# Supplementary material for: Beyond negative valence: 2-week administration of a serotonergic antidepressant enhances both reward and effort learning signals
Source: PLoS Biol. 2017 Feb 16;15(2):e2000756. doi: 10.1371/journal.pbio.2000756 (PMC5331946; doi:10.1371/journal.pbio.2000756)
Supplement: S1 Table — Tables show baseline measurements (A), measurements at the time of the test, i.e. after two weeks of citalopram or placebo (B) and difference scores between the time of test and baseline (C). The number of participants for who measures were available is given for each measurement (# Subjects), together with the mean value and standard error of the mean of each group and the resulting p-values of two-tailed t-tests comparing the two groups. Abbreviations and questionnaires used: Beck’s Depression Inventory (BDI, Beck et al. [80]), State-trait anxiety inventory [81], Positive and negative affect schedule (Panas, Watson et al. [82]), Cloninger scale [83], Bond-Lader scale (BL, Bond and Lader [84]. Blinding of participants to the drug condition was assessed by asking them informally which group they believed to be in (positive values indicate citalopram, negative values placebo) and how certain they were (10 = very certain, 0 = very uncertain). P-values are the results of two-sample two-tailed t-tests, not corrected for multiple comparisons. While we note that the groups differed in the contentedness measure of the BL scale at the ‘test’ time point, this would not be significant after correction for multiple comparisons. Also note that inclusion of the questionnaire measures does not affect any of the results reported in the main paper. Data for individual participants can be found in S6 Data. (XLSX) [file pbio.2000756.s012.xlsx]

## Sheet: Sheet1
Measure	Citalopram group		Placebo group		Group diff. (p-value)
	# Subj.	Mean±SE	# Subj.	Mean±SE
A) Baseline
Age	15	23.3±1.1	14	22.8±0.8	0.74
Gender (# female)	15	7	14	6	0.84
BDI	15	1.5±0.4	14	1.5±0.6	1
Trait anxiety	15	29.5±1.7	14	32.6±2.1	0.24
State Anxiety	14	32.1±2.6	13	32.9±2.3	0.84
PANAS (positive)	14	30.6±1.5	13	31.5±1.8	0.68
PANAS (negative)	14	14.3±1.1	13	13.9±1.2	0.82
BL (alertness)	13	35.1±4.2	11	40.6±4.1	0.36
BL (contentedness)	13	25.7±4.6	11	30.1±3.6	0.47
BL (calmness)	13	27.8±4.4	11	34.8±3.5	0.24
B) Test
BDI	15	3.4±0.7	13	2.9±0.7	0.6
Trait anxiety	15	30.4±2.0	12	33.2±2.9	0.43
State anxiety	14	28.6±1.3	13	30.8±1.7	0.32
PANAS (positive)	14	32.0±1.3	11	30.1±1.3	0.32
PANAS (negative)	14	12.4±1.0	11	12.7±1.1	0.84
Cloninger scale	15	13.4±0.8	13	12.9±1.1	0.68
BL (alertness)	14	27.6±4.5	12	38.6±4.7	0.11
BL (contentedness)	14	21.8±3.3	12	31.6±3.1	0.04
BL (calmness)	14	33.2±6.5	12	42.0±5.0	0.31
Blinding	14	2.7±1.7	13	-1.9±1.7	0.07
C) Baseline-test
BDI	15	-1.9±0.7	13	-1.3±0.5	0.45
Trait anxiety	15	-0.9±1.0	12	-1.8±1.9	0.66
State anxiety	13	3.9±2.3	12	2.8±2.1	0.73
PANAS (positive)	13	-1.8±1.3	10	2.1±1.6	0.07
PANAS (negative)	13	1.6±0.9	10	2.0±1.4	0.82
BL (alertness)	13	-9.2±5.6	11	-4.2±4.6	0.51
BL (contentedness)	13	-4.5±3.9	11	-0.6±2.7	0.45
BL (calmness)	13	5.8±5.8	11	5.7±6.7	0.99
