# Supplementary material for: Beyond negative valence: 2-week administration of a serotonergic antidepressant enhances both reward and effort learning signals
Source: PLoS Biol. 2017 Feb 16;15(2):e2000756. doi: 10.1371/journal.pbio.2000756 (PMC5331946; doi:10.1371/journal.pbio.2000756)
Supplement: S2 Table — A) Areas activating more to real than hypothetical reward (i.e. reward type). B) Areas activating with the relative effort magnitude outcome (chose minus unchosen option). All results were obtained from analysis fGLM1 and were significant with whole-brain cluster-correction p<0.05 (voxel inclusion threshold: z>2.3). Where relevant references for area labels are: (1):[79], (2):[85], (3):[86]. (XLSX) [file pbio.2000756.s013.xlsx]

## Sheet: Sheet1
A) Reward type (real vs. hypothetical) - activations	x	y	z	max z-score
ventral striatum (bilateral)	-8	10	-6	4.12
ventromedial prefrontal cortex (vmPFC)	2	38	-8	3.57
midcingulate cortex	2	4	34	3.13
Posterior parietal cortex (IPLE/PGp [1])	-38	-74	30	5.31
Posterior cingulate cortex (cluster 9 [2])	0	-34	36	3.32
lateral occipital, left	-42	-72	18	4.42
lateral occipital, right	40	-78	18	3.47
interior frontal gyrus	-40	8	20	3.99
middle temporal cortex	60	-46	-4	3.81
cerebellum	-18	-56	-30	3.35
B) Relative effort outcome (C-UC) - activations	x	y	z	max z-score
Posterior parietal, right (IPLC/PFm [1])	54	-46	42	4.18
Frontal operculum/ anterior insula, right	28	28	0	3.9
Cerebellum	-12	-80	-30	4.72
anterior prefrontal cortex (aPFC, areas 10 and 46 [3]), extending to dorsolateral prefrontal cortex	22	58	0	3.49
Middle temporal gyrus	64	-38	-8	3.57
dorsal anterior cingulate cortex (dACC)	4	36	30	2.81
