# Supplementary material for: Beyond negative valence: 2-week administration of a serotonergic antidepressant enhances both reward and effort learning signals
Source: PLoS Biol. 2017 Feb 16;15(2):e2000756. doi: 10.1371/journal.pbio.2000756 (PMC5331946; doi:10.1371/journal.pbio.2000756)
Supplement: S1 Data — (XLSX) [file pbio.2000756.s015.xlsx]

## Sheet: Fig2B
Participant ID	Group (1=citalopram, 0=placebo)	Contant (regression weight)	Probability (rw)	Reward (rw)	Effort (rw)	Reward type (rw)
p102	0	1.6988	2.5221	0.45186	-2.033	0.24804
p103	0	1.473	1.3504	1.2272	-0.83905	0.16681
p104	1	1.3372	3.5601	1.0966	-1.7682	0.64132
p105	0	0.82475	0.60779	0.28922	-0.3935	1.5053
p106	1	2.3555	0.78525	0.26259	-1.7632	0.43745
p107	1	4.5022	1.771	3.4978	-1.0033	0.57147
p108	0	2.6866	1.7647	2.7459	-1.9657	0.18417
p110	1	0.62902	2.0311	1.3341	-0.51303	0.30181
p114	1	2.0758	2.8452	2.2701	-0.82709	0.33269
p115	1	1.6712	0.7894	1.4744	-1.4166	0.0084211
p117	0	1.5005	2.6887	2.2718	-0.68051	0.141
p118	1	2.513	4.0616	3.3353	-4.1401	-0.66729
p119	0	3.1189	0.94341	0.52803	-2.3075	-0.17924
p122	0	1.8924	2.3656	1.9308	-1.3836	0.16071
p124	0	2.3167	1.6719	1.9359	-3.0307	-0.22908
p125	0	1.4171	1.9411	1.389	-1.3362	0.23654
p127	0	0.77122	1.6827	1.2216	-1.0409	-0.000522
p128	1	2.2102	2.9424	3.32	-2.4689	-0.45503
p131	1	0.80126	2.8622	1.1661	-1.7492	0.68639
p132	1	1.4377	2.6342	1.9895	-1.2351	0.21842
p133	0	2.3531	1.4841	-0.10443	-1.9248	0.048802
p137	1	0.50857	2.8051	0.53042	-0.25991	0.4688
p138	0	1.2581	3.8278	0.77351	-1.7162	0.69116
p139	1	1.851	1.2507	0.027687	-1.9217	0.32064
p143	0	0.48771	0.12754	0.37427	-0.66119	-0.19108
p145	1	2.1919	2.6062	1.0153	-2.3025	0.021642
p146	1	1.7036	1.1462	1.2699	-1.865	0.18185
p147	1	2.3824	1.306	2.3527	-1.8955	0.70875
p148	0	2.9583	1.4807	2.5121	-0.35862	0.17179
		1.76837	1.74704	1.25334	-1.40511	0.211029
		1.87804	2.22644	1.66283	-1.67529	0.251822

## Sheet: Fig2C
Participant ID	Group (1=citalopram, 0=placebo)	Bayesian - Add (BIC)	Shared LR - Add (BIC)	Rew/Eff LRs - Add (BIC)	Bayesian - Mult (BIC)	Shared LR - Mult (BIC)	Rew/Eff LRs - Mult (BIC)
p102	0	156.821	168.234	175.208	150.589	145.427	141.513
p103	0	206.968	202.83	194.276	185.852	180.743	189.622
p104	1	137.729	140.845	159.079	129.934	124.582	126.066
p105	0	262.839	257.402	255.145	265.277	259.938	258.214
p106	1	151.494	147.466	146.963	157.053	152.443	150.536
p107	1	178.221	191.796	165.4	91.3916	86.9196	87.9573
p108	0	174.171	173.613	153.055	130.979	133.82	125.023
p110	1	174.228	169.248	176.785	168.357	163.636	171.401
p114	1	137.232	131.796	120.69	131.018	125.705	126.312
p115	1	226.286	220.805	209.036	195.126	191.049	190.978
p117	0	161.345	155.871	152.148	138.28	133.913	129.477
p118	1	117.953	112.582	113.727	106.054	100.679	99.2938
p119	0	120.957	116.317	115.487	126.026	120.722	118.561
p122	0	160.353	155.374	154.46	134.178	131.764	141.428
p124	0	146.434	140.955	136.723	142.422	138.204	133.063
p125	0	176.832	175.006	173.807	171.207	167.214	165.436
p127	0	194.216	190.48	192.769	189.446	184.406	185.094
p128	1	131.291	127.58	109.359	125.49	121.254	114.905
p131	1	138.006	145.899	152.414	144.246	148.044	141.451
p132	1	164.628	166.185	163.434	156.525	156.345	149.78
p133	0	145.905	155.656	154.989	145.082	141.455	136.927
p137	1	169.487	164.313	193.818	163.265	157.786	160.905
p138	0	134.991	133.057	163.912	126.49	121.49	126.376
p139	1	148.707	145.239	156.109	154.728	150.322	152.661
p143	0	270.021	265.371	262.926	272.584	269.29	268.892
p145	1	122.562	124.449	144.137	119.948	118.991	133.512
p146	1	184.154	180.635	176.549	173.883	171.052	171.949
p147	1	214.188	208.922	194.009	156.667	152.41	155.084
p148	0	193.551	198.464	181.442	133.863	128.392	122.956
