# Supplementary material for: Beyond negative valence: 2-week administration of a serotonergic antidepressant enhances both reward and effort learning signals
Source: PLoS Biol. 2017 Feb 16;15(2):e2000756. doi: 10.1371/journal.pbio.2000756 (PMC5331946; doi:10.1371/journal.pbio.2000756)
Supplement: S2 Data — The maps are in NIfTI format and can be opened with freely available data viewers such as FSLView or MRIcron. (ZIP) [file pbio.2000756.s016.zip]

Archive with 21 entries (18 files):
- Data2/
- Data2/.DS_Store
- __MACOSX/
- __MACOSX/Data2/
- __MACOSX/Data2/._.DS_Store
- Data2/EffMagOutcome_pla-cit.nii.gz
- Data2/EffMagOutcome_together.nii.gz
- Data2/EffMagOutcome_together_thresh.nii.gz
- Data2/EPEC_pla-cit.nii.gz
- Data2/GroupStructural.nii.gz
- Data2/OutcomePhase_pla-cit_thresholded.nii.gz
- Data2/OutcomePhase_together.nii.gz
- Data2/OutcomePhase_together_deactivation_thresh.nii.gz
- Data2/OutcomePhase_together_thresh.nii.gz
- Data2/RewardType_pla-cit.nii.gz
- Data2/RewardType_together.nii.gz
- Data2/RewardType_together_thresholded.nii.gz
- Data2/RewMagOutcome_pla-cit.nii.gz
- Data2/RewMagOutcome_together.nii.gz
- Data2/RewMagOutcome_together_neg_value_thresh.nii.gz
- Data2/RPEC_cit-pla.nii.gz
