# Supplementary material for: Beyond negative valence: 2-week administration of a serotonergic antidepressant enhances both reward and effort learning signals
Source: PLoS Biol. 2017 Feb 16;15(2):e2000756. doi: 10.1371/journal.pbio.2000756 (PMC5331946; doi:10.1371/journal.pbio.2000756)
Supplement: S3 Data — (XLSX) [file pbio.2000756.s017.xlsx]

## Sheet: Fig3B
		Striatum - RPEs (chosen)
Participant ID	Group (1=citalopram, 0=placebo)	Summary value, multiplied with hrf and summed up	t1	t2	t3	t4	t5	t6	t7	t8	t9	t10	t11	t12	t13	t14	t15	t16	t17	t18	t19	t20	t21	t22	t23	t24	t25	t26	t27	t28	t29	t30	t31	t32	t33	t34	t35	t36	t37	t38	t39	t40	t41	t42	t43	t44	t45	t46	t47
p102	0	-0.055681	0.01318	0.011073	0.0067795	-0.00021075	-0.010211	-0.022675	-0.037073	-0.052963	-0.069707	-0.086446	-0.10219	-0.11565	-0.1255	-0.13088	-0.13149	-0.12794	-0.12085	-0.11081	-0.09863	-0.085416	-0.07228	-0.060357	-0.050742	-0.04402	-0.0401	-0.038332	-0.038259	-0.039532	-0.041529	-0.043261	-0.043812	-0.042479	-0.038625	-0.032062	-0.023228	-0.012875	-0.0015338	0.010394	0.022249	0.033123	0.042213	0.048811	0.052135	0.051723	0.047587	0.040141	0.029763
p103	0	-0.14525	0.029753	0.048092	0.06804	0.089358	0.11129	0.13307	0.15413	0.17345	0.18979	0.20199	0.20922	0.21112	0.20742	0.19786	0.18279	0.16266	0.13777	0.10899	0.077873	0.046273	0.015963	-0.011748	-0.035769	-0.055257	-0.069753	-0.078992	-0.082792	-0.081511	-0.076108	-0.068093	-0.059113	-0.050344	-0.042729	-0.036865	-0.033207	-0.031998	-0.033352	-0.03709	-0.042642	-0.048888	-0.054717	-0.05958	-0.06295	-0.064465	-0.063847	-0.061051	-0.05612
p104	1	0.048949	0.026193	0.025853	0.023986	0.020459	0.015304	0.0086929	0.00066467	-0.0079399	-0.016123	-0.023256	-0.028872	-0.032555	-0.033899	-0.032703	-0.029171	-0.023655	-0.01619	-0.0072604	0.0022201	0.011361	0.01948	0.026001	0.030431	0.032597	0.03296	0.032177	0.030343	0.027577	0.024308	0.021032	0.018003	0.015588	0.014106	0.013546	0.013319	0.012815	0.012121	0.011427	0.010701	0.009701	0.0085083	0.0070529	0.0052673	0.003279	0.0014463	-0.00011167	-0.0019299
p105	0	-0.19021	0.055629	0.071664	0.083808	0.091873	0.096081	0.096818	0.094435	0.089115	0.081084	0.070977	0.059035	0.04515	0.029306	0.01146	-0.0083176	-0.029757	-0.052235	-0.074914	-0.096827	-0.11751	-0.13624	-0.15198	-0.16373	-0.17036	-0.17104	-0.16532	-0.15331	-0.13548	-0.11272	-0.085626	-0.054986	-0.022232	0.010906	0.042439	0.070459	0.09328	0.10976	0.11912	0.12112	0.1157	0.10292	0.083768	0.059862	0.033115	0.0055569	-0.020719	-0.043877
p106	1	-0.21172	0.049355	0.028479	0.0041652	-0.022133	-0.048994	-0.075048	-0.098902	-0.11922	-0.13482	-0.14519	-0.15023	-0.15016	-0.1461	-0.13914	-0.13044	-0.12127	-0.11266	-0.1054	-0.10027	-0.097684	-0.097698	-0.10004	-0.1039	-0.10856	-0.11322	-0.11703	-0.11939	-0.11989	-0.11821	-0.1141	-0.10754	-0.098804	-0.088599	-0.077504	-0.066115	-0.054918	-0.044232	-0.03434	-0.025326	-0.017252	-0.010199	-0.0039417	0.002017	0.0080355	0.014389	0.02107	0.02789
p107	1	-0.12449	-0.049289	-0.056782	-0.064334	-0.072332	-0.081369	-0.09211	-0.10474	-0.11893	-0.1339	-0.14898	-0.16376	-0.17781	-0.19025	-0.20016	-0.20674	-0.2093	-0.20749	-0.20147	-0.19161	-0.17827	-0.16167	-0.14268	-0.12262	-0.1029	-0.084483	-0.068158	-0.054584	-0.043967	-0.0363	-0.031536	-0.029628	-0.029857	-0.031263	-0.032694	-0.033534	-0.033314	-0.031478	-0.02785	-0.022466	-0.01533	-0.0065297	0.0035664	0.014455	0.02538	0.036041	0.046163	0.05521
p108	0	-0.2524	0.090485	0.049411	0.010678	-0.023446	-0.051321	-0.072063	-0.085318	-0.091438	-0.091055	-0.084888	-0.07377	-0.058663	-0.040865	-0.021913	-0.0032337	0.014047	0.028956	0.040838	0.049158	0.053422	0.053017	0.047431	0.036843	0.02183	0.0033314	-0.017591	-0.039892	-0.062627	-0.08477	-0.10512	-0.12227	-0.13498	-0.14284	-0.14593	-0.14492	-0.14073	-0.13411	-0.12581	-0.11667	-0.10782	-0.10039	-0.095307	-0.09279	-0.092708	-0.094494	-0.097471	-0.10114
p110	1	0.30459	-0.091181	-0.089477	-0.08555	-0.079757	-0.072992	-0.066191	-0.060022	-0.054987	-0.051392	-0.049558	-0.049522	-0.050902	-0.053379	-0.05668	-0.059998	-0.062416	-0.063203	-0.061676	-0.057227	-0.049236	-0.037288	-0.021647	-0.0027035	0.019174	0.043164	0.068212	0.093232	0.11707	0.13848	0.15619	0.1689	0.17634	0.17858	0.1757	0.16815	0.15674	0.14252	0.12668	0.11049	0.095301	0.082674	0.073195	0.067053	0.064374	0.065028	0.06846	0.073773
p114	1	0.12884	-0.14094	-0.1314	-0.12036	-0.10806	-0.095013	-0.081824	-0.069035	-0.056768	-0.045046	-0.034023	-0.023979	-0.015222	-0.0079613	-0.0023547	0.0018623	0.0052007	0.0082064	0.011057	0.013812	0.016487	0.019186	0.022138	0.025671	0.030113	0.035421	0.04126	0.047128	0.052691	0.05768	0.062004	0.065554	0.0681	0.069255	0.068611	0.066023	0.061678	0.056026	0.049419	0.042211	0.034675	0.027043	0.019613	0.012799	0.007012	0.0024953	-0.0007656	-0.0030325
p115	1	0.19359	0.087246	0.097938	0.10651	0.11255	0.11578	0.11627	0.11454	0.11122	0.10664	0.10132	0.095881	0.090787	0.086468	0.083311	0.081655	0.081554	0.082554	0.084013	0.085393	0.086156	0.086092	0.085294	0.083775	0.081294	0.077623	0.072939	0.067793	0.062874	0.058806	0.05604	0.054534	0.053929	0.054072	0.055291	0.057789	0.06121	0.064984	0.068441	0.070921	0.072028	0.071887	0.070846	0.069027	0.066049	0.06172	0.056301	0.050189
p117	0	-0.21084	0.027422	0.015406	0.00071238	-0.015551	-0.032397	-0.04868	-0.063401	-0.075545	-0.084423	-0.089256	-0.089523	-0.085742	-0.078776	-0.069544	-0.058937	-0.048121	-0.038115	-0.030157	-0.025147	-0.024009	-0.027359	-0.034832	-0.045668	-0.059061	-0.074181	-0.090022	-0.1056	-0.11953	-0.1306	-0.13758	-0.13954	-0.13655	-0.12907	-0.11761	-0.10279	-0.085181	-0.065325	-0.044166	-0.022687	-0.0020076	0.016925	0.033916	0.049008	0.062293	0.073877	0.083692	0.091429
p118	1	-0.014089	-0.14446	-0.14892	-0.14906	-0.14467	-0.13557	-0.12253	-0.1069	-0.089947	-0.072482	-0.054928	-0.037288	-0.019494	-0.0016708	0.015846	0.032389	0.047993	0.06302	0.077586	0.091408	0.10382	0.11389	0.12073	0.1237	0.12231	0.11652	0.10608	0.09079	0.071068	0.047745	0.02207	-0.0044789	-0.030398	-0.054286	-0.074736	-0.09052	-0.10046	-0.10364	-0.099971	-0.089775	-0.073842	-0.053232	-0.029122	-0.002739	0.024403	0.050434	0.073549	0.092218
p119	0	0.4383	0.21164	0.20444	0.19903	0.19532	0.19308	0.19204	0.19189	0.19227	0.19269	0.19227	0.1896	0.18425	0.17651	0.16676	0.15542	0.14299	0.1298	0.11615	0.10268	0.090469	0.081015	0.074956	0.072537	0.073747	0.078375	0.086077	0.09666	0.10994	0.12541	0.14214	0.15896	0.17502	0.18932	0.20111	0.20992	0.21539	0.2171	0.21475	0.20825	0.19796	0.18446	0.16825	0.15024	0.1312	0.11175	0.092419	0.073695
p122	0	-0.2233	-0.089325	-0.098121	-0.1072	-0.11551	-0.12204	-0.12591	-0.12668	-0.12405	-0.11789	-0.10815	-0.095192	-0.079475	-0.061996	-0.044389	-0.028146	-0.01442	-0.0041548	0.0018569	0.0031996	-0.00045847	-0.0093258	-0.023313	-0.041532	-0.062421	-0.084472	-0.10633	-0.12653	-0.14375	-0.15718	-0.16617	-0.16993	-0.1679	-0.16014	-0.14747	-0.13096	-0.11179	-0.091326	-0.070823	-0.050975	-0.032343	-0.015777	-0.0022268	0.0075321	0.013545	0.016428	0.01694	0.015927
p124	0	0.21253	0.061083	0.057628	0.051986	0.04456	0.035653	0.025428	0.014067	0.0019788	-0.010265	-0.021906	-0.032282	-0.041183	-0.048469	-0.054006	-0.057624	-0.058768	-0.056967	-0.052166	-0.04449	-0.034156	-0.021335	-0.0060212	0.011835	0.032282	0.055172	0.079237	0.10315	0.12585	0.1463	0.16328	0.17556	0.18207	0.18185	0.1739	0.15761	0.13413	0.10507	0.072137	0.03719	0.0023435	-0.030285	-0.058927	-0.082133	-0.098485	-0.10682	-0.10734	-0.10093
p125	0	0.21219	-0.0036415	-0.048341	-0.092886	-0.13585	-0.17566	-0.21103	-0.24146	-0.2668	-0.28666	-0.30059	-0.30836	-0.31027	-0.30623	-0.2966	-0.28192	-0.26251	-0.23831	-0.20958	-0.17704	-0.14175	-0.10478	-0.06706	-0.029842	0.0060082	0.039593	0.069732	0.095307	0.11578	0.13098	0.14075	0.14507	0.14446	0.1398	0.13182	0.12149	0.10991	0.097944	0.086025	0.07441	0.06369	0.054436	0.046502	0.039554	0.033354	0.02757	0.021914	0.016324
p127	0	0.017149	-0.15757	-0.14738	-0.13722	-0.12838	-0.12121	-0.11592	-0.11252	-0.11068	-0.10976	-0.10936	-0.1092	-0.10872	-0.10677	-0.10237	-0.09553	-0.086414	-0.075496	-0.063526	-0.051378	-0.039797	-0.029511	-0.020993	-0.014775	-0.011253	-0.010196	-0.011296	-0.013881	-0.017023	-0.019838	-0.021509	-0.021268	-0.018993	-0.014686	-0.0083303	-0.00013256	0.0096715	0.020567	0.031766	0.042377	0.051602	0.058866	0.0642	0.0677	0.069335	0.06906	0.066818	0.062683
p128	1	0.10551	0.23107	0.24339	0.2516	0.2554	0.25476	0.24961	0.23992	0.22586	0.20791	0.18661	0.16305	0.13846	0.11383	0.090296	0.068919	0.050794	0.036718	0.02723	0.022551	0.022822	0.0275	0.035456	0.045459	0.056323	0.066831	0.075848	0.082544	0.086359	0.086996	0.08407	0.07753	0.068059	0.056576	0.043864	0.030792	0.018024	0.0061782	-0.0041754	-0.012613	-0.018535	-0.021328	-0.020978	-0.017696	-0.01157	-0.0028001	0.0084688	0.02189
p131	1	0.033703	0.095795	0.079282	0.061912	0.044545	0.027991	0.012812	-0.00047553	-0.011524	-0.020152	-0.026142	-0.029259	-0.029316	-0.026657	-0.022242	-0.016765	-0.01071	-0.0044283	0.0017275	0.0073829	0.012059	0.015259	0.016732	0.016583	0.015351	0.013298	0.0106	0.0071095	0.0027705	-0.0021561	-0.0070913	-0.011409	-0.01471	-0.016705	-0.017281	-0.016213	-0.013356	-0.0082039	-0.0003403	0.010209	0.022834	0.036774	0.051279	0.065575	0.07903	0.090989	0.10091	0.10809
p132	1	-0.081213	-0.038009	-0.039628	-0.041943	-0.044734	-0.047732	-0.05068	-0.053405	-0.056206	-0.059148	-0.062197	-0.065287	-0.068249	-0.070807	-0.072703	-0.073725	-0.073696	-0.072408	-0.069754	-0.066032	-0.061567	-0.056531	-0.05109	-0.045693	-0.040853	-0.036944	-0.034176	-0.032712	-0.032401	-0.032853	-0.033729	-0.034861	-0.03613	-0.037125	-0.037325	-0.036349	-0.033971	-0.030123	-0.025087	-0.019169	-0.012638	-0.0058087	0.001108	0.0079186	0.014356	0.02017	0.025141	0.029188
p133	0	0.058808	-0.14746	-0.16523	-0.17701	-0.18168	-0.17829	-0.16699	-0.14858	-0.12458	-0.09653	-0.065797	-0.033686	-0.0013686	0.02991	0.058677	0.083522	0.10383	0.11941	0.13058	0.13752	0.14029	0.13894	0.13348	0.12417	0.11163	0.096554	0.079349	0.060384	0.040023	0.019033	-0.0016746	-0.021232	-0.038603	-0.052982	-0.063773	-0.070321	-0.071986	-0.06837	-0.059534	-0.046123	-0.029089	-0.0093641	0.011767	0.033076	0.05345	0.071702	0.086685	0.097612
p137	1	0.1116	-0.05662	-0.040045	-0.023415	-0.0077011	0.0062472	0.017582	0.025849	0.031194	0.033863	0.033933	0.031394	0.026318	0.019443	0.011529	0.003398	-0.0041678	-0.010759	-0.016132	-0.020231	-0.022781	-0.023352	-0.021377	-0.016948	-0.010478	-0.0025219	0.0063776	0.01587	0.025445	0.03481	0.043489	0.050869	0.056297	0.059571	0.060846	0.060492	0.058987	0.056802	0.05454	0.052575	0.051362	0.051298	0.052573	0.055363	0.059634	0.06512	0.071396	0.077807
p138	0	-0.45035	0.03515	0.032248	0.029649	0.028181	0.028637	0.031759	0.037989	0.047453	0.060147	0.07578	0.093355	0.11147	0.1287	0.14372	0.15515	0.16175	0.16273	0.15757	0.14611	0.12844	0.10525	0.077569	0.046537	0.013315	-0.020798	-0.054559	-0.086912	-0.11693	-0.14403	-0.16768	-0.18765	-0.20392	-0.21661	-0.22586	-0.23198	-0.23527	-0.23602	-0.23444	-0.23054	-0.22447	-0.21643	-0.20663	-0.19527	-0.18255	-0.16852	-0.15329	-0.13706
p139	1	0.012114	0.17251	0.17244	0.16858	0.16078	0.14918	0.13396	0.11593	0.096253	0.075931	0.05557	0.035704	0.017172	0.00087852	-0.012485	-0.022715	-0.029576	-0.033043	-0.033428	-0.031062	-0.026019	-0.018522	-0.0093938	0.00020959	0.0093176	0.017462	0.024074	0.028528	0.03049	0.02985	0.026534	0.020658	0.012922	0.0043905	-0.0039619	-0.011412	-0.017324	-0.021055	-0.022194	-0.02068	-0.016763	-0.010909	-0.0038357	0.0035675	0.010524	0.016336	0.02063	0.023042
p143	0	0.097651	0.061542	0.062937	0.062934	0.061637	0.059391	0.056517	0.053056	0.049088	0.044783	0.040235	0.035758	0.031528	0.027882	0.02528	0.023937	0.02395	0.025407	0.028307	0.032422	0.037492	0.042944	0.048372	0.053286	0.057134	0.059534	0.060275	0.059334	0.056793	0.052976	0.048179	0.042895	0.037533	0.032527	0.028282	0.025038	0.022811	0.021404	0.020519	0.019684	0.018412	0.016253	0.01284	0.0078583	0.0011466	-0.0072634	-0.017032	-0.027633
p145	1	0.57601	0.016528	0.031391	0.047188	0.063252	0.078929	0.093668	0.10715	0.11922	0.12977	0.1388	0.14648	0.15303	0.15867	0.16342	0.16722	0.17026	0.17275	0.17488	0.17691	0.17901	0.18108	0.183	0.18487	0.18702	0.18974	0.19293	0.19644	0.19999	0.20314	0.20557	0.20733	0.20851	0.20891	0.20818	0.20613	0.20302	0.1991	0.19479	0.19075	0.18745	0.18501	0.1834	0.18277	0.18337	0.18513	0.18761	0.19036
p146	1	0.5442	-0.073802	-0.079908	-0.084292	-0.086903	-0.087927	-0.087274	-0.085298	-0.082394	-0.07872	-0.074493	-0.069811	-0.064745	-0.059193	-0.053026	-0.045817	-0.037249	-0.026631	-0.013318	0.003064	0.022731	0.045565	0.071255	0.09911	0.12838	0.15811	0.18732	0.21479	0.23928	0.25971	0.27514	0.28497	0.28884	0.28695	0.27957	0.26696	0.24954	0.22796	0.20315	0.17612	0.14806	0.11989	0.092532	0.066512	0.042372	0.020897	0.002745	-0.011648
p147	1	0.20246	-0.10114	-0.12493	-0.14663	-0.16549	-0.18068	-0.19163	-0.19791	-0.19957	-0.19663	-0.18923	-0.17779	-0.16324	-0.1467	-0.12938	-0.11238	-0.096319	-0.0816	-0.06834	-0.05657	-0.046298	-0.03723	-0.028465	-0.01896	-0.0076973	0.006015	0.022287	0.040855	0.06095	0.081664	0.10217	0.12149	0.13838	0.15157	0.15979	0.16223	0.15846	0.14856	0.13354	0.11466	0.093073	0.069866	0.04592	0.022339	0.0003866	-0.018987	-0.034985	-0.047133
p148	0	0.12889	-0.046401	-0.053924	-0.062328	-0.071664	-0.081424	-0.090773	-0.098788	-0.10501	-0.10909	-0.11064	-0.10906	-0.10344	-0.093132	-0.078188	-0.05933	-0.037712	-0.014682	0.0088035	0.031874	0.053652	0.073127	0.089152	0.1009	0.10781	0.10986	0.10741	0.10118	0.091877	0.080317	0.067348	0.053858	0.040651	0.028235	0.017136	0.007763	0.00032689	-0.0052026	-0.008898	-0.010959	-0.011647	-0.011118	-0.0093174	-0.0060018	-0.00098891	0.005775	0.01434	0.024821
		MCC - RPEs (chosen)
p102	0	-0.040009	0.045223	0.050018	0.05471	0.058366	0.060671	0.061834	0.062089	0.061496	0.060066	0.05791	0.05534	0.052809	0.051069	0.050856	0.05206	0.053979	0.055898	0.057132	0.057004	0.054729	0.049558	0.04086	0.02784	0.009943	-0.012038	-0.036608	-0.062339	-0.087791	-0.1115	-0.13186	-0.1474	-0.15697	-0.15945	-0.15412	-0.1418	-0.12393	-0.10183	-0.076909	-0.05075	-0.025137	-0.0018969	0.017343	0.031106	0.038356	0.039172	0.034017	0.023307
p103	0	0.20251	-0.13144	-0.10691	-0.081667	-0.056399	-0.031895	-0.008733	0.012793	0.032247	0.049203	0.063433	0.074862	0.083207	0.088078	0.089396	0.087206	0.081786	0.073484	0.063008	0.051339	0.039396	0.028256	0.019143	0.013191	0.011149	0.013657	0.020772	0.032036	0.046484	0.062871	0.079983	0.09636	0.11054	0.12132	0.128	0.13001	0.12742	0.12093	0.11182	0.10161	0.091685	0.083375	0.077806	0.075884	0.07796	0.084232	0.094515	0.10812
p104	1	0.030776	0.029064	0.029216	0.029138	0.028864	0.028345	0.027297	0.026098	0.025487	0.02583	0.027426	0.030074	0.033182	0.036234	0.039098	0.041492	0.043321	0.044149	0.043309	0.040491	0.035501	0.028594	0.020579	0.012194	0.003661	-0.0046382	-0.012338	-0.018913	-0.023741	-0.026515	-0.027172	-0.026078	-0.024068	-0.021897	-0.019801	-0.017962	-0.016633	-0.016176	-0.016915	-0.019009	-0.022347	-0.026421	-0.030555	-0.034184	-0.03716	-0.039552	-0.041348	-0.042352
p105	0	-0.096127	0.11073	0.13582	0.15857	0.17696	0.1899	0.19632	0.19583	0.18881	0.17594	0.15812	0.13616	0.11106	0.084009	0.056129	0.028278	0.001661	-0.022877	-0.04496	-0.064178	-0.080517	-0.094144	-0.10502	-0.11295	-0.1177	-0.11907	-0.11737	-0.11297	-0.10609	-0.097002	-0.085938	-0.072914	-0.058441	-0.043165	-0.027661	-0.012574	0.001897	0.015772	0.028866	0.040876	0.051854	0.061749	0.070792	0.079063	0.086457	0.093052	0.098601	0.10265
p106	1	0.1514	0.046978	0.04798	0.050006	0.052671	0.055503	0.058012	0.059747	0.060523	0.060528	0.059779	0.05818	0.055486	0.051719	0.047132	0.04203	0.036743	0.031748	0.027503	0.024267	0.022282	0.021804	0.023225	0.026705	0.032139	0.039336	0.048061	0.057813	0.0679	0.077548	0.086009	0.092641	0.096808	0.09798	0.095924	0.090599	0.08215	0.071097	0.05814	0.044073	0.029647	0.015386	0.0016766	-0.010911	-0.022	-0.031498	-0.039668	-0.047202
p107	1	0.26899	0.013555	0.032813	0.052533	0.072408	0.091904	0.1105	0.12782	0.14381	0.15835	0.17122	0.18214	0.19097	0.19756	0.20167	0.20324	0.2022	0.19844	0.19178	0.18215	0.16948	0.1537	0.13492	0.11352	0.090084	0.065162	0.039479	0.013778	-0.01117	-0.034529	-0.055382	-0.072758	-0.085948	-0.094747	-0.099158	-0.09936	-0.095885	-0.089261	-0.080086	-0.069146	-0.057239	-0.045186	-0.033788	-0.023656	-0.015266	-0.0088701	-0.004357	-0.001729
p108	0	-0.10363	0.017092	0.035816	0.047835	0.0528	0.051227	0.044191	0.032997	0.019332	0.0048802	-0.0088832	-0.020874	-0.030236	-0.036246	-0.038397	-0.036922	-0.032509	-0.025775	-0.017505	-0.0085738	1.278e-05	0.0073532	0.012725	0.015543	0.01532	0.012104	0.0063282	-0.0018992	-0.012433	-0.025004	-0.038954	-0.053412	-0.067635	-0.081092	-0.093269	-0.1039	-0.11294	-0.12001	-0.12467	-0.12649	-0.12542	-0.12179	-0.11593	-0.10791	-0.097828	-0.085948	-0.072535	-0.058009
p110	1	0.12111	0.024758	0.023142	0.02112	0.018424	0.015315	0.012185	0.0092613	0.0067067	0.004801	0.0036658	0.0033378	0.0038371	0.0053725	0.0081755	0.011869	0.015828	0.019656	0.023159	0.026197	0.028805	0.030951	0.032375	0.032778	0.032165	0.031254	0.030972	0.031967	0.034611	0.039028	0.045139	0.052904	0.062378	0.073441	0.085479	0.097253	0.10749	0.11523	0.11974	0.12053	0.11733	0.10991	0.098259	0.082685	0.064006	0.043369	0.021784	-1.0633e-05
p114	1	-0.1522	-0.14297	-0.14227	-0.14214	-0.142	-0.14153	-0.14046	-0.13853	-0.13553	-0.13122	-0.12548	-0.11836	-0.11001	-0.10074	-0.091049	-0.081236	-0.071538	-0.062218	-0.053416	-0.045293	-0.038145	-0.03215	-0.027455	-0.023942	-0.021247	-0.019051	-0.017075	-0.015122	-0.013242	-0.011583	-0.010235	-0.009346	-0.0090119	-0.0094915	-0.011159	-0.014371	-0.019408	-0.026387	-0.035097	-0.045112	-0.055845	-0.066693	-0.077157	-0.086734	-0.095002	-0.10159	-0.10613	-0.10841
p1115	1	0.47186	0.061743	0.080257	0.10011	0.12072	0.1416	0.16201	0.18072	0.1966	0.20896	0.2175	0.2221	0.22275	0.21978	0.21369	0.20504	0.1948	0.18424	0.17434	0.16548	0.15752	0.15044	0.1442	0.13858	0.13317	0.12758	0.12129	0.11414	0.1061	0.097413	0.088598	0.080143	0.0727	0.067065	0.06404	0.064264	0.067979	0.074746	0.084129	0.095849	0.10949	0.12452	0.14001	0.15489	0.16822	0.17922	0.18751	0.19322
p117	0	0.095541	-0.0141	-0.020088	-0.026515	-0.032655	-0.037776	-0.041173	-0.042358	-0.041298	-0.038301	-0.033694	-0.027427	-0.019621	-0.010625	-0.0010351	0.0087019	0.018066	0.026441	0.033474	0.039167	0.043692	0.046709	0.047909	0.047231	0.044995	0.041351	0.036556	0.031352	0.026498	0.022476	0.019559	0.018343	0.019159	0.022004	0.026396	0.032041	0.038697	0.0456	0.051789	0.05644	0.058858	0.058321	0.054589	0.047837	0.038744	0.027708	0.014832	0.00042911
p118	1	-0.087591	-0.0069161	-0.017904	-0.029084	-0.039262	-0.047068	-0.051822	-0.053461	-0.052015	-0.047175	-0.038431	-0.025527	-0.0091595	0.0093101	0.028149	0.045263	0.05933	0.069499	0.074922	0.074548	0.067446	0.053322	0.032799	0.0071255	-0.022229	-0.053113	-0.083814	-0.1128	-0.13831	-0.15863	-0.1724	-0.17905	-0.1784	-0.17073	-0.15644	-0.13703	-0.11393	-0.088497	-0.062429	-0.03741	-0.014789	0.0047067	0.020327	0.031479	0.037656	0.039531	0.037853	0.033036
p119	0	-0.058518	-0.19388	-0.20146	-0.20155	-0.19439	-0.1809	-0.16254	-0.14102	-0.11807	-0.095199	-0.073937	-0.055482	-0.04075	-0.030157	-0.023752	-0.021093	-0.021529	-0.024257	-0.028651	-0.034355	-0.040635	-0.046582	-0.051447	-0.054704	-0.05599	-0.055192	-0.052277	-0.047236	-0.039898	-0.02988	-0.017127	-0.0020218	0.014842	0.032543	0.050054	0.066417	0.080812	0.092429	0.10048	0.10417	0.10288	0.096548	0.085495	0.070634	0.053184	0.034415	0.015312	-0.0032662
p122	0	0.039247	-0.095814	-0.10094	-0.10153	-0.098054	-0.091121	-0.081244	-0.069141	-0.055798	-0.041916	-0.028205	-0.015472	-0.0040259	0.0061372	0.014765	0.021716	0.026637	0.029506	0.030735	0.030843	0.0304	0.029814	0.029033	0.027855	0.026326	0.024501	0.022806	0.021387	0.019974	0.017985	0.014783	0.010052	0.004132	-0.0024466	-0.0091296	-0.015322	-0.020937	-0.025838	-0.029668	-0.031867	-0.031799	-0.029077	-0.024204	-0.018026	-0.011654	-0.006245	-0.0023483	-0.00040062
p124	0	-0.0016758	-0.046681	-0.044402	-0.043027	-0.042708	-0.043479	-0.045294	-0.048071	-0.051368	-0.054697	-0.05775	-0.060311	-0.06217	-0.063275	-0.063607	-0.063227	-0.061964	-0.059713	-0.05674	-0.053316	-0.049483	-0.045066	-0.039694	-0.03291	-0.024201	-0.013221	-0.00052554	0.013424	0.028435	0.044208	0.060147	0.075373	0.08872	0.099068	0.10528	0.10662	0.10365	0.096884	0.086664	0.073562	0.05845	0.042403	0.02658	0.011955	-0.00053323	-0.010218	-0.017384	-0.022269
p125	0	-0.20882	0.052884	0.027623	-0.00054562	-0.030426	-0.060661	-0.089996	-0.11755	-0.14258	-0.16416	-0.18121	-0.19317	-0.20007	-0.20199	-0.19941	-0.193	-0.18339	-0.17092	-0.15605	-0.13955	-0.1226	-0.10603	-0.090209	-0.07533	-0.06141	-0.048462	-0.036556	-0.025935	-0.016768	-0.0090614	-0.0026132	0.0027141	0.0069176	0.0098605	0.011405	0.01165	0.010696	0.0088177	0.0064073	0.0037993	0.0014506	-0.00014436	-0.00071084	6.2913e-05	0.002349	0.0059461	0.010734	0.016436
p127	0	-0.081936	0.024541	0.017525	0.012874	0.0099756	0.0081352	0.0064036	0.0041155	0.00071033	-0.0043039	-0.011479	-0.021338	-0.033634	-0.047372	-0.061351	-0.074488	-0.085717	-0.094229	-0.099374	-0.10061	-0.097484	-0.089788	-0.078207	-0.063836	-0.047825	-0.031264	-0.015159	-0.00023393	0.012923	0.023645	0.031398	0.035969	0.037864	0.037689	0.036048	0.033561	0.030757	0.027867	0.025041	0.022539	0.020562	0.019157	0.018116	0.017396	0.016997	0.01686	0.016967	0.017512
p128	1	0.22954	-0.13365	-0.11288	-0.087522	-0.058515	-0.027654	0.0033107	0.03279	0.059691	0.083146	0.10229	0.11662	0.12601	0.13037	0.12979	0.12519	0.11784	0.10899	0.099488	0.089858	0.080674	0.072045	0.06375	0.055808	0.048765	0.042622	0.037077	0.031859	0.026949	0.022793	0.019725	0.018389	0.019677	0.023974	0.030768	0.039696	0.050284	0.061936	0.073862	0.084804	0.093561	0.099061	0.10021	0.096547	0.088577	0.077012	0.062864	0.047294
p131	1	0.041162	0.11367	0.091083	0.072302	0.058288	0.04961	0.046002	0.046729	0.051087	0.058313	0.066853	0.075159	0.082068	0.086526	0.087701	0.085095	0.07886	0.069663	0.058004	0.044225	0.029329	0.014503	0.00071515	-0.011223	-0.020907	-0.028136	-0.033056	-0.036269	-0.03813	-0.038569	-0.037953	-0.036976	-0.036276	-0.036279	-0.036806	-0.037657	-0.038494	-0.038672	-0.037681	-0.035543	-0.032026	-0.026581	-0.018762	-0.0084272	0.0037504	0.017064	0.030661	0.043481
p132	1	-0.19825	0.046713	0.034756	0.021905	0.0090345	-0.0033428	-0.014672	-0.02439	-0.032639	-0.039561	-0.04527	-0.050046	-0.054351	-0.058303	-0.061872	-0.064972	-0.06765	-0.070071	-0.072346	-0.074732	-0.077465	-0.080507	-0.083407	-0.085918	-0.087917	-0.089268	-0.089746	-0.089084	-0.086969	-0.083017	-0.076921	-0.068676	-0.058808	-0.04783	-0.036194	-0.024313	-0.012551	-0.0012449	0.0092455	0.018534	0.026199	0.031944	0.035886	0.038326	0.039569	0.039899	0.039492	0.038518
p133	0	0.0961	-0.14378	-0.14542	-0.1396	-0.12598	-0.10478	-0.077701	-0.04693	-0.014549	0.017468	0.0473	0.073164	0.093178	0.10565	0.11022	0.1071	0.097784	0.08419	0.068083	0.050879	0.033728	0.017683	0.0040043	-0.0059679	-0.011888	-0.013797	-0.012339	-0.008457	-0.0031843	0.0026136	0.0082829	0.013368	0.017336	0.019511	0.019709	0.017919	0.014326	0.0093827	0.0037723	-0.0018037	-0.0068155	-0.01096	-0.014017	-0.015796	-0.01627	-0.015405	-0.013293	-0.010283
p137	1	-0.026075	-0.0025537	0.03565	0.073624	0.10941	0.14125	0.16738	0.18669	0.19859	0.20239	0.19745	0.1842	0.16382	0.13797	0.10874	0.078263	0.048548	0.020759	-0.0044495	-0.02632	-0.044042	-0.057414	-0.066532	-0.07172	-0.0741	-0.074918	-0.075188	-0.075025	-0.074199	-0.072707	-0.070574	-0.06775	-0.064282	-0.060259	-0.055301	-0.048949	-0.040958	-0.031959	-0.022954	-0.014761	-0.0082783	-0.0043052	-0.0033671	-0.0057658	-0.011729	-0.021473	-0.035082	-0.051909
p138	0	-0.25734	0.16572	0.16099	0.15121	0.1368	0.11849	0.097183	0.074153	0.050665	0.027767	0.0058886	-0.015124	-0.03553	-0.055229	-0.074	-0.091808	-0.10872	-0.12482	-0.14042	-0.1557	-0.17036	-0.18377	-0.1951	-0.20395	-0.21015	-0.21353	-0.21398	-0.21164	-0.20651	-0.19867	-0.18844	-0.17645	-0.16362	-0.15074	-0.13832	-0.12672	-0.11622	-0.10679	-0.098493	-0.091353	-0.085467	-0.080778	-0.076923	-0.07346	-0.070141	-0.066894	-0.063724	-0.060877
p139	1	0.4533	0.12814	0.12572	0.12417	0.12368	0.12432	0.1262	0.12934	0.13358	0.13887	0.14541	0.15283	0.16067	0.16828	0.17513	0.1807	0.18437	0.18578	0.18495	0.18186	0.17635	0.16862	0.15906	0.14827	0.13681	0.12538	0.11485	0.10585	0.098547	0.093004	0.089414	0.087885	0.088345	0.090606	0.094402	0.099245	0.1044	0.10915	0.11314	0.11612	0.11765	0.1172	0.1142	0.10802	0.098084	0.084132	0.066197	0.044341
p143	0	0.16786	0.082832	0.081235	0.07687	0.070584	0.063301	0.055994	0.048972	0.042323	0.036118	0.030548	0.026128	0.022961	0.020974	0.019884	0.019421	0.019394	0.019963	0.021453	0.024048	0.027711	0.031981	0.036769	0.042143	0.048224	0.055017	0.062322	0.069759	0.07685	0.083394	0.089309	0.094618	0.099	0.102	0.10325	0.10255	0.099852	0.095196	0.088574	0.079688	0.068377	0.054862	0.039719	0.023648	0.0071855	-0.0092263	-0.025182	-0.040111
p145	1	0.81934	0.091115	0.10981	0.12933	0.14888	0.16744	0.18406	0.19816	0.20953	0.21812	0.22398	0.22728	0.22835	0.22777	0.22616	0.22427	0.22307	0.22337	0.22554	0.22974	0.23605	0.24432	0.25424	0.26528	0.27692	0.28842	0.2987	0.30676	0.31188	0.3137	0.31199	0.30687	0.29861	0.28762	0.27437	0.25967	0.24462	0.23021	0.21724	0.20625	0.19762	0.19146	0.18777	0.18641	0.18712	0.18914	0.1915	0.19347
p146	1	0.29229	-0.059155	-0.043424	-0.027559	-0.012783	6.2049e-05	0.010945	0.020008	0.027232	0.033031	0.038202	0.043179	0.048505	0.054922	0.063075	0.073237	0.084692	0.096782	0.10922	0.12171	0.13343	0.14361	0.15155	0.15646	0.15762	0.15445	0.14757	0.13766	0.12511	0.11003	0.093081	0.075113	0.056824	0.039082	0.022805	0.0090301	-0.0021748	-0.010867	-0.016907	-0.01989	-0.019808	-0.01683	-0.011004	-0.0026819	0.0076669	0.019275	0.031655	0.044352
p147	1	-0.2092	-0.030246	-0.048649	-0.067482	-0.08628	-0.10479	-0.12253	-0.13888	-0.1533	-0.16536	-0.17482	-0.18135	-0.18457	-0.18454	-0.18134	-0.17492	-0.16531	-0.15282	-0.13822	-0.12238	-0.10596	-0.089582	-0.073853	-0.058816	-0.044466	-0.030957	-0.01859	-0.0074608	0.0028192	0.012744	0.022654	0.032762	0.043085	0.053086	0.062055	0.06937	0.074574	0.077233	0.077013	0.073663	0.066955	0.056798	0.043437	0.027644	0.010594	-0.0064115	-0.021987	-0.035022
p148	0	-0.12235	-0.15106	-0.15393	-0.15592	-0.1573	-0.15824	-0.15883	-0.15942	-0.16022	-0.16106	-0.1615	-0.1613	-0.16022	-0.15792	-0.15415	-0.14857	-0.14109	-0.1317	-0.12031	-0.10715	-0.092686	-0.077134	-0.060892	-0.044387	-0.028253	-0.013463	-0.00068318	0.0097983	0.017689	0.023035	0.025981	0.026545	0.024977	0.021621	0.017247	0.012899	0.0094214	0.0072297	0.0064519	0.0069392	0.0085536	0.011279	0.015022	0.019627	0.024603	0.029476	0.033861	0.037661
		vmPFC - RPEs (chosen)
p102	0	-0.046819	0.0072651	0.012961	0.017583	0.020962	0.023171	0.024313	0.024513	0.023839	0.022486	0.020768	0.018911	0.017417	0.016746	0.017171	0.018536	0.020604	0.023051	0.025583	0.02776	0.02883	0.028077	0.02466	0.01789	0.0074116	-0.006323	-0.022655	-0.040829	-0.060066	-0.079417	-0.09756	-0.11318	-0.12493	-0.13161	-0.13237	-0.12724	-0.11664	-0.10112	-0.081427	-0.058506	-0.03362	-0.0080959	0.016649	0.039167	0.058195	0.073066	0.08354	0.089592
p103	0	0.013381	-0.026018	-0.013756	-0.0035919	0.0041798	0.0094825	0.0126	0.014092	0.014231	0.013473	0.012293	0.011228	0.010885	0.011868	0.014692	0.019774	0.027131	0.036317	0.047156	0.05929	0.072436	0.086352	0.10065	0.11456	0.12694	0.13638	0.14185	0.14273	0.13832	0.12845	0.11294	0.091759	0.065226	0.034273	0.00042232	-0.034439	-0.068523	-0.10021	-0.12789	-0.15052	-0.16716	-0.17737	-0.18126	-0.1794	-0.17274	-0.16239	-0.14955	-0.13556
p104	1	-0.012665	0.1473	0.13108	0.11325	0.094904	0.077062	0.060856	0.047564	0.037759	0.031945	0.030172	0.031783	0.03585	0.041472	0.047994	0.05485	0.061262	0.066127	0.068821	0.068843	0.066235	0.061507	0.055144	0.047579	0.039142	0.030119	0.020963	0.012403	0.0049443	-0.0010105	-0.0055835	-0.0091941	-0.012118	-0.014536	-0.016613	-0.018449	-0.020136	-0.021852	-0.023667	-0.025651	-0.027804	-0.030014	-0.032198	-0.034375	-0.03665	-0.039257	-0.042562	-0.04705
p105	0	0.0272	-0.035017	-0.018552	-0.0072934	-0.0018911	-0.002503	-0.0090407	-0.020561	-0.03567	-0.052955	-0.070989	-0.088731	-0.10537	-0.12017	-0.13256	-0.14211	-0.14845	-0.15183	-0.1527	-0.15125	-0.14809	-0.14362	-0.13772	-0.13019	-0.12074	-0.10925	-0.095777	-0.080197	-0.062435	-0.043001	-0.022334	-0.00092736	0.020109	0.039572	0.056276	0.069254	0.077781	0.081311	0.079383	0.072218	0.060518	0.045014	0.026862	0.0072225	-0.012801	-0.032071	-0.04964	-0.064832
p106	1	-0.15571	0.1837	0.18183	0.17119	0.15322	0.12908	0.10038	0.069334	0.038507	0.01014	-0.014136	-0.032934	-0.045432	-0.052154	-0.053832	-0.05127	-0.045704	-0.038625	-0.031465	-0.025369	-0.021103	-0.019185	-0.019791	-0.022776	-0.027981	-0.035024	-0.043095	-0.051341	-0.059142	-0.066036	-0.071766	-0.076227	-0.079409	-0.081076	-0.080885	-0.078742	-0.074837	-0.069388	-0.062573	-0.054831	-0.046545	-0.038083	-0.029904	-0.022737	-0.017436	-0.014784	-0.015504	-0.020202
p107	1	0.092337	0.001838	0.0095561	0.015775	0.019471	0.019854	0.016631	0.0098919	0.00012176	-0.012003	-0.025707	-0.039987	-0.053235	-0.063946	-0.070981	-0.073617	-0.071634	-0.065057	-0.054168	-0.039412	-0.0213	-0.00080842	0.020253	0.040319	0.058169	0.072995	0.084389	0.091979	0.095591	0.095148	0.090583	0.082322	0.07159	0.059405	0.046503	0.033358	0.020379	0.0080906	-0.0031679	-0.013143	-0.021539	-0.028269	-0.033647	-0.037867	-0.040833	-0.042419	-0.042757	-0.042069
p108	0	-0.26075	-0.029877	-0.038856	-0.04875	-0.05857	-0.067419	-0.074833	-0.080412	-0.083861	-0.085002	-0.083738	-0.080018	-0.07388	-0.065705	-0.056295	-0.046596	-0.037354	-0.029372	-0.023419	-0.020199	-0.020415	-0.024711	-0.033546	-0.046724	-0.063554	-0.082929	-0.10366	-0.12459	-0.14454	-0.16231	-0.17657	-0.18594	-0.18933	-0.1865	-0.17782	-0.16434	-0.14734	-0.12793	-0.1072	-0.086244	-0.066394	-0.049083	-0.035559	-0.026269	-0.021151	-0.019547	-0.020682	-0.023925
p110	1	0.42805	0.17421	0.16618	0.15682	0.14715	0.13797	0.12977	0.12297	0.11798	0.11518	0.11453	0.11588	0.11877	0.12231	0.12553	0.12799	0.12952	0.13012	0.12972	0.12829	0.12604	0.123	0.11943	0.11595	0.11333	0.11183	0.11156	0.11249	0.11459	0.11788	0.12227	0.12783	0.13441	0.14171	0.14936	0.15711	0.16469	0.17187	0.17841	0.184	0.18832	0.19096	0.19158	0.18989	0.1855	0.17835	0.16838	0.15559
p114	1	-0.078886	-0.012693	-0.0085204	-0.0053499	-0.0032001	-0.0021772	-0.0024477	-0.0040479	-0.0068122	-0.010416	-0.014719	-0.019621	-0.025164	-0.031285	-0.037719	-0.043959	-0.049413	-0.053612	-0.056337	-0.057556	-0.057137	-0.055022	-0.051169	-0.045673	-0.038766	-0.030925	-0.022746	-0.014792	-0.0074827	-0.0011767	0.0036196	0.006521	0.0073247	0.0059398	0.002343	-0.0032955	-0.010653	-0.019342	-0.028988	-0.039141	-0.049138	-0.058445	-0.066765	-0.073854	-0.079518	-0.08368	-0.086337	-0.087548
p1115	1	0.20216	0.0034589	0.014936	0.026044	0.03661	0.046362	0.054905	0.062093	0.067801	0.07231	0.076215	0.079857	0.083232	0.086346	0.089089	0.091445	0.093532	0.095152	0.096086	0.095874	0.093982	0.090359	0.085338	0.079288	0.072592	0.065611	0.058717	0.052434	0.047271	0.043677	0.041984	0.042129	0.043859	0.046927	0.051175	0.056431	0.062387	0.068716	0.075072	0.081336	0.087447	0.093443	0.099277	0.10482	0.10982	0.11404	0.11736	0.11981
p117	0	-0.21236	0.0766	0.056223	0.032945	0.007546	-0.019038	-0.045626	-0.07104	-0.09429	-0.11479	-0.13228	-0.14667	-0.15814	-0.16692	-0.17306	-0.17649	-0.1772	-0.17532	-0.17102	-0.16435	-0.1554	-0.14446	-0.13208	-0.11872	-0.1048	-0.090967	-0.077902	-0.066303	-0.05676	-0.04978	-0.045552	-0.043852	-0.044247	-0.046405	-0.050306	-0.055902	-0.062921	-0.070785	-0.078811	-0.086411	-0.093321	-0.099601	-0.10528	-0.11023	-0.11393	-0.11574	-0.1154	-0.11323
p118	1	0.02709	0.1016	0.083314	0.061537	0.03744	0.012201	-0.012538	-0.035115	-0.054342	-0.06915	-0.078708	-0.083113	-0.082723	-0.077747	-0.068558	-0.056159	-0.041929	-0.0275	-0.014147	-0.0029414	0.0051648	0.010085	0.011849	0.01042	0.0059703	-0.00067765	-0.0086982	-0.017017	-0.024647	-0.030756	-0.034558	-0.035928	-0.034728	-0.03073	-0.023887	-0.014607	-0.0031851	0.0098927	0.024006	0.038603	0.053099	0.067241	0.080677	0.09283	0.10322	0.11168	0.11802	0.12214
p119	0	-0.078867	0.17057	0.17602	0.17848	0.17853	0.17694	0.17428	0.17079	0.16643	0.16095	0.1541	0.1455	0.1354	0.12423	0.11178	0.097852	0.082316	0.065154	0.04668	0.027673	0.0090124	-0.0084231	-0.024248	-0.03824	-0.04995	-0.059126	-0.065486	-0.068622	-0.06831	-0.064997	-0.059392	-0.052132	-0.04365	-0.034509	-0.025262	-0.016308	-0.0081459	-0.0016309	0.0023409	0.0035009	0.0020019	-0.0019488	-0.0081912	-0.01633	-0.026013	-0.036903	-0.048449	-0.059761
p122	0	-0.27006	-0.062863	-0.065274	-0.069357	-0.074696	-0.080756	-0.087141	-0.09337	-0.098832	-0.10314	-0.1061	-0.10752	-0.10716	-0.1048	-0.10056	-0.094813	-0.087984	-0.080696	-0.073684	-0.067419	-0.062234	-0.058672	-0.05723	-0.058333	-0.06211	-0.068254	-0.076195	-0.085078	-0.094008	-0.10239	-0.10972	-0.11527	-0.1184	-0.11856	-0.1154	-0.10913	-0.10037	-0.090017	-0.078983	-0.067932	-0.057419	-0.048179	-0.040869	-0.036191	-0.034709	-0.036598	-0.041463	-0.048662
p124	0	0.05946	0.011949	0.0069257	0.0015911	-0.0038129	-0.0093183	-0.01536	-0.022245	-0.02984	-0.037686	-0.045007	-0.051063	-0.055712	-0.059003	-0.060896	-0.06117	-0.059318	-0.055254	-0.04932	-0.042082	-0.034297	-0.026621	-0.019108	-0.011667	-0.0042548	0.0030616	0.0098626	0.016081	0.021863	0.027392	0.032749	0.037892	0.042454	0.046143	0.0487	0.049868	0.049487	0.047371	0.043324	0.037215	0.029155	0.019326	0.0079797	-0.0047283	-0.018634	-0.033392	-0.04806	-0.061775
p125	0	-0.18611	0.08651	0.071375	0.051097	0.025819	-0.0039867	-0.037535	-0.073855	-0.11137	-0.14859	-0.18406	-0.21648	-0.24509	-0.26917	-0.28776	-0.30022	-0.30631	-0.30587	-0.29943	-0.28774	-0.27187	-0.25279	-0.23118	-0.20771	-0.18337	-0.15914	-0.1359	-0.11462	-0.095721	-0.079404	-0.065626	-0.054404	-0.045853	-0.040161	-0.037274	-0.036789	-0.038224	-0.040907	-0.044323	-0.048026	-0.051519	-0.054291	-0.055785	-0.055299	-0.052255	-0.046729	-0.038879	-0.029051
p127	0	-0.05837	-0.072104	-0.068084	-0.065307	-0.064577	-0.066088	-0.069697	-0.075016	-0.081427	-0.088359	-0.095354	-0.10174	-0.10652	-0.10892	-0.10829	-0.10455	-0.097973	-0.089187	-0.079046	-0.068276	-0.057582	-0.047741	-0.039407	-0.033054	-0.029141	-0.027788	-0.028883	-0.031799	-0.0357	-0.039908	-0.04372	-0.046529	-0.048077	-0.048136	-0.046333	-0.042443	-0.036448	-0.028857	-0.020409	-0.011774	-0.0035864	0.0037888	0.010274	0.015666	0.019549	0.021543	0.021525	0.019835
p128	1	-0.018112	0.033557	0.021478	0.010756	0.0011877	-0.0072525	-0.014702	-0.021271	-0.027271	-0.033148	-0.03933	-0.046185	-0.054194	-0.063564	-0.073804	-0.084425	-0.094806	-0.10446	-0.11258	-0.11815	-0.1202	-0.11806	-0.11143	-0.10031	-0.085251	-0.067073	-0.046743	-0.025128	-0.003392	0.016992	0.034553	0.048091	0.056984	0.060869	0.059726	0.054104	0.04472	0.032332	0.017954	0.0028988	-0.011398	-0.023691	-0.033182	-0.039137	-0.041098	-0.03916	-0.033586	-0.024734
p131	1	0.31443	0.084984	0.087565	0.088099	0.086745	0.083743	0.079487	0.074507	0.069171	0.063715	0.058326	0.053098	0.047954	0.042899	0.038132	0.03392	0.030222	0.026892	0.024008	0.021899	0.021127	0.022123	0.025241	0.0306	0.038008	0.047079	0.057592	0.069368	0.082012	0.094894	0.10715	0.11814	0.12737	0.13457	0.13971	0.14294	0.14442	0.14433	0.14303	0.14097	0.1388	0.13707	0.13617	0.13621	0.13717	0.13895	0.14136	0.14409
p132	1	0.22803	-0.072251	-0.080141	-0.085229	-0.087634	-0.087958	-0.086863	-0.08485	-0.082506	-0.08014	-0.077729	-0.075585	-0.073715	-0.071886	-0.069561	-0.065769	-0.059763	-0.051168	-0.039847	-0.025821	-0.0093259	0.0097138	0.03085	0.053055	0.075055	0.09535	0.11306	0.12773	0.13915	0.14692	0.15045	0.14896	0.14252	0.13218	0.11916	0.1047	0.089297	0.073117	0.056406	0.039793	0.024316	0.0112	0.00080376	-0.0074695	-0.014333	-0.020205	-0.024798	-0.027676
p133	0	-0.01039	-0.0090387	-0.032014	-0.053208	-0.071208	-0.084764	-0.093475	-0.097056	-0.095615	-0.089442	-0.078948	-0.064858	-0.048158	-0.02986	-0.011117	0.0068763	0.023505	0.038139	0.05028	0.059605	0.065792	0.068566	0.067648	0.062921	0.054547	0.042941	0.028465	0.011664	-0.0067021	-0.026013	-0.045511	-0.064279	-0.081172	-0.095179	-0.10551	-0.11162	-0.11322	-0.11034	-0.10344	-0.092875	-0.079122	-0.062837	-0.045207	-0.027494	-0.010865	0.0036922	0.015442	0.024006
p137	1	0.12895	-0.18089	-0.16198	-0.13951	-0.11379	-0.085462	-0.05543	-0.024647	0.0060509	0.035814	0.063696	0.08887	0.11048	0.12807	0.14119	0.14975	0.15391	0.15406	0.15057	0.1438	0.13435	0.12321	0.11143	0.099731	0.088798	0.079043	0.070665	0.063693	0.058069	0.053838	0.050854	0.048456	0.04599	0.042921	0.038864	0.033823	0.028036	0.021785	0.015443	0.0092438	0.0034066	-0.0017035	-0.0058174	-0.0085389	-0.0096164	-0.0093119	-0.0081671	-0.0067921
p138	0	-0.17623	0.13716	0.13726	0.13513	0.13109	0.12514	0.11721	0.10738	0.095935	0.083305	0.070007	0.056263	0.042107	0.027505	0.012679	-0.0017993	-0.015348	-0.027559	-0.038305	-0.0475	-0.0552	-0.061456	-0.066297	-0.069728	-0.071934	-0.073426	-0.07466	-0.075895	-0.077245	-0.079024	-0.081326	-0.084128	-0.087583	-0.091956	-0.097421	-0.10396	-0.11163	-0.12056	-0.13085	-0.14209	-0.15402	-0.16638	-0.17848	-0.1894	-0.19823	-0.2041	-0.2061	-0.20347
p139	1	-0.16309	-0.015996	-0.00493	0.0056701	0.01493	0.02191	0.025914	0.026753	0.024392	0.018738	0.0098595	-0.0017883	-0.015539	-0.030555	-0.045924	-0.060641	-0.07352	-0.083977	-0.091624	-0.096094	-0.097266	-0.095315	-0.090624	-0.083789	-0.075373	-0.066121	-0.057287	-0.049561	-0.043404	-0.039128	-0.036713	-0.036089	-0.037105	-0.039571	-0.043387	-0.048108	-0.052721	-0.056616	-0.059406	-0.060955	-0.061547	-0.061482	-0.061043	-0.060282	-0.059132	-0.057943	-0.057499	-0.058377
p143	0	0.11108	0.10979	0.099915	0.086863	0.071648	0.055586	0.039989	0.025834	0.013878	0.0047537	-0.00098801	-0.003003	-0.0014434	0.0033298	0.01081	0.020322	0.031167	0.04253	0.053664	0.063871	0.072474	0.07884	0.08263	0.083732	0.082143	0.077913	0.07113	0.062186	0.051597	0.039922	0.027679	0.015578	0.0042588	-0.0058065	-0.014315	-0.021041	-0.025911	-0.029215	-0.031448	-0.033121	-0.034596	-0.036453	-0.039228	-0.043219	-0.048434	-0.054761	-0.061822	-0.068789
p145	1	0.57771	0.04637	0.056123	0.065497	0.073609	0.079569	0.082992	0.08381	0.082271	0.078866	0.074226	0.069153	0.064452	0.061107	0.060199	0.062771	0.069203	0.079408	0.093007	0.10937	0.12778	0.14734	0.16713	0.18622	0.20371	0.21872	0.23083	0.23997	0.246	0.24886	0.24857	0.24544	0.23983	0.23206	0.22242	0.21147	0.19973	0.18761	0.1758	0.16506	0.15609	0.14926	0.14484	0.14308	0.14415	0.14763	0.15285	0.15926
p146	1	0.050872	-0.030666	-0.046428	-0.061521	-0.075016	-0.086163	-0.094477	-0.10006	-0.10328	-0.10452	-0.10412	-0.10243	-0.099815	-0.096651	-0.093308	-0.089952	-0.08657	-0.082837	-0.078371	-0.072883	-0.066059	-0.057626	-0.047393	-0.035437	-0.021899	-0.0071573	0.0082998	0.023708	0.03835	0.051594	0.062654	0.07073	0.075114	0.075484	0.071613	0.063575	0.051906	0.037637	0.021748	0.0051623	-0.010947	-0.025275	-0.036583	-0.043895	-0.046279	-0.043124	-0.034726	-0.022077
p147	1	-0.02537	-0.044126	-0.077218	-0.11155	-0.14561	-0.17741	-0.20471	-0.22556	-0.23909	-0.24504	-0.24342	-0.23474	-0.22045	-0.20191	-0.18016	-0.15636	-0.13211	-0.10899	-0.087916	-0.069499	-0.054183	-0.041818	-0.031584	-0.022896	-0.015675	-0.01007	-0.005925	-0.0030731	-0.0016633	-0.0016664	-0.0030815	-0.0061769	-0.011134	-0.017725	-0.025228	-0.032554	-0.038638	-0.042312	-0.042389	-0.038229	-0.029275	-0.015183	0.003567	0.026063	0.051123	0.077272	0.10283	0.12599
p148	0	-0.027417	-0.000751	0.0043592	0.0072461	0.0079435	0.0066123	0.0035183	-0.0010775	-0.0069594	-0.014005	-0.022094	-0.030932	-0.04031	-0.049945	-0.059831	-0.069835	-0.079854	-0.089727	-0.099097	-0.10742	-0.1141	-0.11864	-0.12057	-0.11971	-0.11604	-0.10979	-0.10114	-0.090413	-0.078084	-0.064834	-0.051346	-0.038152	-0.025678	-0.01413	-0.003614	0.005723	0.013579	0.019882	0.024675	0.028163	0.030572	0.031933	0.032167	0.031164	0.029102	0.026496	0.024029	0.022134
		Parietal IPLE
p102	0	0.060901	-0.02898	-0.028339	-0.026046	-0.021959	-0.015975	-0.0080008	0.0019298	0.013476	0.026112	0.039236	0.052158	0.064428	0.075825	0.086093	0.094881	0.10168	0.10588	0.10702	0.10469	0.098504	0.088524	0.074763	0.057089	0.03565	0.011109	-0.01544	-0.042618	-0.069029	-0.093166	-0.11353	-0.12918	-0.13918	-0.14257	-0.13891	-0.12854	-0.11233	-0.091444	-0.06712	-0.040828	-0.014113	0.011852	0.035884	0.056782	0.073824	0.086923	0.096306	0.10238
p103	0	0.14859	-0.17217	-0.16007	-0.14543	-0.12891	-0.11112	-0.092609	-0.073932	-0.055824	-0.039115	-0.02446	-0.012235	-0.0027453	0.0042515	0.0089463	0.011219	0.011061	0.0087086	0.0045818	-0.00067395	-0.0062081	-0.011066	-0.014389	-0.015985	-0.015964	-0.014115	-0.010177	-0.0043005	0.0032652	0.012271	0.0222	0.032224	0.041641	0.050356	0.058994	0.068075	0.077855	0.088754	0.10123	0.11544	0.13159	0.14993	0.17036	0.19238	0.21467	0.23571	0.25438	0.26972
p104	1	0.072658	0.061922	0.065423	0.068318	0.071071	0.074018	0.077313	0.081171	0.085791	0.09125	0.097147	0.1029	0.10792	0.11166	0.11374	0.11384	0.11169	0.10688	0.099109	0.088452	0.075435	0.06085	0.04562	0.03064	0.016639	0.0043233	-0.0056327	-0.01249	-0.015732	-0.01533	-0.011807	-0.0060664	0.00090346	0.0081557	0.014802	0.019925	0.022704	0.022436	0.018768	0.011664	0.0016679	-0.010404	-0.023814	-0.037839	-0.051622	-0.06432	-0.075217	-0.083787
p105	0	-0.01715	-0.054291	-0.042123	-0.032894	-0.027439	-0.026311	-0.029804	-0.037489	-0.048345	-0.061293	-0.0753	-0.089572	-0.10308	-0.11475	-0.12389	-0.13006	-0.13282	-0.13209	-0.12837	-0.12212	-0.11392	-0.10425	-0.093604	-0.082446	-0.070864	-0.058857	-0.046556	-0.034172	-0.021502	-0.0085464	0.0047516	0.018376	0.032004	0.045237	0.057439	0.06795	0.076256	0.082184	0.085305	0.085418	0.082364	0.076154	0.067405	0.056766	0.044952	0.03283	0.021234	0.010518
p106	1	0.075897	0.2506	0.24565	0.23039	0.20692	0.17715	0.14309	0.10675	0.070216	0.035782	0.0055442	-0.018585	-0.035497	-0.045636	-0.049917	-0.049146	-0.044276	-0.036191	-0.02578	-0.014036	-0.0018265	0.010074	0.021153	0.031502	0.041335	0.050596	0.059253	0.067094	0.073886	0.079327	0.08308	0.084797	0.084128	0.080464	0.073311	0.062654	0.048696	0.032157	0.013823	-0.0054135	-0.02466	-0.04307	-0.059821	-0.073698	-0.083631	-0.089053	-0.0898	-0.086508
p107	1	0.37224	0.091521	0.083365	0.073815	0.064038	0.054869	0.046891	0.040416	0.035729	0.033532	0.034786	0.040391	0.050507	0.064729	0.08206	0.10143	0.12198	0.14319	0.16436	0.18428	0.20159	0.21501	0.22396	0.22816	0.22779	0.22328	0.21484	0.20238	0.18613	0.16673	0.14488	0.12115	0.095902	0.06961	0.042581	0.015012	-0.012539	-0.039138	-0.063997	-0.086487	-0.10599	-0.12182	-0.13331	-0.14022	-0.14227	-0.13932	-0.13166	-0.12003
p108	0	-0.21887	0.017464	0.024672	0.027557	0.026012	0.020593	0.012323	0.0023543	-0.0082054	-0.018444	-0.027596	-0.035155	-0.040894	-0.044946	-0.047454	-0.048881	-0.049848	-0.051064	-0.053202	-0.056752	-0.06209	-0.06936	-0.078429	-0.0885	-0.098808	-0.10856	-0.11703	-0.12349	-0.12721	-0.12758	-0.12402	-0.11626	-0.1043	-0.088996	-0.071375	-0.052577	-0.033735	-0.015913	-9.4361e-05	0.012734	0.021625	0.025874	0.025036	0.019367	0.0094516	-0.003803	-0.019339	-0.036154
p110	1	0.43881	0.061237	0.052786	0.045783	0.040588	0.037356	0.036076	0.036658	0.038884	0.042436	0.047086	0.052495	0.058317	0.064218	0.069879	0.075288	0.08053	0.085746	0.091116	0.096914	0.10315	0.10954	0.11594	0.1223	0.12858	0.13461	0.14027	0.14547	0.15013	0.1541	0.15747	0.16065	0.16388	0.16731	0.17112	0.1754	0.18004	0.18487	0.1896	0.19398	0.19769	0.20028	0.20134	0.20045	0.19709	0.19092	0.18164	0.1691
p114	1	0.15307	-0.00078385	0.00738	0.013165	0.01675	0.018527	0.018911	0.018338	0.017391	0.016512	0.015968	0.015896	0.016312	0.017397	0.019393	0.022442	0.02669	0.032233	0.038882	0.046443	0.054525	0.062686	0.070553	0.077587	0.083282	0.087265	0.089169	0.088598	0.085432	0.079681	0.071783	0.062326	0.051836	0.040936	0.030154	0.019874	0.010497	0.0025214	-0.003709	-0.0080107	-0.010663	-0.012136	-0.012853	-0.013167	-0.013343	-0.013573	-0.013983	-0.014742
p1115	1	0.25836	0.042365	0.04419	0.044875	0.044432	0.042976	0.04075	0.03828	0.036136	0.03483	0.034737	0.036258	0.039596	0.044945	0.052409	0.062	0.073411	0.085587	0.097439	0.108	0.11655	0.12259	0.12596	0.12654	0.12414	0.11874	0.11066	0.10108	0.091062	0.081453	0.072784	0.065269	0.05887	0.053538	0.049348	0.046216	0.043849	0.041625	0.039114	0.036192	0.032953	0.029716	0.026875	0.024763	0.023555	0.023479	0.024638	0.026904
p117	0	-0.0033998	-0.013792	-0.032471	-0.047558	-0.058742	-0.06586	-0.068958	-0.068496	-0.065013	-0.059287	-0.052104	-0.044305	-0.036509	-0.029232	-0.022791	-0.01744	-0.013289	-0.010216	-0.008068	-0.0064555	-0.0050503	-0.0036899	-0.0024075	-0.0012058	-0.00010695	0.00085772	0.0016781	0.0023482	0.0028143	0.0028694	0.0024171	0.0016263	0.00087431	0.00042888	0.000346	0.00060826	0.001108	0.0017445	0.0024421	0.0030974	0.0034947	0.0032995	0.0020789	-0.00049954	-0.0044296	-0.0096847	-0.016278	-0.024438
p118	1	0.26114	-0.076822	-0.09552	-0.11328	-0.12875	-0.14075	-0.14807	-0.15005	-0.14663	-0.1375	-0.12226	-0.10106	-0.074719	-0.044211	-0.010753	0.023665	0.056901	0.087073	0.11287	0.13305	0.14656	0.15317	0.15313	0.14684	0.13499	0.11934	0.10164	0.083533	0.06638	0.051448	0.03972	0.03136	0.026394	0.02496	0.026986	0.031638	0.038488	0.047237	0.057384	0.068317	0.079461	0.090764	0.1021	0.11292	0.12272	0.13128	0.13781	0.1414
p119	0	-0.13596	-0.15079	-0.16907	-0.1814	-0.18751	-0.18736	-0.18123	-0.16996	-0.15464	-0.13683	-0.11835	-0.10112	-0.086609	-0.075408	-0.067857	-0.064271	-0.064851	-0.069483	-0.077757	-0.088845	-0.10157	-0.11435	-0.12575	-0.13502	-0.14154	-0.14458	-0.14348	-0.13784	-0.12753	-0.11262	-0.093414	-0.0707	-0.045593	-0.019216	0.0072613	0.032499	0.055282	0.07473	0.090192	0.10098	0.10657	0.10699	0.10269	0.09454	0.083436	0.070459	0.056476	0.042007
p122	0	-0.082036	0.026246	0.0060034	-0.013657	-0.031658	-0.047001	-0.059153	-0.067872	-0.073022	-0.074728	-0.073375	-0.069495	-0.063457	-0.055679	-0.046926	-0.038201	-0.030289	-0.023664	-0.018723	-0.015677	-0.014532	-0.01514	-0.017383	-0.021053	-0.02556	-0.030012	-0.033642	-0.036002	-0.036664	-0.035581	-0.032932	-0.029086	-0.024379	-0.019081	-0.013722	-0.0090408	-0.0058137	-0.0045694	-0.0059289	-0.0099681	-0.016506	-0.025079	-0.035241	-0.046809	-0.059508	-0.073037	-0.086788	-0.1002
p124	0	-0.28208	-0.018782	-0.014565	-0.012664	-0.013891	-0.018535	-0.026479	-0.037513	-0.05101	-0.066281	-0.082599	-0.09923	-0.11551	-0.13052	-0.14348	-0.15388	-0.16123	-0.16531	-0.16648	-0.16511	-0.1617	-0.15664	-0.14996	-0.14194	-0.13282	-0.12289	-0.11287	-0.10309	-0.09341	-0.08381	-0.074372	-0.065374	-0.057487	-0.051113	-0.04663	-0.044225	-0.043465	-0.044254	-0.046754	-0.050913	-0.056348	-0.062491	-0.068636	-0.074341	-0.079208	-0.082976	-0.085682	-0.08708
p125	0	0.076188	0.0092105	-0.010644	-0.033078	-0.057736	-0.083961	-0.11046	-0.13567	-0.15822	-0.17691	-0.19103	-0.19984	-0.20302	-0.20041	-0.19205	-0.17825	-0.16	-0.13868	-0.11563	-0.09214	-0.069212	-0.047709	-0.02823	-0.011116	0.0034639	0.015479	0.025227	0.033315	0.040176	0.046262	0.051938	0.05726	0.062204	0.066626	0.070277	0.072927	0.074344	0.07417	0.072383	0.068903	0.063746	0.057338	0.050291	0.043172	0.036584	0.031058	0.027083	0.025193
p127	0	-0.087898	0.061301	0.057101	0.050967	0.043204	0.034024	0.023351	0.011132	-0.0025112	-0.017205	-0.032386	-0.047555	-0.062198	-0.075787	-0.087809	-0.097745	-0.10502	-0.10924	-0.11031	-0.1083	-0.10349	-0.096357	-0.087501	-0.07756	-0.06716	-0.056908	-0.047321	-0.038584	-0.03063	-0.02362	-0.017598	-0.012332	-0.0075425	-0.0029674	0.0016386	0.0064681	0.011548	0.016461	0.020645	0.023775	0.025571	0.025674	0.023832	0.019918	0.013823	0.0054715	-0.0050571	-0.017285
p128	1	0.1882	-0.082337	-0.075855	-0.069814	-0.064343	-0.059227	-0.054281	-0.049339	-0.044211	-0.038579	-0.032081	-0.024245	-0.014744	-0.0033326	0.0097006	0.023749	0.038164	0.052308	0.065611	0.077447	0.087193	0.094172	0.097823	0.097656	0.093853	0.08692	0.077689	0.067027	0.055701	0.044575	0.034568	0.026487	0.021085	0.018968	0.02014	0.024348	0.03097	0.039381	0.049071	0.05933	0.069385	0.078556	0.086177	0.091868	0.095633	0.097556	0.097729	0.096225
p131	1	0.11304	0.062146	0.046112	0.029385	0.012693	-0.0033315	-0.018214	-0.031245	-0.041744	-0.049045	-0.053055	-0.053945	-0.051713	-0.046482	-0.038657	-0.028718	-0.017213	-0.0049395	0.0072786	0.018589	0.028435	0.036465	0.042141	0.044984	0.044825	0.041794	0.036369	0.029318	0.021576	0.014139	0.007912	0.0036926	0.0024165	0.0049657	0.011936	0.023495	0.039314	0.058662	0.080521	0.10371	0.12695	0.14903	0.16877	0.18512	0.19725	0.20471	0.20747	0.20584
p132	1	-0.25668	-0.099905	-0.10206	-0.10402	-0.10567	-0.10706	-0.10835	-0.10965	-0.11108	-0.11256	-0.11429	-0.11654	-0.11958	-0.1231	-0.12664	-0.12977	-0.13213	-0.13338	-0.13347	-0.13249	-0.13026	-0.12644	-0.12077	-0.11365	-0.10563	-0.097066	-0.088249	-0.079477	-0.070732	-0.062005	-0.053604	-0.04607	-0.039856	-0.034934	-0.03118	-0.028489	-0.02668	-0.02551	-0.024961	-0.024902	-0.02504	-0.025002	-0.024501	-0.023349	-0.021319	-0.018148	-0.013712	-0.0079753
p133	0	0.25018	0.059581	0.060607	0.062905	0.06629	0.070563	0.075487	0.080833	0.086482	0.092523	0.098964	0.10549	0.11142	0.1165	0.12083	0.1243	0.12667	0.12755	0.12648	0.12308	0.11715	0.10882	0.098652	0.087056	0.074313	0.061039	0.047967	0.036048	0.026189	0.018992	0.014764	0.013562	0.015019	0.01872	0.02419	0.030606	0.037156	0.042908	0.046929	0.048644	0.047768	0.04424	0.038297	0.03012	0.020017	0.0086652	-0.0032282	-0.014837
p137	1	-0.10066	-0.18301	-0.15164	-0.11653	-0.079117	-0.040642	-0.0024471	0.033991	0.06692	0.094719	0.11589	0.12987	0.13675	0.137	0.13114	0.11974	0.10356	0.083592	0.061237	0.03781	0.014638	-0.0074787	-0.027888	-0.045974	-0.061097	-0.072803	-0.080802	-0.085147	-0.086392	-0.085148	-0.082083	-0.077633	-0.072386	-0.066915	-0.061767	-0.057224	-0.053435	-0.050381	-0.047689	-0.044873	-0.04147	-0.037335	-0.032164	-0.025785	-0.018321	-0.010231	-0.0020685	0.005628
p138	0	-0.53644	0.050088	0.042315	0.0305	0.015033	-0.0032919	-0.023485	-0.044378	-0.064935	-0.084084	-0.1009	-0.11484	-0.12582	-0.13383	-0.13896	-0.14168	-0.14266	-0.14262	-0.14214	-0.14176	-0.14186	-0.14283	-0.14478	-0.14773	-0.1517	-0.15655	-0.16202	-0.16784	-0.17393	-0.1803	-0.18702	-0.19376	-0.20022	-0.20604	-0.21083	-0.21427	-0.21611	-0.2161	-0.21389	-0.20897	-0.20087	-0.18973	-0.17588	-0.15981	-0.14203	-0.12282	-0.10244	-0.081222
p139	1	-0.11782	0.077777	0.07304	0.064792	0.053493	0.039561	0.023733	0.0068861	-0.010044	-0.025988	-0.039724	-0.050666	-0.058577	-0.063286	-0.064862	-0.063488	-0.059739	-0.054249	-0.047571	-0.040461	-0.033946	-0.028704	-0.025113	-0.023495	-0.023864	-0.025983	-0.029356	-0.03342	-0.037796	-0.042061	-0.045654	-0.04805	-0.049005	-0.048386	-0.046199	-0.042583	-0.037947	-0.033	-0.028232	-0.023963	-0.020367	-0.017753	-0.016302	-0.016053	-0.017073	-0.019516	-0.023185	-0.027476
p143	0	0.032113	0.14642	0.14853	0.14895	0.14805	0.14619	0.14356	0.13991	0.13483	0.12805	0.11948	0.10952	0.09861	0.087184	0.075655	0.064391	0.053802	0.044343	0.036505	0.030568	0.02669	0.024487	0.023469	0.023098	0.022903	0.022485	0.021516	0.019749	0.017018	0.013443	0.0091122	0.0043338	-0.00053072	-0.0050942	-0.0090122	-0.012017	-0.013975	-0.01476	-0.014338	-0.012997	-0.01111	-0.0091152	-0.0074165	-0.0063568	-0.0062774	-0.0074564	-0.010062	-0.01436
p145	1	0.43664	-0.010623	-0.0068788	-0.0038171	-0.00095181	0.0022157	0.0057449	0.0094499	0.013269	0.017275	0.021532	0.026155	0.031343	0.037212	0.043622	0.050429	0.057799	0.066004	0.075153	0.085206	0.096083	0.10756	0.1193	0.13093	0.14225	0.15297	0.16266	0.17109	0.17804	0.18332	0.18675	0.18828	0.18796	0.18595	0.18245	0.1778	0.17249	0.16667	0.16059	0.15463	0.14921	0.1447	0.1414	0.13948	0.13892	0.13953	0.14102	0.14328
p146	1	0.1925	0.13802	0.12353	0.10779	0.092018	0.07727	0.064311	0.053676	0.045651	0.040275	0.037464	0.037068	0.038718	0.042122	0.046939	0.052873	0.059615	0.066694	0.073654	0.08024	0.086166	0.090991	0.094431	0.096234	0.096179	0.094067	0.089899	0.083858	0.076271	0.067469	0.057905	0.048212	0.038883	0.030296	0.022756	0.016545	0.011852	0.0089878	0.0080481	0.0089067	0.011215	0.014526	0.018515	0.023053	0.028105	0.033659	0.039584	0.045385
p147	1	-0.072929	-0.061383	-0.065931	-0.07308	-0.082692	-0.094524	-0.10816	-0.12307	-0.13855	-0.15353	-0.16686	-0.17747	-0.18468	-0.18807	-0.18717	-0.18175	-0.17187	-0.15783	-0.1402	-0.11996	-0.098132	-0.075699	-0.053397	-0.031868	-0.011861	0.0060908	0.021666	0.034756	0.045351	0.053637	0.0598	0.063971	0.066261	0.066857	0.066098	0.064231	0.061553	0.0584	0.05521	0.052407	0.050404	0.049646	0.050508	0.053239	0.057952	0.064727	0.07331	0.083213
p148	0	-0.090762	-0.098649	-0.11043	-0.1214	-0.13118	-0.13914	-0.14467	-0.14745	-0.14747	-0.14482	-0.13949	-0.13159	-0.12146	-0.10953	-0.096266	-0.082373	-0.068587	-0.055498	-0.043512	-0.033085	-0.024728	-0.018634	-0.014608	-0.012417	-0.011948	-0.012866	-0.014743	-0.017333	-0.020459	-0.023765	-0.026857	-0.029569	-0.032034	-0.034441	-0.03677	-0.03905	-0.041446	-0.043665	-0.045289	-0.046001	-0.045507	-0.043563	-0.03984	-0.033949	-0.02573	-0.015199	-0.0023268	0.012329

## Sheet: Fig3D
		dACC - EPEs (chosen)
Participant ID	Group (1=citalopram, 0=placebo)	Summary value, multiplied with hrf and summed up	t1	t2	t3	t4	t5	t6	t7	t8	t9	t10	t11	t12	t13	t14	t15	t16	t17	t18	t19	t20	t21	t22	t23	t24	t25	t26	t27	t28	t29	t30	t31	t32	t33	t34	t35	t36	t37	t38	t39	t40	t41	t42	t43	t44	t45	t46	t47
p102	0	0.089376	-0.032048	-0.031481	-0.029167	-0.025371	-0.019973	-0.012907	-0.0043158	0.005794	0.017381	0.030148	0.043445	0.057015	0.070896	0.084957	0.098625	0.11144	0.12303	0.13292	0.14064	0.14593	0.14884	0.14917	0.14669	0.14137	0.1337	0.12414	0.11311	0.1011	0.088733	0.076557	0.065009	0.054678	0.046071	0.039455	0.034604	0.03128	0.029378	0.028779	0.029223	0.030413	0.032066	0.033816	0.035239	0.036105	0.036586	0.036773	0.036587
p103	0	-0.060701	-0.14278	-0.15179	-0.15949	-0.16527	-0.16894	-0.17052	-0.16987	-0.16666	-0.16066	-0.1518	-0.14018	-0.12652	-0.11189	-0.097276	-0.083276	-0.070257	-0.058646	-0.04894	-0.041549	-0.036737	-0.034592	-0.034659	-0.036293	-0.038979	-0.042238	-0.045672	-0.048901	-0.0516	-0.053523	-0.054447	-0.054268	-0.052991	-0.050652	-0.047306	-0.043257	-0.038909	-0.034567	-0.030288	-0.026037	-0.021846	-0.017698	-0.013766	-0.010308	-0.0075409	-0.0054968	-0.0041464	-0.0035972
p104	1	-0.23238	0.081377	0.055004	0.026371	-0.0028737	-0.031102	-0.056786	-0.078558	-0.095258	-0.10633	-0.11192	-0.11235	-0.10807	-0.10001	-0.089389	-0.077489	-0.065576	-0.054877	-0.046529	-0.041326	-0.039589	-0.041476	-0.047039	-0.055869	-0.06723	-0.080206	-0.093825	-0.10707	-0.11896	-0.12873	-0.13596	-0.14031	-0.14148	-0.1395	-0.13479	-0.12796	-0.11976	-0.11109	-0.10278	-0.095379	-0.089202	-0.084548	-0.081734	-0.080853	-0.081716	-0.084048	-0.087408	-0.091005
p105	0	0.18032	-0.10219	-0.10149	-0.096457	-0.087453	-0.074945	-0.059575	-0.042321	-0.024417	-0.0071308	0.0086291	0.022228	0.03356	0.042661	0.049579	0.054212	0.056497	0.056533	0.054603	0.051293	0.046851	0.041483	0.03538	0.028741	0.021832	0.01524	0.0096326	0.005741	0.004202	0.0050658	0.0085904	0.014927	0.023915	0.035239	0.048485	0.062903	0.077619	0.091574	0.10358	0.11303	0.11922	0.1215	0.11957	0.11344	0.10321	0.089277	0.072181	0.052678
p106	1	-0.13458	0.10506	0.060834	0.01765	-0.020865	-0.052363	-0.07612	-0.092191	-0.10051	-0.1011	-0.094599	-0.081696	-0.063406	-0.041777	-0.019246	0.0020937	0.021238	0.037762	0.05108	0.060495	0.065595	0.065981	0.061548	0.052844	0.040747	0.026484	0.010835	-0.0057022	-0.022467	-0.038628	-0.053475	-0.066277	-0.076452	-0.083663	-0.087703	-0.088916	-0.087591	-0.084044	-0.078753	-0.072323	-0.06525	-0.057965	-0.050795	-0.04405	-0.038127	-0.033104	-0.029036	-0.025718
p107	1	0.066915	-0.11522	-0.11859	-0.11599	-0.10741	-0.093014	-0.073201	-0.049487	-0.023278	0.0040374	0.031101	0.056596	0.07927	0.098011	0.1124	0.12219	0.1271	0.12782	0.12506	0.11963	0.11232	0.1039	0.095085	0.086557	0.078451	0.07081	0.064092	0.058271	0.053305	0.049023	0.045169	0.041387	0.037407	0.033061	0.028547	0.024119	0.019566	0.014916	0.010225	0.0056404	0.0015333	-0.001558	-0.0033936	-0.003872	-0.0031007	-0.0012879	0.0015875	0.0053223
p108	0	-0.023857	-0.084413	-0.064535	-0.043549	-0.022187	-0.0011387	0.018819	0.03693	0.052601	0.065151	0.073815	0.078346	0.078735	0.075339	0.068683	0.059192	0.047506	0.034378	0.020739	0.0076254	-0.0039317	-0.013376	-0.020378	-0.025022	-0.027498	-0.027703	-0.025805	-0.022157	-0.017372	-0.01216	-0.0072148	-0.0029689	0.00028333	0.0025719	0.0039479	0.0040961	0.0029388	0.00057093	-0.002697	-0.0064863	-0.010371	-0.014059	-0.017364	-0.020359	-0.023155	-0.025605	-0.027679	-0.029402
p110	1	-0.28247	-0.0057422	-0.016862	-0.029604	-0.043849	-0.058902	-0.074048	-0.088691	-0.10234	-0.1148	-0.12611	-0.13615	-0.14477	-0.15161	-0.15657	-0.15997	-0.16222	-0.16374	-0.16488	-0.16573	-0.16616	-0.16628	-0.16614	-0.16587	-0.16552	-0.16498	-0.16397	-0.16219	-0.15937	-0.15548	-0.15079	-0.14544	-0.13963	-0.13364	-0.12766	-0.12186	-0.11658	-0.11221	-0.10909	-0.10739	-0.10692	-0.10749	-0.10877	-0.11036	-0.11206	-0.1138	-0.11539	-0.1166
p114	1	-0.061945	-0.16367	-0.15721	-0.14998	-0.14186	-0.1327	-0.12228	-0.11031	-0.096796	-0.081894	-0.065899	-0.049114	-0.031899	-0.014669	0.0020929	0.017947	0.032282	0.0444	0.053982	0.060894	0.065247	0.067213	0.066971	0.064687	0.060578	0.05484	0.047818	0.039946	0.031437	0.02239	0.012775	0.0025662	-0.0080753	-0.018835	-0.029363	-0.039303	-0.04836	-0.056272	-0.062738	-0.067395	-0.069946	-0.070208	-0.068337	-0.064609	-0.059368	-0.053032	-0.046027	-0.038751
p115	1	-0.53029	-0.14167	-0.14686	-0.14955	-0.1496	-0.14687	-0.14126	-0.13283	-0.122	-0.10939	-0.09599	-0.082565	-0.069724	-0.057891	-0.04724	-0.038043	-0.030699	-0.025707	-0.02346	-0.024271	-0.028048	-0.034583	-0.043596	-0.055025	-0.068871	-0.084888	-0.1026	-0.12135	-0.14039	-0.1589	-0.17626	-0.19205	-0.20604	-0.2179	-0.22731	-0.23415	-0.23837	-0.24003	-0.2393	-0.23642	-0.23173	-0.22554	-0.21805	-0.20952	-0.20026	-0.19055	-0.18083	-0.17161
p117	0	-0.10318	0.0014977	-0.011098	-0.021026	-0.027588	-0.03083	-0.031468	-0.029883	-0.026159	-0.020446	-0.013368	-0.0060028	0.00029008	0.0041819	0.004405	0.00058017	-0.0068275	-0.017392	-0.030747	-0.04651	-0.064082	-0.082542	-0.10063	-0.11703	-0.13042	-0.14008	-0.14585	-0.14776	-0.14607	-0.14101	-0.13277	-0.12175	-0.10875	-0.094629	-0.080364	-0.066634	-0.053885	-0.042497	-0.032553	-0.024265	-0.018033	-0.014079	-0.01225	-0.012271	-0.013793	-0.016655	-0.020838	-0.026339
p118	1	-0.20889	-0.10779	-0.12501	-0.14159	-0.15638	-0.16823	-0.17621	-0.18014	-0.18019	-0.17702	-0.17163	-0.16523	-0.15914	-0.15471	-0.15286	-0.15416	-0.15901	-0.16726	-0.17849	-0.19186	-0.20633	-0.22065	-0.23346	-0.24346	-0.24989	-0.25235	-0.25064	-0.24472	-0.23473	-0.22123	-0.20495	-0.18683	-0.16789	-0.14907	-0.13086	-0.11383	-0.098397	-0.085088	-0.074383	-0.066352	-0.060782	-0.057218	-0.055259	-0.054606	-0.055257	-0.056871	-0.059117	-0.061493
p119	0	0.45744	-0.041261	-0.026792	-0.010837	0.0050242	0.019381	0.031345	0.040673	0.047287	0.050992	0.051851	0.050146	0.046287	0.040662	0.033823	0.026256	0.018124	0.0091841	-0.00067766	-0.011213	-0.021621	-0.03098	-0.038422	-0.043221	-0.044924	-0.043151	-0.037487	-0.027397	-0.012563	0.0070269	0.030689	0.057405	0.086071	0.11565	0.14529	0.17419	0.20149	0.22612	0.24698	0.26298	0.27348	0.27823	0.27722	0.27058	0.25854	0.24138	0.21953	0.19393
p122	0	-0.053593	-0.12356	-0.12147	-0.1144	-0.10296	-0.087958	-0.070364	-0.051312	-0.031805	-0.013196	0.0030985	0.015935	0.024397	0.027975	0.026782	0.021208	0.01208	0.00037019	-0.01312	-0.02744	-0.041457	-0.054112	-0.064455	-0.071784	-0.075917	-0.076736	-0.07454	-0.069803	-0.063119	-0.055068	-0.046348	-0.037614	-0.029538	-0.022732	-0.017555	-0.014517	-0.013683	-0.014831	-0.017256	-0.020359	-0.023591	-0.026476	-0.028411	-0.028786	-0.02716	-0.023083	-0.016655	-0.0082769
p124	0	0.086904	-0.094549	-0.10715	-0.12035	-0.13384	-0.1472	-0.15982	-0.17122	-0.18099	-0.18907	-0.19543	-0.20006	-0.20283	-0.20368	-0.2025	-0.19926	-0.19415	-0.18716	-0.17857	-0.16857	-0.15734	-0.14496	-0.13152	-0.11714	-0.10202	-0.086464	-0.070743	-0.055267	-0.04022	-0.025695	-0.011698	0.0016302	0.013996	0.025045	0.034499	0.042324	0.04868	0.053755	0.057632	0.06017	0.061023	0.05995	0.056973	0.052341	0.046211	0.038559	0.029184	0.017994
p125	0	-0.16798	-0.048468	-0.045852	-0.04237	-0.038793	-0.035743	-0.033333	-0.03144	-0.030127	-0.029329	-0.028813	-0.02843	-0.028064	-0.027403	-0.025992	-0.023649	-0.020491	-0.016823	-0.012889	-0.0088474	-0.0051448	-0.0022512	-0.00071551	-0.0011315	-0.0037978	-0.0085829	-0.015178	-0.023243	-0.032538	-0.043016	-0.054314	-0.06589	-0.076933	-0.086549	-0.094209	-0.099761	-0.10331	-0.10492	-0.10443	-0.10154	-0.096142	-0.088285	-0.078315	-0.066779	-0.054156	-0.040803	-0.02674	-0.012108
p127	0	-0.067186	0.09931	0.070405	0.039801	0.0089937	-0.020601	-0.047754	-0.071677	-0.091616	-0.10693	-0.1174	-0.12339	-0.12491	-0.12227	-0.11601	-0.10675	-0.09493	-0.081041	-0.065807	-0.050026	-0.034175	-0.018347	-0.0031971	0.010585	0.022481	0.03213	0.039007	0.042842	0.04366	0.041648	0.036871	0.029371	0.019848	0.0091653	-0.0019309	-0.012891	-0.023099	-0.032149	-0.039808	-0.045901	-0.050275	-0.052912	-0.054201	-0.054603	-0.054503	-0.054122	-0.053676	-0.053285
p128	1	-0.54785	-0.12076	-0.12064	-0.11932	-0.11628	-0.11126	-0.10413	-0.09505	-0.084467	-0.073046	-0.061714	-0.051372	-0.042436	-0.035429	-0.031153	-0.030438	-0.033899	-0.041546	-0.053155	-0.068254	-0.086144	-0.10614	-0.12774	-0.15016	-0.17232	-0.1929	-0.21064	-0.22494	-0.23544	-0.242	-0.24476	-0.24386	-0.23956	-0.23254	-0.2239	-0.21502	-0.2074	-0.20188	-0.19898	-0.19911	-0.20231	-0.20847	-0.21729	-0.22811	-0.2399	-0.25134	-0.2609	-0.26779
p131	1	-0.056448	-0.074147	-0.066716	-0.058603	-0.05045	-0.042936	-0.036738	-0.03231	-0.02992	-0.029739	-0.031684	-0.035408	-0.040254	-0.045488	-0.050516	-0.054643	-0.05717	-0.057679	-0.056074	-0.052555	-0.047649	-0.041927	-0.036001	-0.030364	-0.025474	-0.021874	-0.020055	-0.020201	-0.022184	-0.025602	-0.029782	-0.034185	-0.038272	-0.041696	-0.044027	-0.044847	-0.043879	-0.041168	-0.036922	-0.031485	-0.025433	-0.019203	-0.013362	-0.0084318	-0.0050054	-0.0035456	-0.0043195	-0.0072567
p132	1	-0.1937	0.059295	0.048167	0.03356	0.016844	-0.00064297	-0.017554	-0.032655	-0.045617	-0.056258	-0.064324	-0.069652	-0.072189	-0.072038	-0.069633	-0.065466	-0.06	-0.053709	-0.046947	-0.040122	-0.033635	-0.027978	-0.023724	-0.021259	-0.020496	-0.021234	-0.023298	-0.026537	-0.030787	-0.035836	-0.041491	-0.047287	-0.052528	-0.056727	-0.059999	-0.062664	-0.06506	-0.067522	-0.070394	-0.074077	-0.07906	-0.086113	-0.096154	-0.10975	-0.12648	-0.1455	-0.16592	-0.18678
p133	0	0.25313	-0.093554	-0.10442	-0.11171	-0.11401	-0.1103	-0.10119	-0.087964	-0.07137	-0.05155	-0.028646	-0.0031519	0.02372	0.050448	0.07543	0.09731	0.11609	0.13227	0.14594	0.15674	0.1643	0.16848	0.1696	0.1684	0.16571	0.16235	0.15845	0.1539	0.14879	0.14351	0.13858	0.13451	0.13145	0.12919	0.12736	0.12556	0.12365	0.12165	0.11955	0.11718	0.11414	0.11011	0.10502	0.099254	0.093245	0.087459	0.082331	0.078159
p137	1	0.16164	0.095924	0.091535	0.088067	0.084764	0.080884	0.075833	0.069536	0.062307	0.054448	0.046258	0.038064	0.030074	0.022442	0.015706	0.010461	0.0072153	0.0060331	0.0067417	0.0092623	0.013375	0.018683	0.024833	0.03181	0.039383	0.047178	0.054801	0.062138	0.069118	0.07548	0.080979	0.085422	0.088765	0.090671	0.09088	0.089317	0.086008	0.080847	0.073789	0.064987	0.054877	0.044114	0.033147	0.022391	0.012138	0.002605	-0.0060478	-0.013618
p138	0	0.19572	-0.090836	-0.088613	-0.085974	-0.082636	-0.07817	-0.072182	-0.064254	-0.053976	-0.041302	-0.026599	-0.010557	0.006103	0.022768	0.038763	0.053183	0.065176	0.073787	0.078069	0.077542	0.072189	0.062437	0.049093	0.033072	0.01543	-0.0025037	-0.019435	-0.033992	-0.044744	-0.050639	-0.051037	-0.04583	-0.035458	-0.020585	-0.0020718	0.018966	0.041388	0.064028	0.085725	0.10562	0.1231	0.13789	0.15002	0.1597	0.16729	0.17332	0.17834	0.18297
p139	1	-0.43507	0.053481	0.031076	0.0061083	-0.020934	-0.049549	-0.079045	-0.10854	-0.13698	-0.16348	-0.18735	-0.20802	-0.22499	-0.23805	-0.24746	-0.25367	-0.25713	-0.25837	-0.25793	-0.25627	-0.2538	-0.25081	-0.2475	-0.24379	-0.23939	-0.23377	-0.22675	-0.21848	-0.20926	-0.1994	-0.18921	-0.17907	-0.16934	-0.16057	-0.15327	-0.14811	-0.14533	-0.14461	-0.14547	-0.14754	-0.15039	-0.15349	-0.15636	-0.15848	-0.15936	-0.15854	-0.15585	-0.15159
p143	0	-0.026696	-0.09888	-0.10087	-0.10119	-0.099579	-0.095955	-0.090486	-0.083525	-0.075406	-0.066457	-0.056926	-0.047011	-0.037357	-0.028676	-0.021291	-0.015244	-0.010394	-0.0065156	-0.0034378	-0.0010045	0.00090639	0.0024084	0.0039995	0.0061684	0.0089648	0.012243	0.015747	0.0192	0.022324	0.024919	0.026844	0.027897	0.027652	0.025798	0.022411	0.017655	0.011781	0.0050093	-0.00235	-0.010091	-0.018043	-0.025882	-0.033225	-0.039765	-0.045438	-0.050234	-0.054186	-0.057238
p145	1	0.0053122	-0.09995	-0.096067	-0.090785	-0.084518	-0.077985	-0.072031	-0.067101	-0.063235	-0.060309	-0.058284	-0.057099	-0.05667	-0.056867	-0.057592	-0.058378	-0.058706	-0.058248	-0.056911	-0.05476	-0.051905	-0.048452	-0.044536	-0.0403	-0.035789	-0.031286	-0.027004	-0.02316	-0.019848	-0.016988	-0.014448	-0.012161	-0.010014	-0.0078016	-0.0054538	-0.002865	-0.00010444	0.0028003	0.0057539	0.0084949	0.010767	0.012415	0.013229	0.012809	0.010872	0.007349	0.0023511	-0.0039905
p146	1	-0.053758	-0.084608	-0.11079	-0.13686	-0.16166	-0.1842	-0.20401	-0.22058	-0.23325	-0.24147	-0.24488	-0.24323	-0.23651	-0.22507	-0.20951	-0.19042	-0.16809	-0.14294	-0.11567	-0.087261	-0.058771	-0.031228	-0.0055299	0.017604	0.037566	0.053737	0.06548	0.072251	0.073783	0.070348	0.062398	0.050476	0.035257	0.017649	-0.0013569	-0.020815	-0.039902	-0.057791	-0.073736	-0.087314	-0.09817	-0.10608	-0.11111	-0.11357	-0.11392	-0.1125	-0.10971	-0.10606
p147	1	0.1681	-0.0079551	-0.0092316	-0.0097124	-0.0091844	-0.0074954	-0.0045306	-0.00018779	0.0056898	0.013057	0.021773	0.031585	0.042003	0.052584	0.062993	0.072953	0.082271	0.090779	0.098364	0.10488	0.11017	0.11413	0.11672	0.11791	0.1177	0.11608	0.11301	0.10844	0.1023	0.094828	0.086397	0.077456	0.068563	0.060348	0.053316	0.047899	0.044507	0.043533	0.045309	0.04983	0.056932	0.066257	0.077304	0.089409	0.10191	0.11417	0.12558	0.13549
p148	0	0.21701	-0.065142	-0.06748	-0.070433	-0.074279	-0.079371	-0.08598	-0.09415	-0.10353	-0.1133	-0.12259	-0.13078	-0.13701	-0.14065	-0.14122	-0.13826	-0.13151	-0.12112	-0.10773	-0.092226	-0.075514	-0.058333	-0.041426	-0.025324	-0.010362	0.0030638	0.014674	0.024499	0.032942	0.040465	0.04754	0.054535	0.061646	0.068894	0.076086	0.083172	0.090164	0.096964	0.10326	0.10871	0.11308	0.11621	0.11807	0.11866	0.11818	0.11672	0.1142	0.11058
