# Supplementary material for: Beyond negative valence: 2-week administration of a serotonergic antidepressant enhances both reward and effort learning signals
Source: PLoS Biol. 2017 Feb 16;15(2):e2000756. doi: 10.1371/journal.pbio.2000756 (PMC5331946; doi:10.1371/journal.pbio.2000756)
Supplement: S4 Data — (XLSX) [file pbio.2000756.s018.xlsx]

## Sheet: Fig4A
		Striatum - reward outcome (chosen-unchosen)
Participant ID	Group (1=citalopram, 0=placebo)	Summary value, multiplied with hrf and summed up	t1	t2	t3	t4	t5	t6	t7	t8	t9	t10	t11	t12	t13	t14	t15	t16	t17	t18	t19	t20	t21	t22	t23	t24	t25	t26	t27	t28	t29	t30	t31	t32	t33	t34	t35	t36	t37	t38	t39	t40	t41	t42	t43	t44	t45	t46	t47
p102	0	-0.0043383	0.086499	0.055064	0.024822	-0.0031595	-0.027903	-0.047961	-0.061747	-0.068375	-0.067707	-0.060254	-0.04727	-0.030255	-0.010871	0.0096597	0.030072	0.048754	0.063984	0.074578	0.080046	0.080605	0.077213	0.070793	0.062423	0.052836	0.042793	0.033239	0.025168	0.01931	0.015853	0.014423	0.01407	0.014172	0.014114	0.013527	0.012053	0.0092783	0.0048944	-0.0012383	-0.0089089	-0.017693	-0.026705	-0.035322	-0.042996	-0.049255	-0.05359	-0.055528	-0.054868
p103	0	0.09375	0.032218	0.028425	0.02704	0.027682	0.030113	0.034139	0.039486	0.04603	0.053582	0.061378	0.068579	0.074541	0.079134	0.082045	0.082923	0.081969	0.079621	0.076084	0.071249	0.0653	0.058663	0.051747	0.044502	0.037183	0.030117	0.023199	0.016295	0.0095442	0.0034745	-0.0012923	-0.0043721	-0.0054765	-0.0040263	0.00016401	0.0070375	0.016438	0.027986	0.04098	0.054444	0.066989	0.07755	0.085516	0.090123	0.09092	0.087742	0.080706	0.070142
p104	1	0.37281	0.066562	0.069858	0.076235	0.085693	0.097706	0.11198	0.12846	0.14642	0.16467	0.18195	0.19711	0.20919	0.21743	0.22183	0.22294	0.22097	0.21563	0.20704	0.19577	0.18248	0.16797	0.15298	0.13819	0.1236	0.10854	0.092575	0.075982	0.059057	0.041918	0.02473	0.0074616	-0.0098312	-0.027049	-0.043517	-0.057778	-0.068445	-0.074771	-0.076328	-0.072871	-0.06435	-0.050845	-0.032754	-0.010596	0.014654	0.041303	0.067401	0.091436
p105	0	0.16774	0.096238	0.075413	0.056948	0.041077	0.028021	0.018117	0.011849	0.0091617	0.0097225	0.012875	0.017669	0.023712	0.031308	0.040689	0.051907	0.064428	0.077381	0.089823	0.10096	0.1109	0.12011	0.12847	0.13514	0.13932	0.1404	0.13849	0.13407	0.12791	0.12086	0.11293	0.10385	0.093755	0.083178	0.072546	0.062528	0.053523	0.045675	0.038819	0.032451	0.026394	0.020629	0.015009	0.0093396	0.0036161	-0.0027123	-0.010336	-0.019639
p106	1	0.065785	0.15475	0.17243	0.18829	0.20104	0.20933	0.21183	0.20717	0.19447	0.17402	0.14722	0.11634	0.08384	0.052043	0.022907	-0.0017109	-0.020266	-0.031496	-0.034825	-0.030806	-0.020855	-0.0069388	0.0088933	0.024617	0.038477	0.049005	0.05514	0.056153	0.051843	0.042934	0.030753	0.016927	0.0030648	-0.0093189	-0.018965	-0.025169	-0.027716	-0.026589	-0.022066	-0.015072	-0.0068902	0.0010323	0.0073385	0.011018	0.011233	0.0077662	0.0010392	-0.0083299
p107	1	0.76028	0.097046	0.091831	0.088428	0.088075	0.091975	0.10148	0.11733	0.13924	0.16642	0.19727	0.22971	0.26174	0.29144	0.31709	0.33731	0.35065	0.35645	0.35487	0.34633	0.33181	0.31285	0.29092	0.26778	0.24518	0.22427	0.20615	0.19114	0.17926	0.17036	0.16394	0.15914	0.15521	0.151	0.1452	0.13727	0.12671	0.11339	0.097322	0.078815	0.058525	0.03743	0.016322	-0.0036278	-0.021266	-0.036235	-0.048006	-0.055891
p108	0	0.057917	-0.09071	-0.10064	-0.10495	-0.10369	-0.097157	-0.086774	-0.074191	-0.061093	-0.049194	-0.039651	-0.033212	-0.030569	-0.032315	-0.038375	-0.047946	-0.059447	-0.071262	-0.081801	-0.08953	-0.093405	-0.092651	-0.086551	-0.074576	-0.056791	-0.034311	-0.0089517	0.017467	0.04333	0.067094	0.087292	0.10261	0.11191	0.11431	0.10935	0.097609	0.080434	0.059365	0.035663	0.010529	-0.014565	-0.038189	-0.059115	-0.076376	-0.089308	-0.097863	-0.10269	-0.10457
p110	1	0.021331	0.062148	0.064012	0.068764	0.07607	0.085647	0.096777	0.10842	0.1193	0.12822	0.13423	0.13692	0.13589	0.13077	0.12173	0.10895	0.093104	0.075178	0.056425	0.038139	0.021272	0.0061151	-0.0071624	-0.018276	-0.027177	-0.03377	-0.038329	-0.04135	-0.043575	-0.045872	-0.048925	-0.052783	-0.057324	-0.06262	-0.068792	-0.076044	-0.084284	-0.093291	-0.10264	-0.11173	-0.11979	-0.12647	-0.13159	-0.13476	-0.13543	-0.13312	-0.12765	-0.11889
p114	1	0.18688	-0.10535	-0.10331	-0.10025	-0.095967	-0.090356	-0.083265	-0.074694	-0.064789	-0.053745	-0.041611	-0.02848	-0.014726	-0.00069739	0.013428	0.027526	0.04129	0.054481	0.066941	0.078537	0.089141	0.098581	0.10691	0.11412	0.12001	0.12424	0.12659	0.12685	0.12476	0.12013	0.11273	0.10251	0.089451	0.073616	0.055373	0.035308	0.014036	-0.0077646	-0.029244	-0.049657	-0.068308	-0.084573	-0.09791	-0.1079	-0.11431	-0.11703	-0.11607	-0.1115
p115	1	-0.022075	-0.063562	-0.062679	-0.058566	-0.051276	-0.041116	-0.028692	-0.014789	-0.00027772	0.01412	0.027484	0.038782	0.047196	0.052288	0.053859	0.052054	0.047238	0.039927	0.03088	0.020872	0.010819	0.0015687	-0.0064114	-0.012832	-0.017389	-0.020133	-0.021344	-0.021301	-0.020577	-0.019875	-0.019955	-0.021353	-0.02413	-0.028454	-0.034838	-0.043423	-0.053876	-0.066027	-0.079507	-0.093743	-0.10808	-0.12215	-0.13608	-0.14963	-0.16198	-0.17251	-0.18113	-0.18755
p117	0	0.18913	0.027584	0.031662	0.038299	0.047082	0.057835	0.070299	0.084301	0.099158	0.11395	0.12788	0.14035	0.15109	0.1602	0.16778	0.1739	0.17884	0.1827	0.18577	0.18856	0.19137	0.19447	0.19793	0.20148	0.2048	0.20754	0.20911	0.20916	0.20728	0.20302	0.19617	0.18659	0.17417	0.15907	0.14154	0.12175	0.1001	0.076835	0.052478	0.027707	0.0031142	-0.020857	-0.043735	-0.065175	-0.084824	-0.10204	-0.11629	-0.12714
p118	1	-0.10969	0.030674	0.02189	0.014779	0.0094055	0.0056015	0.0033769	0.0027365	0.0036336	0.0058577	0.0085694	0.010495	0.010577	0.0082242	0.003486	-0.0032706	-0.011681	-0.021465	-0.032542	-0.044853	-0.0578	-0.070036	-0.080404	-0.088192	-0.093035	-0.094846	-0.093676	-0.089437	-0.081812	-0.070424	-0.055385	-0.037757	-0.018691	0.00077128	0.019378	0.036086	0.050056	0.060431	0.066213	0.066392	0.060347	0.048457	0.031545	0.010629	-0.012651	-0.036742	-0.060324	-0.082384
p119	0	0.52431	-0.067287	-0.076638	-0.084173	-0.090426	-0.095792	-0.10039	-0.10383	-0.10583	-0.10673	-0.10716	-0.10727	-0.10663	-0.10436	-0.099802	-0.092536	-0.082489	-0.070062	-0.055688	-0.03937	-0.020672	0.00024971	0.022671	0.045504	0.067855	0.089055	0.10876	0.12692	0.14336	0.15764	0.16912	0.17779	0.18424	0.18937	0.19384	0.19817	0.20255	0.20708	0.21205	0.2179	0.22497	0.23307	0.24148	0.24932	0.25601	0.26109	0.26445	0.2661
p122	0	0.20965	2.8061e-06	0.0095757	0.016962	0.022627	0.026991	0.030933	0.034836	0.03879	0.042447	0.045908	0.049667	0.05384	0.058404	0.063661	0.069919	0.077054	0.085047	0.093968	0.10429	0.11607	0.12907	0.14287	0.15658	0.16906	0.17941	0.18681	0.1906	0.19037	0.18563	0.17616	0.162	0.14363	0.12221	0.099144	0.075473	0.052659	0.032098	0.014916	0.0022674	-0.0048117	-0.0057917	-0.00046654	0.010896	0.027648	0.049398	0.075019	0.10315
p124	0	-0.077728	0.0047011	-0.00086337	-0.0084119	-0.017031	-0.025625	-0.033287	-0.039055	-0.041598	-0.039614	-0.032019	-0.018054	0.0015058	0.025395	0.052103	0.079478	0.10537	0.12788	0.14511	0.15519	0.15639	0.14754	0.12962	0.10419	0.073049	0.038541	0.0030126	-0.03161	-0.063474	-0.090698	-0.11131	-0.12385	-0.12868	-0.12663	-0.11857	-0.10551	-0.088316	-0.067607	-0.044214	-0.019191	0.0060272	0.030162	0.052764	0.073516	0.092051	0.10781	0.1199	0.12741
p125	0	0.28555	0.15513	0.14475	0.13199	0.11751	0.1017	0.085111	0.06857	0.05261	0.037355	0.023216	0.010741	0.00026349	-0.0083716	-0.014919	-0.019089	-0.020969	-0.020968	-0.019409	-0.016215	-0.011545	-0.0056827	0.0013835	0.0099776	0.019884	0.030811	0.042823	0.055928	0.069939	0.084404	0.098985	0.1134	0.12691	0.13841	0.14714	0.1527	0.15469	0.15296	0.14771	0.13944	0.12871	0.11605	0.1021	0.087683	0.073666	0.060476	0.048294	0.037294
p127	0	0.12522	0.20363	0.19908	0.19038	0.17995	0.16988	0.16197	0.15688	0.15505	0.15671	0.16215	0.17131	0.18311	0.19506	0.20463	0.2099	0.20948	0.20347	0.19232	0.17663	0.15692	0.13407	0.10987	0.08653	0.066149	0.05037	0.04022	0.035448	0.035529	0.039922	0.048143	0.059212	0.071409	0.082901	0.091958	0.097101	0.097339	0.092538	0.082763	0.068133	0.048974	0.026259	0.0014469	-0.023995	-0.048724	-0.071424	-0.090924	-0.1064
p128	1	0.099728	0.047017	0.017538	-0.012848	-0.041812	-0.06735	-0.087325	-0.1002	-0.10463	-0.099526	-0.084738	-0.061476	-0.031917	0.0014545	0.035978	0.069025	0.09814	0.12163	0.13794	0.14567	0.14427	0.13461	0.11851	0.097969	0.074898	0.051329	0.02899	0.0089216	-0.0079239	-0.020583	-0.028695	-0.032935	-0.034623	-0.035061	-0.035384	-0.036745	-0.040136	-0.046091	-0.055006	-0.06725	-0.082768	-0.10109	-0.12138	-0.14289	-0.16487	-0.18673	-0.20756	-0.22649
p131	1	0.19741	-0.025221	-0.025073	-0.022121	-0.016145	-0.0071483	0.0050748	0.020228	0.037988	0.05824	0.080365	0.10304	0.12448	0.14307	0.15769	0.16758	0.1719	0.17018	0.16229	0.14822	0.12867	0.10495	0.078723	0.051894	0.026037	0.0023517	-0.017913	-0.033579	-0.043928	-0.048697	-0.04826	-0.043288	-0.03463	-0.023649	-0.011636	0.00050817	0.011916	0.021329	0.027713	0.03053	0.029705	0.025313	0.01762	0.0075731	-0.0037801	-0.015846	-0.02828	-0.040201
p132	1	-0.097173	0.05021	0.057543	0.061811	0.063341	0.062376	0.059237	0.054455	0.048446	0.041705	0.034709	0.027631	0.020815	0.01427	0.0079783	0.0020621	-0.0034436	-0.0087495	-0.014242	-0.020236	-0.026942	-0.034416	-0.042815	-0.051696	-0.060511	-0.068829	-0.076122	-0.081778	-0.08531	-0.086411	-0.08488	-0.080598	-0.073443	-0.06391	-0.052691	-0.040459	-0.027938	-0.015851	-0.0046594	0.0052762	0.013626	0.020181	0.024703	0.027169	0.027748	0.026727	0.024276	0.020575
p133	0	-0.22739	0.083588	0.089481	0.093375	0.09486	0.093333	0.088533	0.080373	0.069046	0.055129	0.039296	0.021885	0.0029834	-0.017261	-0.038574	-0.060284	-0.081705	-0.10233	-0.12169	-0.13946	-0.15521	-0.16825	-0.17773	-0.183	-0.18368	-0.17974	-0.17139	-0.15887	-0.14275	-0.12384	-0.10326	-0.082212	-0.061943	-0.043619	-0.028321	-0.017138	-0.011085	-0.010852	-0.016434	-0.027266	-0.042147	-0.059849	-0.079111	-0.098526	-0.11662	-0.13172	-0.14204	-0.14629
p137	1	-0.17445	0.023935	-0.0005569	-0.026516	-0.053732	-0.081629	-0.10961	-0.13709	-0.16314	-0.18669	-0.20665	-0.22229	-0.23271	-0.23703	-0.23494	-0.22668	-0.21266	-0.19353	-0.17036	-0.14446	-0.11699	-0.088849	-0.061298	-0.03555	-0.012285	0.0082373	0.026122	0.041662	0.055107	0.066871	0.077151	0.086059	0.093959	0.1012	0.10803	0.1144	0.11978	0.12369	0.12599	0.1266	0.12564	0.12316	0.11918	0.11365	0.10625	0.096962	0.086199	0.074392
p138	0	0.28007	-0.1834	-0.19411	-0.20551	-0.21768	-0.23096	-0.24555	-0.26118	-0.27727	-0.29338	-0.30877	-0.32289	-0.33532	-0.34541	-0.35247	-0.35557	-0.35399	-0.3474	-0.33587	-0.3195	-0.2986	-0.27349	-0.24461	-0.21267	-0.17855	-0.14336	-0.10801	-0.07328	-0.039594	-0.0072351	0.023474	0.05233	0.079272	0.10442	0.12799	0.15029	0.17141	0.19143	0.21012	0.22719	0.24243	0.25556	0.26616	0.27382	0.27814	0.27891	0.27606	0.26959
p139	1	-0.079584	0.012809	0.0022202	-0.011085	-0.026176	-0.042084	-0.05775	-0.072491	-0.08573	-0.097019	-0.10603	-0.11249	-0.11615	-0.11712	-0.1157	-0.11243	-0.10803	-0.10287	-0.096949	-0.090074	-0.081984	-0.072591	-0.061875	-0.049482	-0.035014	-0.018061	0.001692	0.024149	0.048509	0.073697	0.098382	0.12129	0.14116	0.15645	0.16567	0.16761	0.16147	0.14676	0.12372	0.092845	0.055163	0.012233	-0.03407	-0.081579	-0.12816	-0.17208	-0.21196	-0.24636
p143	0	0.28325	-0.082484	-0.086268	-0.086662	-0.083469	-0.07688	-0.067375	-0.055341	-0.04119	-0.02534	-0.0082026	0.0097921	0.028244	0.046497	0.06393	0.080159	0.094959	0.10824	0.11988	0.12956	0.13702	0.14197	0.14412	0.14364	0.14088	0.13622	0.12995	0.12206	0.11271	0.10231	0.091315	0.080503	0.070772	0.06272	0.056685	0.052939	0.051939	0.054401	0.060837	0.071552	0.086746	0.106	0.12854	0.15358	0.18043	0.20833	0.23625	0.2629
p145	1	-0.31115	-0.15962	-0.17071	-0.18046	-0.18841	-0.19423	-0.19792	-0.1996	-0.19939	-0.19724	-0.19324	-0.18766	-0.18071	-0.1727	-0.1638	-0.15397	-0.14285	-0.13026	-0.11623	-0.10114	-0.085428	-0.069611	-0.054232	-0.040026	-0.027884	-0.018754	-0.013476	-0.012433	-0.015655	-0.022863	-0.033621	-0.047185	-0.062629	-0.078659	-0.094021	-0.10784	-0.11966	-0.12947	-0.13754	-0.14428	-0.15019	-0.15609	-0.16299	-0.1721	-0.18401	-0.19834	-0.21441	-0.2312
p146	1	0.15828	-0.15848	-0.16126	-0.16051	-0.1563	-0.14869	-0.13796	-0.12419	-0.10735	-0.087879	-0.066442	-0.044018	-0.021798	-0.0005934	0.019041	0.036622	0.051858	0.064251	0.073124	0.078255	0.079774	0.078474	0.075416	0.071329	0.066721	0.061864	0.056876	0.052131	0.048412	0.046304	0.046156	0.047534	0.049641	0.051825	0.053891	0.056166	0.059131	0.062995	0.067497	0.072337	0.077234	0.082536	0.089101	0.097842	0.10894	0.12191	0.13612	0.15102
p147	1	0.21917	-0.022478	0.002017	0.02479	0.045702	0.06475	0.08193	0.097209	0.11041	0.12135	0.12999	0.13642	0.14098	0.14397	0.14529	0.14475	0.14225	0.13777	0.13147	0.12339	0.11363	0.10232	0.089522	0.075558	0.060992	0.046507	0.032768	0.020261	0.0092987	0.00029216	-0.0065683	-0.011339	-0.01432	-0.016186	-0.017324	-0.018262	-0.019543	-0.021339	-0.023637	-0.026469	-0.029643	-0.032589	-0.034326	-0.033901	-0.031229	-0.026154	-0.018489	-0.0086011
p148	0	0.26958	0.20781	0.21043	0.20867	0.20295	0.19338	0.1801	0.16333	0.14388	0.12267	0.10067	0.078731	0.056964	0.035484	0.014673	-0.0047507	-0.022002	-0.036218	-0.046936	-0.053856	-0.056739	-0.055377	-0.049466	-0.039025	-0.024312	-0.0058491	0.015639	0.038835	0.062404	0.085117	0.10583	0.12349	0.13737	0.14712	0.15256	0.15355	0.15013	0.14319	0.13386	0.12329	0.11241	0.10187	0.092038	0.083164	0.075394	0.068885	0.063684	0.059085
		MCC - reward outcomes (chosen-unchosen)
p102	0	0.1604	-0.090728	-0.11238	-0.13333	-0.15194	-0.16692	-0.17737	-0.1829	-0.18331	-0.17843	-0.16817	-0.15304	-0.134	-0.11248	-0.090051	-0.067793	-0.046327	-0.026007	-0.0070354	0.010389	0.02622	0.040679	0.054182	0.067579	0.081636	0.096421	0.11155	0.1265	0.14057	0.15296	0.16272	0.16906	0.17131	0.16856	0.16023	0.14645	0.12769	0.10469	0.078402	0.049975	0.020629	-0.0083725	-0.035702	-0.059851	-0.079628	-0.094323	-0.10329	-0.10636
p103	0	-0.38124	-0.040395	-0.044276	-0.044747	-0.041954	-0.035844	-0.02664	-0.014478	0.00042786	0.017528	0.035844	0.054303	0.072215	0.089543	0.10592	0.12034	0.13173	0.13896	0.14125	0.13804	0.12901	0.11416	0.093592	0.067327	0.035839	0.00054166	-0.036777	-0.07419	-0.11028	-0.14366	-0.17292	-0.19691	-0.21466	-0.2254	-0.22897	-0.22603	-0.2177	-0.2052	-0.18925	-0.17066	-0.15035	-0.12916	-0.10796	-0.087725	-0.068937	-0.051555	-0.035221	-0.019639
p104	1	0.0038419	0.051543	0.033133	0.01552	-0.00059946	-0.014506	-0.026076	-0.035748	-0.044295	-0.051957	-0.05827	-0.06285	-0.065314	-0.065392	-0.063323	-0.059524	-0.054114	-0.047083	-0.038309	-0.028405	-0.018543	-0.0096893	-0.0027449	0.0016094	0.0033617	0.0026845	-0.00041757	-0.0057728	-0.012997	-0.020817	-0.027786	-0.032821	-0.035095	-0.034025	-0.029562	-0.02179	-0.010741	0.0032217	0.019204	0.035375	0.050045	0.061968	0.070409	0.074811	0.074885	0.070575	0.061996	0.049626
p105	0	0.39719	0.037231	-0.00013456	-0.037218	-0.072217	-0.1036	-0.12988	-0.14948	-0.16158	-0.16543	-0.16039	-0.14654	-0.12443	-0.09473	-0.058379	-0.016613	0.028643	0.074781	0.11965	0.16102	0.19703	0.22642	0.24834	0.26197	0.26685	0.2629	0.25113	0.23349	0.21149	0.18688	0.16131	0.13625	0.11296	0.092613	0.076052	0.064203	0.057083	0.053983	0.054628	0.058597	0.065099	0.073278	0.082282	0.091516	0.10063	0.10881	0.11561	0.12086
p106	1	-0.051426	0.11261	0.12605	0.13433	0.13663	0.13321	0.12462	0.11148	0.09499	0.076325	0.056796	0.037707	0.020423	0.0063279	-0.003532	-0.0092229	-0.010985	-0.0093067	-0.0052493	8.0806e-05	0.0056015	0.010324	0.013234	0.013239	0.0096525	0.0027386	-0.0071893	-0.019456	-0.032859	-0.046079	-0.057904	-0.067389	-0.07366	-0.075707	-0.072858	-0.065249	-0.05313	-0.037225	-0.0188	0.00060125	0.019505	0.036829	0.051725	0.0631	0.069993	0.072062	0.069202	0.061767
p107	1	-0.016258	-0.0074504	-0.020761	-0.032021	-0.040626	-0.046217	-0.048711	-0.0491	-0.048211	-0.046283	-0.043273	-0.03915	-0.034058	-0.028575	-0.02335	-0.018863	-0.015341	-0.012008	-0.0085008	-0.0050008	-0.0018726	0.00069102	0.0026119	0.0041759	0.0058065	0.0075954	0.0094211	0.010699	0.011246	0.011136	0.010564	0.0094589	0.0077056	0.0050173	0.00099904	-0.0041756	-0.010066	-0.016217	-0.022425	-0.028535	-0.034295	-0.039028	-0.04196	-0.042438	-0.039833	-0.034131	-0.025693	-0.014748
p108	0	-0.16088	-0.22121	-0.21902	-0.2125	-0.20221	-0.18908	-0.17356	-0.15597	-0.13676	-0.11662	-0.096306	-0.076418	-0.057355	-0.039657	-0.024399	-0.01251	-0.0047992	-0.0017818	-0.0035761	-0.010061	-0.020619	-0.034401	-0.050667	-0.068528	-0.086403	-0.1023	-0.11454	-0.12199	-0.12418	-0.12086	-0.11242	-0.099568	-0.082991	-0.063405	-0.042044	-0.020867	-0.0015845	0.01456	0.027009	0.035339	0.039504	0.039771	0.036414	0.029696	0.020089	0.008589	-0.0038401	-0.016316
p110	1	-0.55711	0.034951	0.022529	0.0061013	-0.013875	-0.036946	-0.062384	-0.08934	-0.11687	-0.14396	-0.16931	-0.19165	-0.21004	-0.22381	-0.23311	-0.23811	-0.2392	-0.23689	-0.23166	-0.22417	-0.21541	-0.20635	-0.1976	-0.18954	-0.18179	-0.17418	-0.16659	-0.15891	-0.15124	-0.14349	-0.13545	-0.12688	-0.11776	-0.10823	-0.098934	-0.090339	-0.082553	-0.075669	-0.069582	-0.064285	-0.059733	-0.05599	-0.053013	-0.050723	-0.048804	-0.047059	-0.045592	-0.044402
p114	1	0.19941	-0.23876	-0.23084	-0.22175	-0.21149	-0.19986	-0.18674	-0.17222	-0.1563	-0.13904	-0.12064	-0.1014	-0.081673	-0.06191	-0.042426	-0.023609	-0.0057814	0.010835	0.025842	0.038977	0.050332	0.05997	0.068022	0.074632	0.079873	0.083768	0.08637	0.08773	0.088195	0.088024	0.087178	0.085702	0.083554	0.080687	0.077061	0.072787	0.068032	0.063064	0.057856	0.052338	0.046571	0.040665	0.03483	0.029332	0.024504	0.020634	0.017916	0.016445
p115	1	-0.18087	-0.016312	-0.0067232	0.0018568	0.0097366	0.017502	0.025695	0.03423	0.04299	0.05159	0.059637	0.066605	0.071963	0.074815	0.074158	0.06906	0.058802	0.043485	0.023485	-0.00030626	-0.026527	-0.05363	-0.080032	-0.10401	-0.12386	-0.13816	-0.14603	-0.14744	-0.14261	-0.13207	-0.11693	-0.098647	-0.078828	-0.058998	-0.040603	-0.024866	-0.012344	-0.0030726	0.0029967	0.0059072	0.0060108	0.003956	0.00055321	-0.0036308	-0.00802	-0.01207	-0.015605	-0.018587
p117	0	-0.10984	0.075992	0.08794	0.1034	0.12054	0.13751	0.15248	0.16399	0.17104	0.1728	0.16891	0.15958	0.14489	0.12545	0.10249	0.077511	0.052234	0.028048	0.0058357	-0.013336	-0.028687	-0.04009	-0.047137	-0.049822	-0.048893	-0.045424	-0.040784	-0.036171	-0.032446	-0.030752	-0.032055	-0.036695	-0.044974	-0.056718	-0.071071	-0.087008	-0.10337	-0.1191	-0.13322	-0.1447	-0.15258	-0.1564	-0.15615	-0.15242	-0.14619	-0.13835	-0.12972	-0.12097
p118	1	0.091768	-0.08468	-0.057408	-0.026512	0.0066371	0.040399	0.073166	0.1037	0.13064	0.1523	0.16726	0.17447	0.17339	0.16427	0.14838	0.12728	0.10295	0.077159	0.051851	0.029013	0.010316	-0.00309	-0.010422	-0.0116	-0.0074265	0.0011563	0.012751	0.026087	0.039648	0.052119	0.062566	0.070483	0.075294	0.07692	0.075737	0.07205	0.066261	0.058552	0.049375	0.039002	0.027308	0.013981	-0.00082125	-0.017228	-0.035473	-0.055565	-0.077212	-0.099659
p119	0	0.29156	-0.13297	-0.12352	-0.1132	-0.10343	-0.0947	-0.087083	-0.080249	-0.073717	-0.067196	-0.060683	-0.053968	-0.046593	-0.037817	-0.027341	-0.015533	-0.0027938	0.010376	0.023305	0.035629	0.047528	0.059034	0.069887	0.079796	0.088931	0.097697	0.10622	0.11455	0.12287	0.1312	0.13921	0.14683	0.15428	0.16165	0.16888	0.17591	0.18281	0.18974	0.19676	0.20395	0.21131	0.21858	0.22525	0.23091	0.23502	0.2371	0.23693	0.23426
p122	0	0.064977	0.099964	0.098381	0.094144	0.088385	0.081743	0.074418	0.066561	0.058647	0.051031	0.044116	0.038735	0.035179	0.032904	0.031416	0.03031	0.029638	0.029726	0.030467	0.031715	0.033136	0.034043	0.033917	0.032669	0.030242	0.026862	0.022469	0.01671	0.0096848	0.001651	-0.0067383	-0.014668	-0.021218	-0.025687	-0.027608	-0.026973	-0.02362	-0.017231	-0.0077149	0.0048793	0.019866	0.036365	0.053407	0.070156	0.086014	0.10069	0.11369	0.12434
p124	0	-0.019401	0.090103	0.077396	0.062913	0.04771	0.032817	0.01919	0.0078133	-0.00053913	-0.0051397	-0.0051905	-5.5881e-05	0.0094584	0.022153	0.036789	0.051958	0.066299	0.078445	0.087214	0.091448	0.08984	0.081246	0.066481	0.046947	0.024081	-0.00045815	-0.02515	-0.048655	-0.069671	-0.086866	-0.098792	-0.10417	-0.10343	-0.097644	-0.087937	-0.075621	-0.061797	-0.047268	-0.032937	-0.019795	-0.0089922	-0.0015789	0.0024259	0.003508	0.0022601	-0.00061863	-0.0046676	-0.0096734
p125	0	0.029715	0.11723	0.11436	0.11351	0.11405	0.11526	0.1167	0.11815	0.11937	0.11994	0.11945	0.1178	0.11506	0.1111	0.10618	0.10066	0.094767	0.088371	0.081173	0.073276	0.064971	0.056382	0.047609	0.038775	0.029668	0.020085	0.0099507	-0.00040752	-0.010498	-0.020154	-0.029453	-0.038439	-0.047245	-0.0559	-0.064065	-0.071358	-0.077672	-0.083323	-0.088568	-0.093378	-0.097576	-0.101	-0.1034	-0.1047	-0.10513	-0.10512	-0.10481	-0.10403
p127	0	-0.12615	0.11661	0.089487	0.061186	0.033925	0.0095892	-0.010612	-0.026554	-0.038335	-0.045958	-0.049442	-0.048803	-0.044572	-0.038348	-0.031803	-0.026296	-0.022903	-0.021848	-0.023016	-0.026204	-0.031199	-0.037777	-0.045123	-0.052124	-0.05768	-0.06093	-0.061212	-0.058725	-0.053982	-0.047549	-0.040018	-0.031956	-0.024299	-0.017879	-0.013523	-0.011936	-0.013634	-0.018199	-0.024956	-0.033225	-0.042236	-0.05121	-0.059323	-0.066127	-0.071211	-0.074109	-0.074412	-0.072529
p128	1	-0.070301	0.079061	0.080246	0.081707	0.083558	0.085774	0.088417	0.091249	0.094323	0.097678	0.10132	0.10499	0.10805	0.10974	0.10963	0.10737	0.10278	0.0959	0.086419	0.074132	0.058964	0.041273	0.022154	0.0027564	-0.016305	-0.034496	-0.051214	-0.066095	-0.078327	-0.087249	-0.092528	-0.09443	-0.093802	-0.091359	-0.087074	-0.080785	-0.072719	-0.062993	-0.052239	-0.041054	-0.029704	-0.017869	-0.0049875	0.0091928	0.02406	0.038578	0.052138	0.064237
p131	1	0.11583	0.065643	0.08123	0.094374	0.10455	0.11156	0.11536	0.11585	0.11303	0.10713	0.098673	0.088644	0.07815	0.067659	0.057233	0.047045	0.037629	0.029645	0.023664	0.02003	0.018908	0.019892	0.022298	0.026134	0.031795	0.039165	0.047515	0.055952	0.063622	0.069673	0.073277	0.074242	0.072839	0.068986	0.062392	0.053391	0.042723	0.031268	0.019796	0.0092791	0.00073414	-0.0052762	-0.0087547	-0.0097793	-0.0083666	-0.0048261	0.00055716	0.0073113
p132	1	-0.1093	0.066049	0.055774	0.044175	0.032005	0.020264	0.0099484	0.0019324	-0.0037735	-0.0076629	-0.010317	-0.012275	-0.013811	-0.015161	-0.016501	-0.017991	-0.019854	-0.022401	-0.025677	-0.029267	-0.032661	-0.035479	-0.037718	-0.039358	-0.040484	-0.041288	-0.0418	-0.041878	-0.041488	-0.040932	-0.040666	-0.040993	-0.041787	-0.042878	-0.043923	-0.044499	-0.044394	-0.0436	-0.042106	-0.039794	-0.036313	-0.031404	-0.025188	-0.018048	-0.010711	-0.0039445	0.0016761	0.0057541
p133	0	-0.32793	-0.06251	-0.082131	-0.1001	-0.11623	-0.13047	-0.14237	-0.15149	-0.15775	-0.16136	-0.16263	-0.16177	-0.15892	-0.15421	-0.14808	-0.14095	-0.1336	-0.12684	-0.12107	-0.11638	-0.1128	-0.1103	-0.10887	-0.1084	-0.1084	-0.1084	-0.10791	-0.10631	-0.10324	-0.098609	-0.092458	-0.084971	-0.076399	-0.067212	-0.058057	-0.049518	-0.042138	-0.036552	-0.033383	-0.033088	-0.035749	-0.041272	-0.049305	-0.059281	-0.070544	-0.082466	-0.094403	-0.10568
p137	1	0.4064	-0.011966	-0.030399	-0.045448	-0.056453	-0.063115	-0.065295	-0.063099	-0.056362	-0.044987	-0.028982	-0.0085482	0.014925	0.039856	0.064896	0.089121	0.11202	0.13317	0.15167	0.16669	0.17753	0.18355	0.18492	0.18198	0.17553	0.16625	0.15465	0.14138	0.12772	0.11481	0.10363	0.095146	0.090125	0.089431	0.092999	0.10051	0.11132	0.12455	0.1386	0.15207	0.16366	0.17221	0.17656	0.17543	0.1685	0.15592	0.13837	0.11673
p138	0	-0.001691	-0.37957	-0.38964	-0.39499	-0.3958	-0.39244	-0.3855	-0.37582	-0.36404	-0.35046	-0.33526	-0.31856	-0.30043	-0.28121	-0.26115	-0.24034	-0.21854	-0.19527	-0.17018	-0.1433	-0.11479	-0.084939	-0.054073	-0.022262	0.010279	0.043181	0.075877	0.10754	0.1375	0.16528	0.19051	0.21296	0.23239	0.2484	0.26081	0.2696	0.27476	0.27654	0.27539	0.27185	0.26644	0.25975	0.25238	0.24499	0.23796	0.23159	0.22628	0.22216
p139	1	-0.12442	0.014373	0.0069409	-0.0014549	-0.011134	-0.021907	-0.03337	-0.044773	-0.055489	-0.064916	-0.072526	-0.077951	-0.081159	-0.082124	-0.081094	-0.078892	-0.076369	-0.074474	-0.07404	-0.075717	-0.079991	-0.087178	-0.097108	-0.10935	-0.12306	-0.1369	-0.14969	-0.16031	-0.16774	-0.17122	-0.17024	-0.16442	-0.15396	-0.13947	-0.1218	-0.10207	-0.081419	-0.061115	-0.042313	-0.025963	-0.012833	-0.0036215	0.0013843	0.0023033	-0.0005569	-0.0066208	-0.014938	-0.024272
p143	0	0.051468	-0.077267	-0.065518	-0.05344	-0.041748	-0.030977	-0.021547	-0.013408	-0.006425	-0.00061688	0.004087	0.00746	0.0098268	0.011429	0.012562	0.013518	0.014342	0.014745	0.014526	0.013818	0.012914	0.012281	0.011869	0.011737	0.011905	0.012221	0.012728	0.013638	0.015015	0.016582	0.017896	0.018633	0.01887	0.018659	0.018067	0.017397	0.016879	0.016675	0.017049	0.018472	0.02142	0.026091	0.032376	0.040121	0.049183	0.059244	0.069969	0.080982
p145	1	-0.41204	-0.20041	-0.20883	-0.21687	-0.22373	-0.2287	-0.23114	-0.23056	-0.22648	-0.21866	-0.2071	-0.19224	-0.17478	-0.15578	-0.13628	-0.11726	-0.099732	-0.084605	-0.072748	-0.064761	-0.060966	-0.061197	-0.065036	-0.071855	-0.081109	-0.092169	-0.10424	-0.11653	-0.12831	-0.13903	-0.14839	-0.15639	-0.16307	-0.16846	-0.17247	-0.17536	-0.17759	-0.17959	-0.18168	-0.1841	-0.18693	-0.19018	-0.19389	-0.19816	-0.20307	-0.20786	-0.21159	-0.21347
p146	1	0.25305	-0.21338	-0.18994	-0.16036	-0.12627	-0.08954	-0.052165	-0.0163	0.016156	0.044031	0.066535	0.08345	0.09487	0.10117	0.1027	0.099824	0.093178	0.083675	0.072324	0.05973	0.046488	0.033149	0.020215	0.0082543	-0.0018726	-0.0092209	-0.013121	-0.013197	-0.0092654	-0.0010122	0.011604	0.028268	0.048378	0.071059	0.095137	0.11931	0.14249	0.16374	0.18215	0.19674	0.20679	0.2119	0.2121	0.20766	0.19887	0.18614	0.16983	0.1504
p147	1	0.36938	-0.053181	-0.041936	-0.030886	-0.019814	-0.0079185	0.0054293	0.020598	0.037655	0.056163	0.075551	0.095375	0.11564	0.13673	0.15805	0.17828	0.19623	0.21096	0.22201	0.22947	0.23334	0.23345	0.22939	0.22033	0.20659	0.18944	0.17028	0.15036	0.13035	0.11065	0.091862	0.074823	0.060559	0.050514	0.045094	0.043743	0.045695	0.050314	0.057438	0.066929	0.078307	0.090914	0.10375	0.11541	0.12506	0.13243	0.13718	0.13892
p148	0	0.3107	0.13536	0.14652	0.15577	0.16229	0.16514	0.16371	0.1584	0.14981	0.13847	0.12474	0.10951	0.094037	0.079638	0.067609	0.05906	0.054783	0.054704	0.058357	0.065257	0.074956	0.086576	0.099007	0.11084	0.12109	0.12917	0.13473	0.13762	0.13787	0.13552	0.1308	0.12421	0.11634	0.10812	0.099971	0.092017	0.084244	0.076962	0.070616	0.065758	0.062644	0.061252	0.061399	0.062702	0.065052	0.068266	0.072226	0.076528
		vmPFC - reward outcomes (chosen-unchosen)
p102	0	0.12208	-0.08275	-0.081777	-0.079097	-0.074349	-0.067372	-0.058131	-0.046975	-0.034332	-0.020659	-0.0066304	0.0069867	0.019379	0.029664	0.037011	0.040868	0.041038	0.037908	0.031884	0.023536	0.013914	0.0042613	-0.0041922	-0.010186	-0.012621	-0.010821	-0.0045833	0.0057447	0.019758	0.036729	0.055381	0.074205	0.091701	0.10626	0.11647	0.12136	0.1204	0.11349	0.10058	0.082013	0.058602	0.031582	0.0023918	-0.027201	-0.055503	-0.081165	-0.10306	-0.12036
p103	0	0.18589	0.068908	0.059372	0.053892	0.05264	0.055701	0.062725	0.07314	0.086076	0.10073	0.11642	0.13216	0.14667	0.15882	0.1675	0.17182	0.17163	0.16697	0.15822	0.14591	0.13035	0.11196	0.09156	0.070182	0.049214	0.030036	0.013563	0.00071804	-0.0079681	-0.012437	-0.01241	-0.0075828	0.0019658	0.015971	0.033584	0.053524	0.074397	0.094592	0.11293	0.1288	0.14133	0.14991	0.15417	0.15364	0.14833	0.13896	0.1267	0.11285
p104	1	0.060879	0.10875	0.095516	0.079428	0.061198	0.042125	0.023291	0.0058398	-0.0086068	-0.018738	-0.024209	-0.024873	-0.020691	-0.011918	0.00065782	0.015441	0.030782	0.044928	0.056068	0.062892	0.065022	0.062192	0.054463	0.042176	0.026017	0.0074102	-0.011847	-0.029683	-0.044268	-0.054488	-0.060045	-0.060555	-0.055935	-0.046143	-0.031266	-0.011915	0.0108	0.035326	0.060315	0.085186	0.10987	0.13388	0.15659	0.17719	0.19508	0.20982	0.22115	0.22925
p105	0	0.14627	0.056957	0.036002	0.018158	0.0035495	-0.0076041	-0.01491	-0.017953	-0.017127	-0.013111	-0.0064147	0.002351	0.012763	0.02485	0.038683	0.054087	0.07024	0.085784	0.099984	0.11212	0.12154	0.1279	0.13073	0.12928	0.12282	0.11105	0.094725	0.075478	0.05457	0.033537	0.013927	-0.0028769	-0.015722	-0.023499	-0.025288	-0.020607	-0.0098822	0.0057159	0.025264	0.047466	0.070691	0.093225	0.11386	0.13177	0.14649	0.15783	0.16609	0.17191
p106	1	0.00769	-0.093952	-0.078595	-0.056634	-0.028908	0.0027966	0.036175	0.068416	0.097147	0.12073	0.13819	0.14882	0.15218	0.14851	0.13804	0.12145	0.10009	0.075812	0.050436	0.025342	0.0014471	-0.020568	-0.040127	-0.056849	-0.070121	-0.079345	-0.084521	-0.086122	-0.084922	-0.081579	-0.076396	-0.069546	-0.061363	-0.052392	-0.043445	-0.035586	-0.02951	-0.025526	-0.023515	-0.023115	-0.02419	-0.026648	-0.030114	-0.033906	-0.037129	-0.038652	-0.037601	-0.033422
p107	1	0.18884	-0.01969	-0.020135	-0.016501	-0.0087	0.0034332	0.020112	0.040892	0.064519	0.089717	0.11505	0.13881	0.15954	0.17619	0.188	0.1942	0.19363	0.18584	0.17131	0.15084	0.12554	0.097134	0.067218	0.03721	0.0084684	-0.017665	-0.039379	-0.05547	-0.06539	-0.068985	-0.066533	-0.059239	-0.048473	-0.035619	-0.0221	-0.009306	0.00112	0.0080075	0.010586	0.0084457	0.0017825	-0.0082611	-0.020328	-0.033016	-0.044989	-0.0549	-0.061376	-0.063367
p108	0	-0.030143	-0.008918	-0.030015	-0.045007	-0.053501	-0.055553	-0.052127	-0.044619	-0.034661	-0.023904	-0.013665	-0.004944	0.0012315	0.0036445	0.001834	-0.0040251	-0.01313	-0.024487	-0.037046	-0.049699	-0.061305	-0.070785	-0.077078	-0.079096	-0.076505	-0.069712	-0.059538	-0.046782	-0.032219	-0.016743	-0.0015458	0.012122	0.02314	0.030577	0.034042	0.033791	0.030381	0.0243	0.016028	0.0061696	-0.0044242	-0.01482	-0.024243	-0.032168	-0.038379	-0.042963	-0.046152	-0.04807
p110	1	-0.26194	0.076338	0.071973	0.067648	0.063806	0.060658	0.058042	0.055761	0.053465	0.050734	0.047072	0.04204	0.035293	0.026649	0.015922	0.0031395	-0.011323	-0.02711	-0.043717	-0.060506	-0.076709	-0.091645	-0.10485	-0.11603	-0.12484	-0.13117	-0.13516	-0.13696	-0.13694	-0.13581	-0.1345	-0.13383	-0.13418	-0.1357	-0.13844	-0.14224	-0.14677	-0.15167	-0.15637	-0.15994	-0.16125	-0.15922	-0.15335	-0.14347	-0.12975	-0.11279	-0.093255	-0.071849
p114	1	-0.15916	-0.14283	-0.1492	-0.15452	-0.15845	-0.16063	-0.16107	-0.16	-0.15766	-0.15408	-0.14925	-0.14331	-0.13634	-0.12844	-0.1197	-0.11037	-0.10058	-0.090384	-0.079726	-0.068849	-0.058141	-0.047877	-0.038303	-0.029697	-0.022365	-0.016519	-0.012233	-0.0095141	-0.0083833	-0.0086154	-0.0098216	-0.011597	-0.013521	-0.015105	-0.015823	-0.015132	-0.01265	-0.0080872	-0.0012049	0.0080099	0.019452	0.032984	0.04837	0.065306	0.083368	0.10202	0.12074	0.139
p115	1	-0.19835	-0.19431	-0.20189	-0.20763	-0.21154	-0.21368	-0.21407	-0.21263	-0.20932	-0.2044	-0.19809	-0.19063	-0.18229	-0.17335	-0.1638	-0.15364	-0.14306	-0.13222	-0.12122	-0.10987	-0.097993	-0.085451	-0.072082	-0.057882	-0.043113	-0.028007	-0.012611	0.0028767	0.018127	0.032594	0.0457	0.056817	0.065366	0.071036	0.073682	0.07322	0.069494	0.062533	0.052484	0.039599	0.0243	0.0072601	-0.010835	-0.029512	-0.048285	-0.066577	-0.083839	-0.099699
p117	0	0.09116	0.10253	0.11822	0.13545	0.15388	0.17314	0.19224	0.21013	0.22607	0.23938	0.24939	0.25553	0.2569	0.25305	0.24393	0.22974	0.21116	0.18907	0.16439	0.13835	0.1124	0.087893	0.066183	0.048192	0.034423	0.025124	0.020216	0.019402	0.022144	0.027534	0.034341	0.041345	0.047426	0.051774	0.053975	0.053852	0.051378	0.046688	0.040018	0.031807	0.02282	0.013888	0.0057724	-0.00095705	-0.0060506	-0.0093556	-0.010682	-0.0099042
p118	1	0.022974	-0.072276	-0.082387	-0.089153	-0.092281	-0.0919	-0.088563	-0.083007	-0.075765	-0.067298	-0.058111	-0.048446	-0.038623	-0.028809	-0.018863	-0.0085084	0.0028165	0.0152	0.028519	0.042353	0.056276	0.069642	0.081708	0.091431	0.09767	0.099395	0.095715	0.086747	0.072811	0.054597	0.032883	0.0086027	-0.017292	-0.043666	-0.069396	-0.093348	-0.11459	-0.13299	-0.14862	-0.16175	-0.17268	-0.18167	-0.18882	-0.19419	-0.19773	-0.19957	-0.19994	-0.19886
p119	0	0.38102	-0.13096	-0.14676	-0.15452	-0.15365	-0.14443	-0.12809	-0.10623	-0.080659	-0.053852	-0.028237	-0.0053823	0.013724	0.028385	0.038358	0.043718	0.045413	0.044812	0.043332	0.04262	0.04404	0.048306	0.055876	0.066757	0.080722	0.097586	0.11642	0.13591	0.15454	0.17101	0.18439	0.19403	0.19926	0.19995	0.19608	0.18769	0.17542	0.16027	0.14359	0.12648	0.10983	0.09457	0.081726	0.071804	0.065195	0.062073	0.062144	0.065007
p122	0	0.36672	-0.04774	-0.043957	-0.037616	-0.028387	-0.016436	-0.0024583	0.012798	0.028635	0.044179	0.058755	0.072161	0.084317	0.095001	0.10404	0.11169	0.11879	0.12619	0.1347	0.14522	0.15832	0.1738	0.19087	0.20867	0.22642	0.243	0.25685	0.26662	0.27124	0.26979	0.26168	0.24718	0.2274	0.20359	0.1769	0.14868	0.12078	0.094704	0.071627	0.052493	0.037924	0.027987	0.022035	0.019389	0.019488	0.021638	0.024707	0.027796
p124	0	0.019653	-0.0086491	-0.012239	-0.015055	-0.016396	-0.015435	-0.011825	-0.0052535	0.0042211	0.016489	0.031324	0.048426	0.06713	0.086624	0.10574	0.12291	0.13693	0.14692	0.15229	0.15255	0.14744	0.1369	0.12172	0.10286	0.081575	0.059554	0.038102	0.018062	0.00014128	-0.014987	-0.026863	-0.035099	-0.040028	-0.042027	-0.041455	-0.038849	-0.034467	-0.028257	-0.02017	-0.010242	0.0015117	0.014964	0.030221	0.047212	0.065616	0.084939	0.10452	0.12356
p125	0	-0.020141	0.035049	0.052528	0.069178	0.084179	0.096782	0.1064	0.11269	0.11571	0.11578	0.11315	0.10828	0.10188	0.094737	0.087312	0.080109	0.073739	0.068487	0.06422	0.060992	0.059182	0.058905	0.059832	0.061521	0.063701	0.066053	0.067945	0.068968	0.068999	0.067648	0.064211	0.058145	0.049267	0.037454	0.022769	0.0055051	-0.013496	-0.033323	-0.053099	-0.071698	-0.087779	-0.10006	-0.10756	-0.10941	-0.10503	-0.094322	-0.077962	-0.057031
p127	0	0.30581	0.01132	0.010078	0.014653	0.025241	0.041765	0.063526	0.089068	0.11667	0.14416	0.16937	0.1903	0.20503	0.21268	0.21293	0.2058	0.19195	0.17282	0.15016	0.12614	0.10286	0.082242	0.066217	0.055663	0.051031	0.052437	0.059491	0.071177	0.086268	0.10333	0.12102	0.13795	0.1525	0.16359	0.17036	0.17223	0.16915	0.16145	0.14963	0.13424	0.1158	0.095213	0.073724	0.052545	0.032791	0.015475	0.0011467	-0.0097582
p128	1	0.20049	0.021379	0.02499	0.026842	0.027658	0.027781	0.027535	0.027254	0.027472	0.028467	0.030435	0.033853	0.039217	0.046587	0.055297	0.064759	0.074344	0.083573	0.091877	0.09895	0.10442	0.10752	0.10771	0.1048	0.099332	0.091932	0.083248	0.073641	0.06355	0.053338	0.043466	0.034765	0.027676	0.022379	0.01839	0.01515	0.012243	0.0095168	0.0065628	0.0028251	-0.0021728	-0.0090517	-0.017998	-0.028967	-0.04136	-0.054491	-0.067846	-0.080951
p131	1	-0.0082206	0.074124	0.079429	0.082607	0.083479	0.0824	0.080163	0.077352	0.074511	0.072121	0.070414	0.069277	0.068527	0.068132	0.068011	0.067602	0.066011	0.06265	0.057094	0.049175	0.038979	0.027032	0.01388	-0.00012303	-0.014608	-0.028835	-0.041912	-0.053212	-0.062279	-0.069007	-0.073409	-0.075781	-0.07655	-0.075959	-0.074321	-0.072347	-0.070789	-0.070326	-0.071497	-0.07441	-0.079258	-0.086263	-0.095399	-0.10662	-0.11963	-0.13355	-0.14744	-0.16033
p132	1	-0.059952	0.056021	0.068431	0.079957	0.090702	0.10053	0.10944	0.11781	0.12582	0.13308	0.1389	0.14277	0.1443	0.14296	0.13829	0.12982	0.11724	0.10028	0.078918	0.053617	0.025121	-0.0059021	-0.038485	-0.070957	-0.1015	-0.12817	-0.14958	-0.16496	-0.17413	-0.17715	-0.17412	-0.16508	-0.15072	-0.13265	-0.11285	-0.093456	-0.075779	-0.060419	-0.047424	-0.036989	-0.029496	-0.025213	-0.023812	-0.02443	-0.025791	-0.02659	-0.026239	-0.024646
p133	0	0.1862	0.0013326	0.0054048	0.0092911	0.012693	0.015284	0.016829	0.017045	0.015639	0.012709	0.0087711	0.0043434	-3.4482e-05	-0.0039395	-0.007045	-0.0090953	-0.0099031	-0.0093114	-0.0070818	-0.0032499	0.0019607	0.0082729	0.015441	0.023352	0.031904	0.041105	0.05084	0.060962	0.071158	0.081144	0.090614	0.099355	0.10704	0.11313	0.11706	0.11807	0.11563	0.10938	0.09932	0.08561	0.068687	0.049003	0.027328	0.0047233	-0.017591	-0.038178	-0.055759	-0.069338
p137	1	0.40404	-0.012131	-0.0074017	-0.00072343	0.0077853	0.018163	0.029672	0.041128	0.051663	0.060704	0.06784	0.072921	0.075955	0.077239	0.076727	0.074248	0.070399	0.065989	0.061597	0.057595	0.054249	0.051698	0.050043	0.049184	0.049308	0.050756	0.053448	0.057189	0.061844	0.067427	0.074092	0.082075	0.091577	0.103	0.11641	0.13147	0.14773	0.16478	0.18211	0.19904	0.21472	0.22817	0.2384	0.24425	0.24499	0.24052	0.23141	0.21833
p138	0	-0.37327	-0.24489	-0.25326	-0.26046	-0.26652	-0.27165	-0.27602	-0.27941	-0.28159	-0.28276	-0.2829	-0.28204	-0.28019	-0.27722	-0.27289	-0.26681	-0.25869	-0.24859	-0.23662	-0.2226	-0.20647	-0.1882	-0.16784	-0.14568	-0.1222	-0.098088	-0.073882	-0.049858	-0.026239	-0.0033988	0.018269	0.03838	0.056604	0.072926	0.087514	0.10075	0.11285	0.12383	0.13378	0.143	0.15186	0.1608	0.1701	0.17975	0.18951	0.19898	0.20793	0.21623
p139	1	-0.022502	-0.10957	-0.12142	-0.13227	-0.14186	-0.1498	-0.15571	-0.15927	-0.16	-0.15781	-0.15306	-0.1458	-0.13612	-0.12426	-0.11051	-0.095427	-0.079634	-0.06347	-0.04729	-0.031158	-0.014866	0.0012837	0.016797	0.031295	0.044505	0.056444	0.067176	0.076447	0.083878	0.089031	0.091435	0.091106	0.088306	0.083233	0.076169	0.067193	0.056283	0.043523	0.029222	0.013636	-0.0028027	-0.019519	-0.035959	-0.051573	-0.066128	-0.079302	-0.090509	-0.098917
p143	0	0.051666	-0.11239	-0.093336	-0.072109	-0.049361	-0.025944	-0.0026834	0.019945	0.041429	0.06122	0.078698	0.093351	0.10495	0.11331	0.11846	0.12064	0.12003	0.1169	0.11183	0.10541	0.098195	0.090579	0.082784	0.075179	0.068068	0.061641	0.056042	0.051114	0.046301	0.041067	0.035016	0.028182	0.020791	0.012919	0.004619	-0.0039323	-0.012319	-0.019697	-0.024871	-0.026706	-0.024333	-0.017576	-0.0066351	0.0081252	0.026279	0.047299	0.070315	0.093905
p145	1	-0.43581	-0.16277	-0.18127	-0.19818	-0.21296	-0.22514	-0.23435	-0.24035	-0.24309	-0.24246	-0.23848	-0.2312	-0.22076	-0.20762	-0.19252	-0.17616	-0.15911	-0.14184	-0.1248	-0.10856	-0.093718	-0.080951	-0.070857	-0.063876	-0.060234	-0.060018	-0.063337	-0.070191	-0.080228	-0.092799	-0.10715	-0.12241	-0.13769	-0.15202	-0.16456	-0.17501	-0.18333	-0.18963	-0.19441	-0.19844	-0.20253	-0.20744	-0.21395	-0.22297	-0.23515	-0.24987	-0.26607	-0.28275
p146	1	0.40942	-0.016345	-0.013173	-0.0085256	-0.0021293	0.0061781	0.01629	0.027966	0.040654	0.053679	0.066477	0.078635	0.090096	0.10092	0.11102	0.12034	0.12895	0.13701	0.14487	0.15273	0.16061	0.16842	0.1757	0.18186	0.18638	0.18885	0.18891	0.18643	0.18129	0.17358	0.16365	0.15197	0.13934	0.12659	0.11467	0.10445	0.096475	0.090839	0.087439	0.086109	0.08649	0.088051	0.090137	0.092227	0.093518	0.093261	0.091181	0.087437
p147	1	0.2866	-0.079689	-0.05803	-0.032419	-0.0033445	0.027959	0.059632	0.089575	0.11592	0.13776	0.15443	0.16535	0.17004	0.16816	0.15997	0.14637	0.12891	0.10959	0.09044	0.072546	0.056889	0.044414	0.035985	0.032414	0.033563	0.038875	0.047563	0.058544	0.070565	0.08295	0.094957	0.10575	0.11423	0.11923	0.12077	0.11918	0.11454	0.107	0.096987	0.084859	0.071255	0.057012	0.04349	0.032099	0.023072	0.016422	0.012541	0.01185
p148	0	0.26321	0.059637	0.058917	0.059066	0.059961	0.06146	0.06338	0.065479	0.067558	0.069483	0.070973	0.07176	0.072209	0.07268	0.073393	0.074429	0.075903	0.077911	0.080497	0.083654	0.08747	0.091853	0.096325	0.1005	0.10414	0.10716	0.10951	0.11118	0.11211	0.11223	0.11145	0.10984	0.10755	0.10464	0.10133	0.097812	0.094233	0.090611	0.087091	0.083905	0.081244	0.079069	0.077457	0.076593	0.076278	0.076098	0.075755	0.075206
		Parietal (IPLE) - reward outcomes (chosen-unchosen)
p102	0	0.030269	-0.023747	-0.023153	-0.025177	-0.029554	-0.035998	-0.044283	-0.054074	-0.064765	-0.075701	-0.086091	-0.095026	-0.10208	-0.10704	-0.10982	-0.11024	-0.10789	-0.10224	-0.093059	-0.080226	-0.063735	-0.044143	-0.021843	0.0029026	0.029634	0.057605	0.085663	0.11231	0.13619	0.15598	0.17058	0.17978	0.1834	0.18113	0.1731	0.15983	0.1422	0.12137	0.09854	0.074966	0.051691	0.029165	0.0079617	-0.011065	-0.027329	-0.040645	-0.050972	-0.058343
p103	0	-0.12591	-0.065069	-0.07455	-0.081063	-0.084775	-0.085621	-0.083709	-0.079458	-0.073435	-0.066055	-0.057851	-0.049623	-0.042078	-0.035834	-0.03124	-0.02852	-0.027685	-0.028399	-0.030103	-0.032561	-0.035587	-0.038985	-0.042328	-0.044805	-0.045749	-0.045067	-0.042864	-0.039487	-0.035449	-0.031072	-0.026629	-0.02214	-0.017836	-0.014508	-0.013127	-0.014072	-0.017562	-0.023662	-0.032287	-0.04316	-0.055972	-0.070546	-0.086342	-0.10237	-0.11732	-0.13003	-0.1396	-0.14524
p104	1	-0.12965	-0.051093	-0.051579	-0.050577	-0.048109	-0.044187	-0.039166	-0.033508	-0.027654	-0.021944	-0.016627	-0.011776	-0.0072835	-0.0031524	0.00037971	0.0032609	0.0056215	0.0075807	0.0093051	0.010671	0.011617	0.012013	0.01172	0.010631	0.0087853	0.0060096	0.0022217	-0.0024149	-0.0077086	-0.013204	-0.018705	-0.024089	-0.029372	-0.034489	-0.039405	-0.04388	-0.047743	-0.051189	-0.054645	-0.05861	-0.063109	-0.06802	-0.073	-0.077725	-0.081763	-0.084814	-0.086719	-0.087031
p105	0	-0.099184	0.0084246	-0.0099119	-0.020825	-0.023378	-0.017433	-0.0035921	0.017116	0.043248	0.073206	0.10479	0.13576	0.16397	0.1875	0.20477	0.21479	0.21695	0.21108	0.19775	0.17766	0.15202	0.12224	0.089905	0.056747	0.024274	-0.0062843	-0.033695	-0.057013	-0.076041	-0.090428	-0.10007	-0.10488	-0.10505	-0.10125	-0.09423	-0.08464	-0.073222	-0.060334	-0.045941	-0.030364	-0.013946	0.0026852	0.018909	0.034754	0.050419	0.065923	0.081023	0.09485
p106	1	0.13461	-0.01491	-0.001705	0.01215	0.025772	0.038114	0.048037	0.054578	0.057423	0.056586	0.052443	0.045283	0.035074	0.022493	0.0087237	-0.0053086	-0.018659	-0.030596	-0.040813	-0.049266	-0.056166	-0.061681	-0.065893	-0.069349	-0.072759	-0.07625	-0.079806	-0.083075	-0.085526	-0.086563	-0.085512	-0.081768	-0.07474	-0.063703	-0.048102	-0.028145	-0.0043989	0.021848	0.049126	0.076095	0.10144	0.12399	0.14263	0.15626	0.16408	0.16601	0.16225	0.15396
p107	1	0.012038	0.0538	0.047927	0.040969	0.032972	0.024084	0.014752	0.0055608	-0.0032167	-0.011587	-0.019463	-0.026934	-0.03391	-0.040125	-0.044939	-0.047764	-0.048584	-0.047657	-0.044918	-0.040122	-0.033567	-0.025415	-0.016118	-0.0062946	0.0031849	0.011511	0.018562	0.024483	0.029137	0.032189	0.034103	0.035124	0.035478	0.035275	0.034772	0.034126	0.032839	0.030248	0.026096	0.020508	0.013077	0.003752	-0.007179	-0.019002	-0.031164	-0.04298	-0.053144	-0.060275
p108	0	-0.2248	-0.065495	-0.074903	-0.079666	-0.080189	-0.077318	-0.072005	-0.065112	-0.057462	-0.049916	-0.043055	-0.037166	-0.032298	-0.028579	-0.026251	-0.025095	-0.0247	-0.024814	-0.025328	-0.026226	-0.027637	-0.029764	-0.032933	-0.037433	-0.043192	-0.050378	-0.059248	-0.069781	-0.081791	-0.095008	-0.10905	-0.12343	-0.13762	-0.15094	-0.16298	-0.1733	-0.18141	-0.1871	-0.19027	-0.19085	-0.18885	-0.18439	-0.17768	-0.1692	-0.15946	-0.14896	-0.13827	-0.12778
p110	1	-0.40389	0.19816	0.19447	0.18824	0.17963	0.1689	0.15637	0.14225	0.12662	0.10975	0.091929	0.073607	0.055219	0.037179	0.01947	0.0019726	-0.01544	-0.032787	-0.050004	-0.067112	-0.083955	-0.1004	-0.11641	-0.13182	-0.1462	-0.15907	-0.16996	-0.17848	-0.1844	-0.18753	-0.18805	-0.18627	-0.18233	-0.17648	-0.169	-0.16016	-0.15028	-0.13976	-0.12885	-0.11767	-0.10616	-0.094166	-0.081703	-0.06875	-0.055325	-0.041547	-0.027511	-0.013249
p114	1	0.11749	-0.22628	-0.23669	-0.24329	-0.24628	-0.24603	-0.24307	-0.23785	-0.23063	-0.22161	-0.2111	-0.19934	-0.18631	-0.17204	-0.15666	-0.14038	-0.12339	-0.1061	-0.08903	-0.072842	-0.05809	-0.045026	-0.033967	-0.025125	-0.018578	-0.01416	-0.011512	-0.0099706	-0.0087431	-0.0069599	-0.0039232	0.0006054	0.0067328	0.014475	0.023723	0.034177	0.045285	0.056252	0.066195	0.074207	0.079588	0.082118	0.081838	0.078912	0.073636	0.066495	0.058215	0.049565
p115	1	0.15107	-0.23871	-0.22736	-0.21171	-0.19244	-0.17048	-0.14669	-0.12208	-0.097758	-0.074836	-0.05409	-0.035774	-0.019888	-0.0065199	0.0044623	0.013232	0.019959	0.025155	0.029426	0.033301	0.037053	0.040657	0.044011	0.047026	0.049516	0.051463	0.053015	0.054105	0.054651	0.054694	0.054463	0.054272	0.054389	0.055071	0.056619	0.059259	0.06283	0.067062	0.071577	0.07587	0.079386	0.08163	0.082168	0.080599	0.07656	0.069758	0.060412	0.04898
p117	0	0.063988	0.098133	0.11296	0.12669	0.1385	0.14782	0.15413	0.15722	0.1569	0.15326	0.14658	0.13762	0.12708	0.11564	0.10358	0.091322	0.079319	0.067754	0.057019	0.047324	0.038645	0.030599	0.022891	0.015394	0.0082741	0.0014786	-0.0051496	-0.011686	-0.018513	-0.025842	-0.033609	-0.041608	-0.049759	-0.058135	-0.066754	-0.075494	-0.084134	-0.092358	-0.099502	-0.10499	-0.10844	-0.10953	-0.10786	-0.10308	-0.095158	-0.084124	-0.069982	-0.052929
p118	1	-0.12173	-0.063452	-0.036897	-0.0059022	0.027089	0.059279	0.088018	0.11131	0.12782	0.13583	0.13392	0.1222	0.10161	0.073582	0.040393	0.0047115	-0.03042	-0.06259	-0.089831	-0.11007	-0.12176	-0.12493	-0.12026	-0.10897	-0.092693	-0.073298	-0.053057	-0.033594	-0.016513	-0.0033464	0.0049627	0.008484	0.0074917	0.0026248	-0.0055579	-0.016339	-0.028852	-0.042654	-0.056957	-0.070916	-0.084053	-0.096215	-0.1071	-0.11657	-0.1242	-0.1297	-0.13281	-0.1333
p119	0	0.26834	0.011128	0.012711	0.015914	0.020398	0.025706	0.031458	0.038129	0.046169	0.055563	0.065248	0.074076	0.081546	0.087497	0.091728	0.0942	0.094941	0.093511	0.08935	0.08236	0.073523	0.063927	0.054377	0.045586	0.038321	0.033188	0.03058	0.031226	0.035922	0.044854	0.05746	0.073063	0.090888	0.11003	0.12954	0.14854	0.16622	0.18154	0.1936	0.20211	0.2071	0.20854	0.20664	0.20177	0.19431	0.18462	0.17322	0.16054
p122	0	0.25469	-0.075343	-0.058421	-0.040418	-0.021242	-0.0011401	0.019619	0.040581	0.06115	0.080687	0.098728	0.11484	0.12812	0.1375	0.1425	0.14313	0.13987	0.13353	0.12497	0.11502	0.10445	0.094033	0.084838	0.077814	0.073345	0.071418	0.071496	0.072669	0.073967	0.074505	0.073494	0.070108	0.063589	0.053411	0.039463	0.021956	0.0017745	-0.019743	-0.040973	-0.060264	-0.07617	-0.087356	-0.092786	-0.09152	-0.082807	-0.066339	-0.042914	-0.013964
p124	0	0.19667	-0.021898	-0.026346	-0.03131	-0.036082	-0.039729	-0.041355	-0.040006	-0.034935	-0.025564	-0.011926	0.0054388	0.025095	0.045553	0.06555	0.083706	0.098727	0.10951	0.11522	0.11517	0.10928	0.097976	0.082929	0.065927	0.048575	0.03255	0.01939	0.01015	0.0054703	0.0057955	0.011092	0.020903	0.033659	0.047941	0.062476	0.075895	0.087042	0.095237	0.10032	0.10237	0.10171	0.098913	0.095171	0.091156	0.087378	0.08443	0.082698	0.082323
p125	0	0.15279	0.10147	0.10278	0.10478	0.10771	0.11155	0.1163	0.12164	0.12718	0.13259	0.13759	0.14178	0.14453	0.14525	0.1433	0.13818	0.13004	0.11931	0.10632	0.091641	0.076073	0.060446	0.045693	0.032257	0.020537	0.010916	0.0030875	-0.0032849	-0.0082131	-0.012024	-0.015323	-0.018618	-0.022374	-0.026523	-0.03089	-0.035375	-0.039615	-0.043467	-0.047178	-0.050675	-0.053637	-0.055877	-0.057275	-0.057948	-0.058184	-0.058305	-0.058487	-0.058721
p127	0	0.19248	0.013328	-0.00484	-0.021418	-0.035016	-0.044392	-0.048859	-0.048348	-0.043058	-0.033406	-0.020095	-0.0042314	0.012714	0.029122	0.043592	0.054941	0.062408	0.066137	0.066731	0.065041	0.061866	0.057932	0.054169	0.051627	0.051288	0.053829	0.059529	0.067663	0.07716	0.087001	0.096465	0.10506	0.11211	0.11673	0.11802	0.11541	0.10871	0.098798	0.086692	0.073159	0.058775	0.04405	0.029705	0.016665	0.0058551	-0.0018851	-0.005969	-0.0067164
p128	1	-0.15341	0.098843	0.098067	0.09896	0.10151	0.10483	0.10804	0.11027	0.11108	0.11012	0.10719	0.1023	0.095553	0.086726	0.0759	0.063903	0.051445	0.039228	0.027564	0.016874	0.0076591	0.00017144	-0.0053378	-0.0083696	-0.0090804	-0.0081489	-0.0061532	-0.0037421	-0.0013661	0.00039537	0.00086862	-0.00042431	-0.0039341	-0.010155	-0.018804	-0.029247	-0.040941	-0.053337	-0.065985	-0.078353	-0.089805	-0.099634	-0.10724	-0.11213	-0.11438	-0.11438	-0.11224	-0.10787
p131	1	0.031972	-0.026101	-0.012394	0.0029378	0.019621	0.037098	0.054571	0.071016	0.085606	0.097866	0.10733	0.11387	0.11736	0.11759	0.11447	0.10833	0.10004	0.090623	0.080949	0.071759	0.06407	0.058421	0.054906	0.053583	0.054454	0.057194	0.061056	0.065309	0.069237	0.072099	0.072819	0.070747	0.066023	0.05897	0.049858	0.038992	0.026776	0.013573	-0.00017307	-0.013932	-0.027019	-0.038983	-0.050291	-0.061599	-0.073378	-0.085747	-0.098562	-0.11167
p132	1	-0.17155	0.030297	0.037475	0.043331	0.047924	0.051671	0.055094	0.058436	0.061683	0.064818	0.068007	0.071202	0.074419	0.077451	0.079963	0.081408	0.081155	0.078757	0.07399	0.066814	0.057157	0.045073	0.030634	0.014465	-0.0027734	-0.020358	-0.037512	-0.053501	-0.067827	-0.08022	-0.09044	-0.098211	-0.10334	-0.10607	-0.10659	-0.10511	-0.10189	-0.097289	-0.091601	-0.085091	-0.077996	-0.070608	-0.063175	-0.055991	-0.049479	-0.044033	-0.039988	-0.037446
p133	0	-0.24165	0.046003	0.055178	0.062831	0.068217	0.070922	0.071033	0.068763	0.064412	0.058386	0.051843	0.045923	0.041491	0.039297	0.039732	0.042659	0.047502	0.053673	0.060561	0.067531	0.073449	0.077237	0.077973	0.074998	0.068083	0.057558	0.044107	0.02836	0.010873	-0.0078604	-0.027138	-0.046193	-0.064162	-0.080446	-0.094737	-0.10712	-0.11795	-0.1275	-0.13588	-0.14298	-0.14864	-0.15286	-0.15587	-0.15774	-0.15839	-0.15768	-0.15551	-0.15196
p137	1	0.073388	0.018408	0.0089486	-0.003604	-0.018568	-0.035224	-0.05295	-0.070939	-0.087947	-0.10278	-0.11432	-0.12141	-0.12362	-0.12102	-0.11403	-0.10305	-0.088272	-0.070217	-0.050113	-0.029211	-0.0085943	0.010569	0.02748	0.041543	0.0526	0.06054	0.064993	0.065854	0.063977	0.060306	0.055581	0.050554	0.045904	0.042344	0.040022	0.038847	0.038795	0.039794	0.040986	0.041524	0.040791	0.038449	0.034154	0.027525	0.01874	0.0083721	-0.0028986	-0.014361
p138	0	-0.27361	-0.19212	-0.20057	-0.20623	-0.2092	-0.20984	-0.20861	-0.20607	-0.2028	-0.19951	-0.19694	-0.19513	-0.19395	-0.19327	-0.19287	-0.1922	-0.19065	-0.18755	-0.18254	-0.17535	-0.16562	-0.1534	-0.13881	-0.12199	-0.10324	-0.083205	-0.062636	-0.042297	-0.022446	-0.0030919	0.015585	0.033465	0.050294	0.065828	0.079885	0.09267	0.10448	0.1155	0.12561	0.13455	0.14223	0.14869	0.15401	0.15823	0.16138	0.16322	0.16348	0.16204
p139	1	-0.020419	-0.14149	-0.14977	-0.15342	-0.15221	-0.14645	-0.13662	-0.12319	-0.10684	-0.088221	-0.06809	-0.047079	-0.025949	-0.0053502	0.014316	0.032958	0.050436	0.066392	0.080426	0.092123	0.10137	0.10811	0.11236	0.1141	0.11336	0.11016	0.10465	0.097063	0.087712	0.076949	0.064938	0.051908	0.038091	0.023732	0.0090156	-0.0059155	-0.020925	-0.035589	-0.049389	-0.061848	-0.07249	-0.081056	-0.087304	-0.091081	-0.092422	-0.091427	-0.088244	-0.083364
p143	0	0.10533	-0.025822	-0.0093709	0.0065457	0.02105	0.033506	0.043584	0.051306	0.056977	0.060881	0.063227	0.063592	0.062354	0.059924	0.056702	0.052974	0.048786	0.044142	0.038865	0.032751	0.025695	0.018156	0.010132	0.002051	-0.0055859	-0.012339	-0.017805	-0.021674	-0.023477	-0.022716	-0.018867	-0.011629	-0.00065532	0.013414	0.029701	0.047493	0.066365	0.085847	0.10531	0.12411	0.14151	0.15667	0.16883	0.17821	0.18532	0.19055	0.19398	0.19584
p145	1	-0.058479	-0.16168	-0.16611	-0.16803	-0.16794	-0.16633	-0.16358	-0.16016	-0.15648	-0.15271	-0.14899	-0.14571	-0.14331	-0.14203	-0.14169	-0.14206	-0.14298	-0.14413	-0.14492	-0.14491	-0.14376	-0.14109	-0.13664	-0.13026	-0.12207	-0.11221	-0.1008	-0.088133	-0.074763	-0.06119	-0.047881	-0.035205	-0.023417	-0.012824	-0.003703	0.0035267	0.0084846	0.010877	0.010604	0.0074967	0.0013902	-0.0077086	-0.019766	-0.034555	-0.05166	-0.070343	-0.089918	-0.1097
p146	1	-0.040741	-0.1896	-0.18751	-0.1834	-0.17682	-0.16755	-0.15567	-0.14108	-0.12369	-0.1038	-0.081871	-0.058526	-0.034538	-0.010652	0.012371	0.034001	0.054031	0.072128	0.087808	0.10068	0.11061	0.1176	0.12157	0.12251	0.12052	0.1156	0.10763	0.096682	0.083131	0.06761	0.050688	0.032968	0.015278	-0.0016006	-0.016918	-0.029925	-0.03993	-0.046571	-0.049783	-0.049862	-0.047103	-0.041933	-0.034945	-0.026707	-0.017887	-0.0091746	-0.00117	0.0057422
p147	1	0.022923	-0.038697	-0.011924	0.015421	0.042733	0.069541	0.095452	0.12009	0.14307	0.16394	0.18201	0.1966	0.20736	0.21421	0.21711	0.21611	0.21134	0.2031	0.19188	0.17834	0.16326	0.14746	0.13151	0.1158	0.10079	0.086931	0.074666	0.064337	0.056102	0.049877	0.045477	0.042696	0.041315	0.041096	0.041599	0.042255	0.042342	0.041059	0.037735	0.032047	0.023823	0.012911	-0.00057651	-0.016297	-0.03364	-0.051817	-0.069838	-0.086518
p148	0	0.27244	0.088958	0.095438	0.10037	0.10321	0.10336	0.10063	0.095263	0.08747	0.077605	0.066067	0.053384	0.040711	0.029259	0.019957	0.01372	0.011142	0.012342	0.01737	0.026212	0.038739	0.054455	0.072213	0.090664	0.10876	0.12554	0.14025	0.15247	0.16182	0.1679	0.17045	0.16942	0.1652	0.15856	0.1501	0.14038	0.1299	0.11872	0.10698	0.095042	0.083286	0.072301	0.062464	0.053869	0.046515	0.040312	0.035205	0.031648

## Sheet: Fig4B
		dACC - effort outcome (chosen-unchosen)
Participant ID	Group (1=citalopram, 0=placebo)	Summary value, multiplied with hrf and summed up	t1	t2	t3	t4	t5	t6	t7	t8	t9	t10	t11	t12	t13	t14	t15	t16	t17	t18	t19	t20	t21	t22	t23	t24	t25	t26	t27	t28	t29	t30	t31	t32	t33	t34	t35	t36	t37	t38	t39	t40	t41	t42	t43	t44	t45	t46	t47
p102	0	0.25888	0.22963	0.23779	0.24301	0.24504	0.24356	0.239	0.23213	0.22356	0.21365	0.2028	0.19157	0.18049	0.1699	0.16015	0.15176	0.1448	0.13894	0.13394	0.1297	0.12613	0.12303	0.12012	0.11714	0.11382	0.10959	0.10408	0.09731	0.089676	0.08156	0.073386	0.065558	0.05857	0.052922	0.049062	0.047631	0.049124	0.053473	0.060045	0.068012	0.076411	0.08438	0.091092	0.095806	0.097898	0.09668	0.091629	0.082788
p103	0	-0.1272	0.13128	0.1222	0.11288	0.10293	0.092099	0.080428	0.068007	0.05478	0.040517	0.024938	0.007979	-0.0099446	-0.028107	-0.04578	-0.062349	-0.077551	-0.091143	-0.10284	-0.11228	-0.11886	-0.12211	-0.12195	-0.1186	-0.11228	-0.10322	-0.091659	-0.077939	-0.062473	-0.045672	-0.028156	-0.010703	0.0058409	0.02077	0.03327	0.04257	0.048352	0.050517	0.049145	0.044377	0.036441	0.025808	0.013376	0.00010731	-0.012884	-0.02454	-0.03446	-0.042532
p104	1	0.025782	-0.030639	-0.014561	0.0014578	0.016335	0.029132	0.039164	0.04591	0.049055	0.04817	0.04336	0.035122	0.024065	0.010977	-0.0030621	-0.017094	-0.030412	-0.042284	-0.051973	-0.058536	-0.061405	-0.060307	-0.055364	-0.047067	-0.036117	-0.022984	-0.0081069	0.0078407	0.023829	0.038603	0.051164	0.060618	0.06651	0.068739	0.067308	0.061979	0.05276	0.040032	0.024677	0.0077581	-0.0098179	-0.027119	-0.043557	-0.058806	-0.072487	-0.084002	-0.093034	-0.099601
p105	0	0.336	0.078742	0.08286	0.087259	0.091699	0.095752	0.098697	0.099971	0.099305	0.096364	0.090779	0.082588	0.072162	0.060092	0.047162	0.0343	0.022609	0.012962	0.006139	0.0028991	0.0040094	0.0096542	0.019366	0.03262	0.048849	0.067253	0.086883	0.1069	0.12645	0.14485	0.16127	0.17528	0.18672	0.19518	0.20014	0.20144	0.19929	0.19392	0.18529	0.17307	0.15734	0.13818	0.11616	0.092166	0.06724	0.042068	0.016921	-0.0079527
p106	1	0.043584	-0.043599	-0.033458	-0.023135	-0.012963	-0.0026134	0.0084555	0.020362	0.032596	0.044248	0.054527	0.062814	0.068734	0.07207	0.072814	0.07094	0.066331	0.059055	0.049682	0.039346	0.029149	0.020036	0.012626	0.007205	0.0040472	0.0032318	0.0048651	0.0089881	0.015295	0.022931	0.030962	0.038547	0.045091	0.050273	0.053528	0.054406	0.052452	0.047296	0.038781	0.027185	0.01294	-0.0035083	-0.021689	-0.0411	-0.060873	-0.080067	-0.097605	-0.11247
p107	1	0.25208	0.093396	0.091409	0.088682	0.085478	0.082222	0.078962	0.075368	0.071105	0.065881	0.059557	0.052072	0.043396	0.03355	0.022336	0.0097165	-0.0035193	-0.01611	-0.026892	-0.03487	-0.039477	-0.040302	-0.037033	-0.02943	-0.017224	-0.00048553	0.01962	0.041454	0.063513	0.084463	0.10338	0.11949	0.13217	0.14089	0.14531	0.1453	0.14162	0.13531	0.12732	0.1185	0.10958	0.10117	0.093705	0.087272	0.081823	0.077366	0.073528	0.069899
p108	0	0.28297	0.037798	0.037831	0.040988	0.04707	0.055416	0.065071	0.075149	0.084816	0.093503	0.1006	0.1054	0.10727	0.106	0.10189	0.095531	0.08768	0.079117	0.070533	0.062479	0.055588	0.050629	0.04831	0.048947	0.052382	0.058166	0.065652	0.074149	0.083117	0.092097	0.10061	0.10806	0.11384	0.11759	0.11932	0.11935	0.11829	0.1167	0.11496	0.11345	0.1125	0.11253	0.11398	0.11718	0.12216	0.12861	0.13608	0.14413
p110	1	-0.27178	0.0054405	0.0074356	0.0096535	0.012199	0.015481	0.019839	0.025666	0.033092	0.04176	0.051483	0.06194	0.072529	0.082345	0.090622	0.096522	0.099423	0.098661	0.093799	0.084988	0.0724	0.056559	0.038144	0.018043	-0.0028356	-0.023497	-0.043099	-0.06071	-0.075491	-0.087188	-0.095696	-0.10126	-0.10419	-0.10484	-0.1038	-0.10197	-0.10021	-0.099501	-0.10082	-0.10471	-0.11143	-0.1209	-0.13286	-0.14695	-0.16248	-0.17833	-0.1933	-0.20618
p114	1	-0.092491	0.15239	0.15202	0.1498	0.14562	0.13938	0.13099	0.1204	0.10766	0.092925	0.076463	0.058587	0.039715	0.020366	0.0011136	-0.017468	-0.034804	-0.050324	-0.063606	-0.074438	-0.08288	-0.089009	-0.092865	-0.094622	-0.094603	-0.093054	-0.090277	-0.086646	-0.082438	-0.07762	-0.07194	-0.06518	-0.057368	-0.048644	-0.039103	-0.02892	-0.018217	-0.0070264	0.0045532	0.016083	0.026961	0.036598	0.044596	0.050832	0.055268	0.05783	0.058394	0.056816
p115	1	0.3328	0.10134	0.11611	0.13134	0.1462	0.1598	0.17101	0.17885	0.18278	0.18266	0.17851	0.17053	0.15957	0.14685	0.13347	0.12054	0.10921	0.10044	0.094698	0.092144	0.092866	0.096784	0.10314	0.1109	0.1192	0.12719	0.13409	0.13935	0.14283	0.14465	0.14498	0.14408	0.14228	0.13996	0.13725	0.13427	0.13108	0.12752	0.12328	0.11792	0.11086	0.1016	0.090122	0.076521	0.061165	0.044456	0.026841	0.0090168
p117	0	0.14175	0.014865	0.024584	0.033576	0.040927	0.046178	0.049288	0.050219	0.048837	0.045323	0.040113	0.033861	0.027353	0.021352	0.016713	0.013824	0.01273	0.013349	0.015533	0.019042	0.023541	0.028718	0.034081	0.039103	0.043329	0.046655	0.049177	0.05115	0.052948	0.054791	0.056746	0.058703	0.060805	0.063249	0.065919	0.06839	0.070136	0.070465	0.068682	0.064334	0.057336	0.047962	0.036402	0.022851	0.0079065	-0.0074489	-0.022104	-0.034768
p118	1	0.067229	0.018163	0.030002	0.04132	0.051414	0.059211	0.063786	0.065103	0.063609	0.060099	0.055618	0.051197	0.047787	0.046164	0.046763	0.050445	0.05801	0.069305	0.083733	0.10046	0.11835	0.13626	0.15319	0.16835	0.18136	0.19141	0.19773	0.1999	0.19769	0.19095	0.17976	0.16433	0.14498	0.12196	0.095182	0.064997	0.031873	-0.0032764	-0.039348	-0.075142	-0.10958	-0.14194	-0.17177	-0.19855	-0.22154	-0.24015	-0.2541	-0.26395
p119	0	-0.06974	0.01901	-0.00093646	-0.022811	-0.044997	-0.066305	-0.086125	-0.1042	-0.12032	-0.13396	-0.14468	-0.15257	-0.15783	-0.16075	-0.1616	-0.16036	-0.15658	-0.14971	-0.1394	-0.12571	-0.10931	-0.090589	-0.070002	-0.048009	-0.025197	-0.0024336	0.01916	0.038322	0.053953	0.06526	0.071996	0.073783	0.070472	0.062119	0.048969	0.031511	0.010567	-0.01267	-0.036893	-0.060898	-0.083689	-0.10406	-0.12104	-0.13396	-0.1423	-0.14569	-0.14404	-0.1377
p122	0	0.57422	0.21094	0.21618	0.21751	0.2143	0.20663	0.19512	0.18077	0.16455	0.14757	0.13079	0.11496	0.10103	0.090221	0.083833	0.082662	0.086903	0.096134	0.10969	0.12669	0.14615	0.16718	0.18882	0.20991	0.22888	0.24415	0.25474	0.2604	0.26121	0.25734	0.24914	0.23704	0.22144	0.20309	0.18337	0.16412	0.14658	0.13144	0.1193	0.11078	0.10659	0.10723	0.11308	0.12396	0.13893	0.1565	0.17545	0.19478
p124	0	0.61104	0.24292	0.25377	0.26273	0.26956	0.27402	0.27625	0.27669	0.27603	0.27539	0.27604	0.27896	0.28417	0.29162	0.30129	0.31312	0.32651	0.34047	0.35397	0.36578	0.37446	0.37875	0.37842	0.3734	0.36357	0.34887	0.32981	0.30723	0.28198	0.25503	0.22757	0.20075	0.17499	0.15085	0.12905	0.11042	0.095314	0.08381	0.075943	0.071572	0.070343	0.071901	0.076134	0.082386	0.089769	0.097137	0.1038	0.10936
p125	0	1.1194	0.28731	0.29441	0.29976	0.30436	0.30916	0.31439	0.32002	0.3262	0.33285	0.33973	0.34649	0.3528	0.3583	0.36273	0.36579	0.36754	0.36836	0.3686	0.36851	0.36849	0.36897	0.37041	0.37316	0.37718	0.38235	0.38849	0.39525	0.40212	0.40875	0.41456	0.41889	0.42103	0.42035	0.41655	0.40939	0.39845	0.3835	0.36452	0.3415	0.31454	0.28387	0.24973	0.21242	0.17225	0.12986	0.086199	0.042048
p127	0	0.10166	0.0045871	0.013153	0.021792	0.029925	0.037048	0.043096	0.047938	0.051542	0.054265	0.056766	0.059358	0.061812	0.064033	0.066252	0.068483	0.07059	0.072507	0.074156	0.075219	0.075118	0.073423	0.070147	0.065452	0.059456	0.052532	0.045087	0.037518	0.030192	0.023597	0.018357	0.015032	0.013751	0.014285	0.016279	0.019223	0.022668	0.026171	0.029335	0.031619	0.032373	0.03105	0.02737	0.02139	0.013304	0.003392	-0.0080978	-0.02091
p128	1	0.14344	0.086256	0.10075	0.11032	0.11417	0.11227	0.10491	0.09254	0.075784	0.055647	0.033376	0.010126	-0.012778	-0.033987	-0.052346	-0.06712	-0.077764	-0.084034	-0.085791	-0.083057	-0.076158	-0.065659	-0.052456	-0.037478	-0.021593	-0.0055792	0.0097494	0.023926	0.036542	0.047071	0.055186	0.060844	0.064352	0.066236	0.067089	0.067404	0.067595	0.067671	0.067576	0.067645	0.068195	0.069415	0.071296	0.073384	0.075007	0.075616	0.075071	0.073622
p131	1	0.31313	0.1162	0.11504	0.11336	0.11085	0.10737	0.10306	0.098217	0.092942	0.087153	0.080565	0.072917	0.064069	0.0539	0.042578	0.030342	0.017583	0.004754	-0.0075585	-0.018649	-0.027768	-0.034211	-0.03741	-0.036835	-0.032265	-0.023692	-0.011564	0.0033857	0.020315	0.038438	0.057048	0.075506	0.093241	0.10974	0.12467	0.13797	0.14998	0.16127	0.17241	0.18371	0.19518	0.20679	0.21865	0.2309	0.24364	0.25665	0.26944	0.28144
p132	1	0.11533	0.00046197	-0.0033272	-0.0084368	-0.014112	-0.019393	-0.023257	-0.024844	-0.024394	-0.022419	-0.019201	-0.014993	-0.010152	-0.0048523	0.00089807	0.0069707	0.013189	0.019446	0.026177	0.033735	0.042108	0.051301	0.06122	0.071623	0.082048	0.091995	0.10099	0.10846	0.11351	0.1155	0.1142	0.10937	0.10111	0.089675	0.075527	0.05933	0.041748	0.023546	0.005806	-0.010561	-0.024826	-0.036264	-0.044458	-0.049065	-0.049987	-0.047472	-0.041802	-0.033343
p133	0	-0.068067	-0.044203	-0.02602	-0.0070372	0.012454	0.03217	0.051288	0.069168	0.085195	0.098826	0.10979	0.11793	0.12328	0.12584	0.12543	0.12217	0.11668	0.10946	0.10091	0.091374	0.081001	0.070133	0.059037	0.0481	0.037731	0.027818	0.018008	0.0081178	-0.0018784	-0.011916	-0.021816	-0.03165	-0.041453	-0.051283	-0.061084	-0.070434	-0.078857	-0.086018	-0.091711	-0.095715	-0.097839	-0.097854	-0.095758	-0.091735	-0.086162	-0.079547	-0.072478	-0.065568
p137	1	-0.19587	0.039894	0.04806	0.049349	0.044146	0.033189	0.017109	-0.0030727	-0.02603	-0.050292	-0.074525	-0.09724	-0.1166	-0.13134	-0.14119	-0.14623	-0.14651	-0.14258	-0.13522	-0.12539	-0.11399	-0.10216	-0.091538	-0.08348	-0.078552	-0.0771	-0.0793	-0.084675	-0.092558	-0.10198	-0.11188	-0.12107	-0.12819	-0.1321	-0.13207	-0.1275	-0.11798	-0.1038	-0.085427	-0.063631	-0.039401	-0.013703	0.012526	0.038589	0.063952	0.088031	0.11039	0.13093
p138	0	0.23275	0.207	0.20899	0.21035	0.21118	0.21151	0.21113	0.20964	0.20634	0.20078	0.19279	0.1825	0.17035	0.15681	0.14215	0.12681	0.11152	0.097171	0.084899	0.075413	0.068882	0.065153	0.06374	0.064182	0.066219	0.069441	0.073207	0.076804	0.079345	0.080359	0.079989	0.078548	0.076542	0.074441	0.072577	0.071286	0.070883	0.071619	0.073595	0.076486	0.07962	0.082398	0.08431	0.084895	0.083715	0.080396	0.074742	0.066767
p139	1	0.51239	0.091066	0.097955	0.10397	0.10941	0.11467	0.1199	0.12499	0.12976	0.13417	0.13818	0.14179	0.14495	0.14756	0.14951	0.15072	0.15103	0.15054	0.14958	0.14837	0.14729	0.14686	0.14754	0.1494	0.1525	0.15683	0.1625	0.16947	0.17744	0.18609	0.19491	0.20316	0.21019	0.21569	0.2193	0.22067	0.21941	0.21518	0.20779	0.19717	0.18351	0.16726	0.14893	0.12905	0.10831	0.087517	0.067471	0.049152
p143	0	-0.033486	0.12214	0.12526	0.12734	0.12803	0.12699	0.12427	0.12001	0.11438	0.10771	0.10031	0.092349	0.084243	0.076471	0.069515	0.063875	0.059609	0.056565	0.054489	0.052997	0.051807	0.050931	0.050129	0.049013	0.047124	0.044009	0.039575	0.03388	0.027205	0.019895	0.012122	0.0036863	-0.0054809	-0.015327	-0.025675	-0.036241	-0.046841	-0.057287	-0.067637	-0.07794	-0.088154	-0.097839	-0.10659	-0.11413	-0.12029	-0.12516	-0.12894	-0.13188
p145	1	-0.038673	-0.034568	-0.0294	-0.024163	-0.019061	-0.014262	-0.010001	-0.0062427	-0.0030651	-0.00074327	0.00051267	0.00072383	3.3416e-05	-0.0015328	-0.0039742	-0.0072478	-0.011068	-0.015144	-0.019236	-0.022977	-0.025887	-0.027645	-0.028073	-0.026903	-0.023967	-0.019329	-0.013417	-0.0067997	3.5478e-05	0.0064921	0.01182	0.0154	0.016734	0.015266	0.010684	0.0033215	-0.0060708	-0.016698	-0.027796	-0.038421	-0.047452	-0.053833	-0.056529	-0.054348	-0.046476	-0.033551	-0.016797	0.0025861
p146	1	1.026	0.35137	0.37231	0.39194	0.40977	0.42528	0.43824	0.44842	0.45541	0.459	0.45917	0.45591	0.44936	0.43994	0.42823	0.41486	0.40022	0.38488	0.36982	0.35595	0.34402	0.33473	0.32846	0.3252	0.32499	0.32796	0.33414	0.34307	0.35382	0.36539	0.37687	0.38738	0.39636	0.40346	0.408	0.40922	0.40671	0.40049	0.39087	0.37804	0.36203	0.34289	0.32054	0.29498	0.26666	0.23627	0.20445	0.17169
p147	1	0.10761	0.11966	0.12737	0.1358	0.14498	0.15492	0.16561	0.17675	0.18782	0.19853	0.20867	0.21793	0.22579	0.23184	0.23588	0.23759	0.23666	0.23313	0.22716	0.2188	0.20807	0.19513	0.18037	0.16408	0.14655	0.12828	0.10985	0.091626	0.074001	0.057387	0.042297	0.029235	0.01851	0.010375	0.0048741	0.0018466	0.00099614	0.001947	0.0042247	0.0073288	0.010609	0.013165	0.014225	0.013152	0.0094733	0.0029419	-0.006521	-0.018716
p148	0	-0.056391	0.061423	0.069836	0.079824	0.090708	0.10167	0.11209	0.1215	0.12953	0.13601	0.14064	0.14304	0.14287	0.14009	0.13498	0.12793	0.11919	0.10896	0.097382	0.084671	0.07146	0.058509	0.046442	0.035584	0.025973	0.017554	0.010278	0.0040554	-0.0011254	-0.0055229	-0.0098022	-0.014635	-0.020473	-0.02748	-0.035568	-0.044487	-0.053966	-0.063678	-0.073411	-0.082775	-0.091133	-0.097816	-0.10232	-0.10444	-0.10424	-0.10203	-0.098073	-0.092691
