# Supplementary material for: Beyond negative valence: 2-week administration of a serotonergic antidepressant enhances both reward and effort learning signals
Source: PLoS Biol. 2017 Feb 16;15(2):e2000756. doi: 10.1371/journal.pbio.2000756 (PMC5331946; doi:10.1371/journal.pbio.2000756)
Supplement: S5 Data — (XLSX) [file pbio.2000756.s019.xlsx]

## Sheet: Fig5A
Participant ID	Group (1=citalopram, 0=placebo)	RPE interaction with EPE (regression weight, sign reversed)	RPE interaction with reward type (rw)	Constant (rw)	Reward probability t (rw)	Reward Magnitude Prediction t-1 (rw)	Effort magnitude prediction t-1 (rw)	RPE t-1 (rw)	EPE t-1 (rw)	Reward type t-1 (rw)
p102	0	0.103	-0.14662	1.7166	2.5778	0.44495	-1.9252	0.082135	-1.1924	0.2392
p103	0	-0.02056	0.63198	1.5398	1.352	1.2755	-0.76215	-0.027873	-0.44596	0.096507
p104	1	0.14533	-0.17309	1.418	3.7868	1.1312	-1.6557	-0.43102	-0.85603	0.64803
p105	0	0.28452	0.096197	0.84868	0.62088	0.22472	-0.39261	0.16648	-0.24391	1.5782
p106	1	-0.17822	-0.33838	2.4777	0.90094	0.25887	-1.8181	0.35312	-0.81283	0.48244
p107	1	0.18364	-0.040138	4.6392	1.8856	3.5574	-1.184	1.2267	0.021315	0.61265
p108	0	0.19796	0.044968	2.8536	1.8346	2.701	-1.8899	0.80591	-1.3424	0.084162
p110	1	0.037572	-0.235	0.65291	2.0904	1.407	-0.50994	-0.083765	-0.041833	0.26665
p114	1	-0.14226	0.099058	2.1756	2.9325	2.3444	-0.98387	0.77164	-0.12668	0.3514
p115	1	0.039127	-0.12851	1.6898	0.85108	1.5786	-1.5234	0.48043	-0.33987	0.015805
p117	0	0.15011	0.86414	1.5504	2.6772	2.3149	-0.57934	-0.070731	-0.016634	0.029781
p118	1	-0.0077207	0.25694	2.6499	4.2433	3.6479	-4.4513	0.85892	-1.4444	-0.70519
p119	0	-0.2167	-0.24132	3.1498	0.98399	0.54324	-2.2204	0.25805	-1.4082	-0.22152
p122	0	-0.12482	0.10442	1.9252	2.4201	2.0396	-1.3965	0.068838	-0.37818	0.13605
p124	0	0.47148	-0.13121	2.4486	1.9036	1.8979	-2.8658	0.82086	-1.7389	-0.1289
p125	0	0.28616	0.26858	1.4569	1.9684	1.5097	-1.3723	0.16196	-0.49618	0.22284
p127	0	0.14437	0.10568	0.81708	1.7385	1.3057	-1.0972	-0.0002333	0.022921	-0.015508
p128	1	0.0043322	-0.19824	2.3814	3.16	3.6431	-2.7049	0.66867	-1.0765	-0.56428
p131	1	-0.2242	-0.077077	0.8478	2.997	1.2074	-1.7133	-0.021282	-1.0713	0.64462
p132	1	-0.041425	0.095767	1.4587	2.6499	1.9704	-1.2964	0.62444	-0.73054	0.20593
p133	0	0.1151	-0.035475	2.3248	1.4668	-0.093954	-1.8004	-0.092713	-1.2616	0.0066964
p137	1	-0.030659	0.16618	0.52759	2.8648	0.47089	-0.29254	0.3074	-0.42113	0.53509
p138	0	-0.011131	-0.30111	1.3499	4.285	1.0431	-1.9254	-0.46571	-0.18605	0.77274
p139	1	0.10617	0.10639	1.8937	1.3142	0.086793	-2.0148	0.31989	-0.77853	0.36224
p143	0	-0.014065	0.22079	0.52429	0.10458	0.49739	-0.93352	0.49235	0.17472	-0.17945
p145	1	-0.0098387	0.048597	2.278	2.6556	1.2966	-2.4931	0.063073	-0.62743	-0.050471
p146	1	-0.15426	0.24617	1.7675	1.141	1.4756	-2.0753	0.28592	-0.67167	0.1694
p147	1	-0.68715	0.16089	2.7397	1.4537	2.7341	-2.391	0.81754	-0.54761	0.83722
p148	0	0.81232	0.22673	3.288	1.6923	2.8753	-0.54951	0.82739	0.11122	0.24367

## Sheet: Fig5B
Participant ID	Group (1=citalopram, 0=placebo)	RPE when reward is real t-1 (regression weight)	RPE when reward is hypothetical t-1 (rw)	EPE when reward is real t-1 (rw)	EPE when reward is hypoth. t-1 (rw)	Constant (rw)	Reward Probability t (rw)	Reward Magnitude prediction (t-1)	Effort magnitude prediction (t-1)	Reward type (t-1)
p102	0	-0.010648	0.28074	-1.4467	-0.87479	1.7222	2.604	0.48003	-1.9848	0.20443
p103	0	0.58082	-0.69188	-0.35379	-0.57084	1.5495	1.3523	1.2771	-0.75415	0.093336
p104	1	-0.55911	-0.17645	-1.0211	-0.58901	1.4363	3.7921	1.1383	-1.6673	0.68915
p105	0	0.1364	0.062255	0.086144	-0.37214	0.82652	0.62791	0.20172	-0.34139	1.5167
p106	1	0.050853	0.72259	-0.46875	-1.0153	2.5058	0.91242	0.25074	-1.8593	0.43943
p107	1	1.2381	1.2044	0.23347	-0.19268	4.7349	1.894	3.6317	-1.1824	0.50716
p108	0	0.98296	0.76715	-1.915	-0.74914	2.9823	1.9509	2.8836	-2.0522	0.31592
p110	1	-0.21201	0.29471	-0.50417	0.47396	0.70586	2.1911	1.5872	-0.65899	0.22334
p114	1	0.82876	0.5706	0.025791	-0.26576	2.164	2.9062	2.3498	-0.96408	0.28895
p115	1	0.33945	0.58431	-0.21643	-0.4456	1.6935	0.85781	1.5637	-1.5061	-0.047539
p117	0	0.67816	-1.1776	0.33472	-0.49095	1.5829	2.6779	2.3798	-0.53862	0.067856
p118	1	1.1963	0.84805	-2.0723	-0.54162	2.912	4.6388	4.1114	-4.9574	-0.85621
p119	0	0.18014	0.55369	-1.5354	-1.2246	3.1562	1.0116	0.55233	-2.2528	-0.10823
p122	0	0.16804	-0.026592	-0.54953	-0.082917	1.9588	2.478	2.0798	-1.4439	0.15332
p124	0	0.42814	0.59406	-1.264	-2.291	2.4441	1.8671	1.8143	-2.746	-0.36939
p125	0	0.47563	-0.09079	-0.59284	-0.39983	1.4528	1.9452	1.472	-1.406	0.19177
p127	0	0.12296	-0.09658	-0.28124	0.35621	0.84577	1.7931	1.3727	-1.1725	-0.053086
p128	1	0.49624	0.87124	-0.97824	-1.3986	2.4488	3.1983	3.683	-2.6962	-0.67975
p131	1	-0.070402	0.10812	-1.0733	-1.1238	0.84223	3.0021	1.1875	-1.706	0.73997
p132	1	0.71521	0.49392	-0.7048	-0.77041	1.4632	2.6562	1.9699	-1.2903	0.16024
p133	0	-0.11404	-0.064192	-1.4931	-0.94478	2.3348	1.5186	-0.079908	-1.848	0.059897
p137	1	0.39155	0.087762	-0.03111	-0.91817	0.51132	3.0177	0.40928	-0.20901	0.58485
p138	0	-0.74212	-0.12696	-0.16176	-0.21211	1.3497	4.2819	1.0389	-1.9203	0.80904
p139	1	0.39161	0.19023	-0.49856	-1.0026	1.9029	1.3026	0.084975	-2.026	0.35175
p143	0	0.69187	0.27376	0.19005	0.15857	0.52402	0.10369	0.49391	-0.93343	-0.16529
p145	1	0.10843	0.0055832	-0.649	-0.59328	2.277	2.654	1.2949	-2.4912	-0.019367
p146	1	0.49709	0.010903	-0.43631	-0.89804	1.7548	1.1347	1.4056	-1.9815	0.1465
p147	1	0.86771	0.62788	-0.8112	-0.28786	2.5359	1.3935	2.605	-2.196	0.7528
p148	0	1.0731	0.4873	0.28531	-0.015586	3.108	1.5344	2.6882	-0.41486	0.14839

## Sheet: Fig5C
Participant ID	Group (1=citalopram, 0=placebo)	RPE when EPE favorable t-1 (low quartile, regression weight)	RPE when EPE unvaforable t-1 (high quartile, rw)	RPE when EPE neutral t-1 (middle half, rw)	Constant (rw)	EPE t-1 (rw)	Reward probability t (rw)	Reward magnitude prediction t-1 (rw)	Effort magnitude prediction t-1 (rw)	Reward type t-1 (rw)
p102	0	0.25073	-0.058175	0.099579	1.7104	-1.2062	2.5539	0.44903	-1.9265	0.22063
p103	0	0.3312	0.36307	-0.10396	1.4872	-0.38592	1.3471	1.177	-0.75224	0.15487
p104	1	-0.48598	-1.1616	0.0068027	1.4058	-0.88539	3.789	1.1881	-1.6789	0.62322
p105	0	0.26796	-0.14899	0.12819	0.83307	-0.24975	0.62594	0.20605	-0.36633	1.5348
p106	1	0.0099104	0.74719	0.43282	2.4004	-0.78657	0.8181	0.22913	-1.7278	0.49175
p107	1	1.5994	1.2768	1.0166	4.6354	0.015665	1.8539	3.5318	-1.1584	0.58085
p108	0	1.4941	0.6316	0.58856	2.8675	-1.3448	1.823	2.6409	-1.8485	0.080559
p110	1	-0.16734	0.066214	-0.28684	0.63823	-0.049831	2.0777	1.3781	-0.43635	0.22946
p114	1	1.3449	1.2807	0.14648	2.2301	-0.083223	2.9918	2.444	-0.98719	0.37191
p115	1	0.87278	0.58236	0.28509	1.692	-0.33668	0.80524	1.6065	-1.5465	0.016248
p117	0	0.23733	-0.0096089	0.37347	1.4698	0.01694	2.6328	2.2105	-0.71155	0.078414
p118	1	0.37197	0.88341	1.3135	2.8008	-1.5267	4.5149	3.889	-4.7384	-0.70555
p119	0	-1.1976	0.18788	0.83496	3.4949	-1.6195	1.0898	0.62654	-2.5408	-0.29577
p122	0	0.035374	0.37444	-0.039254	1.9238	-0.3503	2.4183	2.028	-1.3969	0.15954
p124	0	1.4807	0.083559	0.90811	2.4803	-1.762	1.907	1.9354	-2.8864	-0.1702
p125	0	0.47558	-0.23325	0.29671	1.4484	-0.48339	2.0016	1.5262	-1.3631	0.21834
p127	0	0.71088	0.30315	-0.39559	0.81285	0.013715	1.783	1.3853	-1.1719	-0.038889
p128	1	1.2789	0.61369	0.24129	2.3363	-1.0306	3.0981	3.6325	-2.6668	-0.63088
p131	1	-0.0046827	0.59523	-0.39285	0.85102	-1.0534	3.0388	1.2227	-1.7049	0.64162
p132	1	1.309	0.53748	0.42527	1.4555	-0.71853	2.7103	2.1169	-1.3539	0.16168
p133	0	0.20894	-0.87889	0.25779	2.3981	-1.2419	1.5048	-0.10768	-1.8349	0.026428
p137	1	-0.11028	0.13467	0.71656	0.54699	-0.42883	2.9524	0.46049	-0.25717	0.60462
p138	0	-0.79803	-0.98459	-0.18554	1.3345	-0.21956	4.1244	1.0266	-1.8443	0.78814
p139	1	0.25262	-0.18212	0.53953	1.9161	-0.78052	1.3823	0.050697	-2.0274	0.3657
p143	0	0.093803	0.32786	0.67964	0.51913	0.21087	0.14986	0.45813	-0.88709	-0.16662
p145	1	-0.22111	0.35591	0.049893	2.2971	-0.65111	2.6877	1.3219	-2.5385	-0.045928
p146	1	0.69809	0.71326	0.01895	1.7737	-0.61885	1.1495	1.4797	-2.0301	0.21847
p147	1	0.45789	1.4132	0.68922	2.6057	-0.43701	1.4108	2.611	-2.2736	0.82965
p148	0	1.8879	-0.76279	1.3773	3.5046	0.15914	1.9136	3.1774	-0.59358	0.32768
