# Supplementary material for: Beyond negative valence: 2-week administration of a serotonergic antidepressant enhances both reward and effort learning signals
Source: PLoS Biol. 2017 Feb 16;15(2):e2000756. doi: 10.1371/journal.pbio.2000756 (PMC5331946; doi:10.1371/journal.pbio.2000756)
Supplement: S7 Data — (XLSX) [file pbio.2000756.s021.xlsx]

## Sheet: S1Fig
RPEs (chosen, for different learning rates). Summary value, multiplied with hrf and summed up		Learning rate = 0.1				Learning rate = 0.2				Learning rate = 0.4				Learning rate = 0.6
Participant ID	Group (1=citalopram, 0=placebo)	Striatum	MCC	vmPFC	Parietal	Striatum	MCC	vmPFC	Parietal	Striatum	MCC	vmPFC	Parietal	Striatum	MCC	vmPFC	Parietal
p102	0	0.13	0.03	-0.05	0.04	-0.17	-0.06	-0.1	0.05	-0.23	-0.09	-0.09	0.01	-0.23	-0.09	-0.09	0.01
p103	0	0.06	0.11	0.47	0.48	-0.08	0.07	0.28	0.19	-0.12	0.03	0.18	0.07	-0.12	0.03	0.18	0.07
p105	0	-0.3	-0.27	-0.12	-0.16	-0.17	0.03	-0.11	-0.02	-0.05	0.09	-0.05	0.05	-0.05	0.09	-0.05	0.05
p108	0	-0.21	-0.29	-0.16	-0.12	-0.24	-0.29	-0.13	-0.25	-0.23	-0.28	-0.08	-0.24	-0.23	-0.28	-0.08	-0.24
p117	0	-0.15	-0.26	0.2	0.04	-0.21	-0.24	0.1	-0.02	-0.22	-0.23	0.05	-0.05	-0.22	-0.23	0.05	-0.05
p119	0	0.07	0.04	-0.08	0	0.33	0.09	-0.15	-0.27	0.47	0.03	-0.06	-0.03	0.47	0.03	-0.06	-0.03
p122	0	-0.22	-0.3	0.14	-0.2	-0.24	-0.29	0.03	-0.07	-0.25	-0.26	0.04	-0.09	-0.25	-0.26	0.04	-0.09
p124	0	0.36	0.27	0.36	-0.25	0.19	0.05	0.05	-0.27	0.18	-0.01	-0.03	-0.31	0.18	-0.01	-0.03	-0.31
p125	0	0.25	-0.46	-0.02	-0.18	0.23	-0.16	-0.12	0.08	0.19	-0.13	-0.18	0.1	0.19	-0.13	-0.18	0.1
p127	0	0.2	0.14	0.2	0.13	0.05	-0.05	-0.01	-0.1	-0.1	-0.07	-0.04	-0.09	-0.1	-0.07	-0.04	-0.09
p133	0	0.22	0.08	0.36	0.06	0.07	-0.03	0.1	0.17	0.06	-0.05	0.06	0.3	0.06	-0.05	0.06	0.3
p138	0	-0.65	-0.42	-0.6	-0.57	-0.5	-0.25	-0.29	-0.6	-0.4	-0.26	-0.16	-0.49	-0.4	-0.26	-0.16	-0.49
p143	0	0.12	0.08	0.01	-0.07	0.11	0.11	0.14	-0.01	0.13	0	0.18	0.03	0.13	0	0.18	0.03
p148	0	-0.13	-0.09	-0.02	-0.15	0.11	0.01	-0.1	-0.07	0.18	0	-0.07	-0.07	0.18	0	-0.07	-0.07
p104	1	-0.03	0.01	0.39	-0.03	0.02	0	0.08	0.05	0	-0.06	-0.02	0.03	0	-0.06	-0.02	0.03
p106	1	0.02	-0.19	0.04	0.17	-0.16	-0.15	0.18	0.12	-0.18	-0.17	0.19	0.04	-0.18	-0.17	0.19	0.04
p107	1	-0.07	0.05	0.19	0.33	-0.07	0.13	0.32	0.33	-0.18	0.04	0.17	0.23	-0.18	0.04	0.17	0.23
p110	1	0.43	0.41	0.42	0.51	0.33	0.46	0.18	0.47	0.29	0.47	0.12	0.42	0.29	0.47	0.12	0.42
p114	1	0.28	0.14	0.11	0.22	0.15	-0.05	-0.16	0.19	0.11	-0.09	-0.21	0.13	0.11	-0.09	-0.21	0.13
p115	1	0.32	0.24	0.64	0.14	0.24	0.16	0.49	0.23	0.17	0.12	0.4	0.2	0.17	0.12	0.4	0.2
p118	1	0.18	0.18	-0.04	0.21	0.02	0.03	-0.12	0.24	-0.02	0.02	-0.11	0.22	-0.02	0.02	-0.11	0.22
p128	1	-0.06	0.07	-0.1	-0.05	0.06	0	0.17	0.22	0.11	0	0.26	0.26	0.11	0	0.26	0.26
p131	1	0.36	0.22	0.26	0.13	0.09	0.31	0.06	0.13	0.02	0.34	0.02	0.14	0.02	0.34	0.02	0.14
p132	1	0.11	0.28	0.03	0.09	-0.09	0.21	-0.19	-0.24	-0.09	0.18	-0.24	-0.3	-0.09	0.18	-0.24	-0.3
p137	1	0.11	0.13	-0.18	-0.19	0.13	0.09	-0.03	-0.14	0.14	0.1	0.05	-0.05	0.14	0.1	0.05	-0.05
p139	1	0.14	-0.19	0.55	-0.11	0.01	-0.18	0.48	-0.17	0.03	-0.17	0.4	-0.08	0.03	-0.17	0.4	-0.08
p145	1	0.48	0.44	0.73	0.21	0.56	0.56	0.81	0.41	0.58	0.58	0.79	0.47	0.58	0.58	0.79	0.47
p146	1	0.25	-0.08	0.13	0.12	0.52	0.07	0.29	0.21	0.58	0.08	0.3	0.2	0.58	0.08	0.3	0.2
p147	1	0.31	0.05	0.08	0.01	0.22	0	-0.2	-0.08	0.21	-0.06	-0.23	-0.1	0.21	-0.06	-0.23	-0.1

## Sheet: S2FigEPEs
		aInsula - EPEs (chosen)
Participant ID	Group (1=citalopram, 0=placebo)	Summary value, multiplied with hrf and summed up	t1	t2	t3	t4	t5	t6	t7	t8	t9	t10	t11	t12	t13	t14	t15	t16	t17	t18	t19	t20	t21	t22	t23	t24	t25	t26	t27	t28	t29	t30	t31	t32	t33	t34	t35	t36	t37	t38	t39	t40	t41	t42	t43	t44	t45	t46	t47
p102	0	0.30759	-0.13517	-0.1372	-0.13545	-0.1302	-0.12133	-0.10875	-0.093009	-0.074711	-0.054283	-0.032227	-0.0093779	0.013636	0.0368	0.059976	0.082236	0.10272	0.12103	0.13675	0.14939	0.15853	0.16418	0.16625	0.16436	0.1583	0.14877	0.13665	0.12274	0.1078	0.092684	0.078061	0.064418	0.052411	0.042849	0.036479	0.033379	0.033276	0.035713	0.040192	0.046228	0.053383	0.061142	0.068708	0.07499	0.078886	0.079722	0.077211	0.071477
p103	0	-0.58966	0.042983	0.022441	0.0011011	-0.020749	-0.043054	-0.065441	-0.08701	-0.10721	-0.12563	-0.14223	-0.15698	-0.16972	-0.18048	-0.18971	-0.1976	-0.20443	-0.21082	-0.21681	-0.22223	-0.22667	-0.22984	-0.23175	-0.23217	-0.2306	-0.2269	-0.22098	-0.2126	-0.20203	-0.18978	-0.17647	-0.16264	-0.14852	-0.13458	-0.12116	-0.10831	-0.096139	-0.084887	-0.074612	-0.065297	-0.056852	-0.049329	-0.043023	-0.037904	-0.034374	-0.032933	-0.033725	-0.036799
p104	1	-0.10918	-0.037438	-0.056115	-0.074347	-0.091365	-0.10624	-0.11788	-0.12532	-0.12776	-0.12489	-0.11732	-0.10586	-0.091607	-0.075764	-0.059562	-0.044456	-0.031902	-0.023017	-0.018595	-0.018883	-0.023126	-0.030318	-0.039208	-0.04844	-0.056756	-0.062841	-0.065557	-0.064177	-0.058256	-0.047869	-0.034043	-0.018074	-0.0013543	0.014836	0.029542	0.041957	0.051473	0.057721	0.060455	0.059758	0.05646	0.051455	0.045614	0.039381	0.032773	0.025652	0.017806	0.0090548
p105	0	-0.065378	-0.055881	-0.05541	-0.051094	-0.043954	-0.034719	-0.024134	-0.013476	-0.0044884	0.0016587	0.0044648	0.0039614	0.0010708	-0.0030649	-0.0075741	-0.012183	-0.016746	-0.020722	-0.023264	-0.02392	-0.022477	-0.01911	-0.014548	-0.0097645	-0.0055538	-0.002134	0.00037667	0.0014662	0.00049158	-0.0027915	-0.0085839	-0.016672	-0.026493	-0.03735	-0.04861	-0.059927	-0.070907	-0.080601	-0.087968	-0.092404	-0.093367	-0.090695	-0.084553	-0.075201	-0.062975	-0.048184	-0.031242	-0.013113
p106	1	-0.15776	-0.053812	-0.063784	-0.067071	-0.062689	-0.050846	-0.032649	-0.0097136	0.016345	0.043957	0.071175	0.096053	0.11712	0.13297	0.14226	0.14409	0.13845	0.12586	0.10722	0.083379	0.055362	0.024151	-0.0096533	-0.045575	-0.082888	-0.12003	-0.1557	-0.18886	-0.21891	-0.2452	-0.26691	-0.28321	-0.29309	-0.29544	-0.28948	-0.27619	-0.25684	-0.23263	-0.20448	-0.1734	-0.14064	-0.10748	-0.075208	-0.04538	-0.019421	0.002784	0.021688	0.037623
p107	1	0.28325	0.11022	0.12599	0.13586	0.14014	0.13903	0.13268	0.12161	0.10684	0.089693	0.071848	0.055053	0.040699	0.029724	0.022621	0.019927	0.02187	0.028248	0.038574	0.052121	0.067723	0.083986	0.099579	0.11348	0.12501	0.13351	0.13885	0.14125	0.14085	0.13785	0.13289	0.12674	0.12004	0.11319	0.10639	0.099753	0.093027	0.08582	0.077969	0.069455	0.060056	0.049577	0.038182	0.026231	0.014245	0.0029261	-0.006916	-0.014571
p108	0	0.071432	-0.020731	-0.0093135	0.0030968	0.015977	0.028724	0.040759	0.051676	0.06164	0.070736	0.078628	0.084845	0.088869	0.090432	0.089687	0.086805	0.082059	0.075682	0.067702	0.05826	0.0478	0.036959	0.026383	0.016402	0.0070488	-0.0014964	-0.0091433	-0.015814	-0.021324	-0.025603	-0.028862	-0.031482	-0.033793	-0.035853	-0.037616	-0.039197	-0.040642	-0.041959	-0.043299	-0.044711	-0.045964	-0.046747	-0.046849	-0.046214	-0.044831	-0.042711	-0.039944	-0.036666
p110	1	-0.22554	0.02262	0.0083742	-0.0083654	-0.027872	-0.049486	-0.07248	-0.096117	-0.11965	-0.1426	-0.16405	-0.1829	-0.19792	-0.20794	-0.21219	-0.21094	-0.20459	-0.19357	-0.17842	-0.15969	-0.13857	-0.11663	-0.095523	-0.076777	-0.061365	-0.049361	-0.040645	-0.035067	-0.032319	-0.031875	-0.032678	-0.033579	-0.033518	-0.031595	-0.02735	-0.021027	-0.013079	-0.003996	0.0056133	0.014815	0.022365	0.027384	0.029263	0.027567	0.022112	0.013185	0.0012192	-0.013288
p114	1	-0.075763	-0.1377	-0.13817	-0.13709	-0.13454	-0.13071	-0.12571	-0.11946	-0.11198	-0.10338	-0.094089	-0.084411	-0.074621	-0.064878	-0.055382	-0.04621	-0.037604	-0.030044	-0.02375	-0.018792	-0.014855	-0.011622	-0.0088048	-0.0063906	-0.0043427	-0.0026523	-0.0011987	0.00026737	0.0017929	0.0032797	0.0044571	0.0050262	0.0047819	0.0038105	0.0021649	-0.00018483	-0.003296	-0.0072481	-0.012065	-0.01766	-0.023992	-0.030919	-0.038309	-0.046083	-0.054002	-0.061685	-0.068779	-0.074865
p115	1	-0.0097919	0.04816	0.036311	0.026142	0.018633	0.0142	0.012987	0.015024	0.020049	0.027702	0.037213	0.047906	0.058749	0.068384	0.075785	0.080425	0.082002	0.080172	0.074842	0.065909	0.053733	0.038928	0.022445	0.0053025	-0.011752	-0.028227	-0.043704	-0.057579	-0.069295	-0.078199	-0.084002	-0.086956	-0.087708	-0.086901	-0.085004	-0.082498	-0.079864	-0.077855	-0.077273	-0.079011	-0.083744	-0.09154	-0.10202	-0.1147	-0.12919	-0.14495	-0.16151	-0.17815
p117	0	-0.34964	-0.10004	-0.10613	-0.11257	-0.11929	-0.12636	-0.13393	-0.14176	-0.14935	-0.15601	-0.16078	-0.1633	-0.16345	-0.16132	-0.15745	-0.15208	-0.14543	-0.13801	-0.13045	-0.12332	-0.1174	-0.11307	-0.11042	-0.1093	-0.10912	-0.10943	-0.10981	-0.10965	-0.1084	-0.10569	-0.10106	-0.094256	-0.085285	-0.074347	-0.062029	-0.048903	-0.035522	-0.022511	-0.010469	8.4258e-05	0.0085321	0.014397	0.017477	0.017754	0.015463	0.01089	0.0042233	-0.0042217
p118	1	-0.34318	-0.036666	-0.038314	-0.03956	-0.039818	-0.038496	-0.035413	-0.031032	-0.025913	-0.020858	-0.016405	-0.013078	-0.011532	-0.012464	-0.016347	-0.023404	-0.033363	-0.045525	-0.059158	-0.073352	-0.087594	-0.10147	-0.11446	-0.12597	-0.13564	-0.1433	-0.14918	-0.15365	-0.15705	-0.15982	-0.16202	-0.16364	-0.16477	-0.16566	-0.16655	-0.16773	-0.16921	-0.17107	-0.17331	-0.17578	-0.17855	-0.18173	-0.18534	-0.18923	-0.19306	-0.19624	-0.1983	-0.19885
p119	0	-0.36232	-0.1065	-0.10086	-0.095201	-0.09113	-0.090289	-0.093715	-0.10132	-0.11246	-0.12649	-0.14231	-0.15908	-0.17613	-0.19278	-0.20808	-0.22086	-0.23021	-0.23605	-0.23858	-0.23772	-0.23338	-0.22528	-0.21306	-0.19646	-0.17565	-0.15108	-0.12343	-0.093239	-0.060994	-0.027611	0.00586	0.03841	0.068876	0.09609	0.11923	0.1377	0.15122	0.1597	0.16302	0.16144	0.15531	0.14486	0.13058	0.11319	0.093382	0.071825	0.049011	0.025399
p122	0	-0.49375	0.0011184	0.023244	0.039793	0.050291	0.054612	0.052592	0.044255	0.030017	0.010729	-0.012684	-0.0391	-0.067195	-0.09576	-0.1239	-0.15049	-0.17407	-0.19329	-0.20738	-0.21618	-0.21984	-0.2187	-0.21324	-0.20393	-0.19166	-0.17776	-0.16386	-0.1516	-0.14207	-0.13556	-0.13195	-0.13107	-0.13272	-0.13667	-0.14199	-0.14744	-0.15168	-0.15329	-0.15128	-0.14545	-0.13612	-0.12361	-0.10822	-0.090302	-0.070712	-0.050392	-0.030268	-0.011394
p124	0	-0.18269	-0.071613	-0.094838	-0.11872	-0.14226	-0.1641	-0.18264	-0.19625	-0.20415	-0.20627	-0.20293	-0.19443	-0.18102	-0.16349	-0.14277	-0.12032	-0.098033	-0.077793	-0.060808	-0.047617	-0.038395	-0.033169	-0.031841	-0.033815	-0.038457	-0.044609	-0.050657	-0.055027	-0.056714	-0.055116	-0.049823	-0.040714	-0.028074	-0.012641	0.0048095	0.023196	0.041045	0.057078	0.070516	0.080677	0.086897	0.08884	0.08675	0.081299	0.073236	0.063418	0.052893	0.042341
p125	0	0.009995	-0.10816	-0.11191	-0.11318	-0.11168	-0.10713	-0.099252	-0.088292	-0.075241	-0.061265	-0.047375	-0.034347	-0.022281	-0.011102	-0.00080958	0.0083186	0.01591	0.021879	0.026655	0.031005	0.035541	0.040507	0.045304	0.049156	0.051523	0.052285	0.051423	0.048756	0.043901	0.036257	0.025345	0.01113	-0.005732	-0.024398	-0.04409	-0.064162	-0.083863	-0.10222	-0.11821	-0.13074	-0.13873	-0.14154	-0.13905	-0.13136	-0.11874	-0.10173	-0.08132	-0.058783
p127	0	-0.11183	0.099518	0.088319	0.073981	0.05783	0.041136	0.02484	0.0094096	-0.0047471	-0.017131	-0.027477	-0.036103	-0.043066	-0.048503	-0.052778	-0.056197	-0.058848	-0.060563	-0.061188	-0.060626	-0.058778	-0.055531	-0.050976	-0.045349	-0.038848	-0.031716	-0.024327	-0.017159	-0.010701	-0.0054607	-0.0018088	0.00028503	0.00085891	2.3669e-05	-0.0020631	-0.005215	-0.009144	-0.013515	-0.017933	-0.021936	-0.025201	-0.027807	-0.029758	-0.031051	-0.031748	-0.031912	-0.031655	-0.031069
p128	1	-0.72315	-0.073598	-0.094459	-0.11471	-0.13381	-0.15106	-0.16593	-0.17819	-0.18782	-0.19518	-0.20076	-0.20517	-0.20942	-0.21398	-0.21903	-0.22502	-0.23216	-0.2405	-0.24999	-0.26025	-0.27052	-0.27973	-0.28649	-0.29022	-0.29063	-0.2873	-0.27997	-0.26868	-0.25349	-0.23481	-0.21355	-0.1911	-0.16913	-0.14845	-0.12952	-0.11292	-0.09924	-0.088819	-0.08204	-0.079024	-0.079429	-0.08253	-0.087292	-0.093331	-0.10052	-0.10871	-0.11753	-0.12654
p131	1	-0.33581	-0.14609	-0.13572	-0.12445	-0.11284	-0.10145	-0.090874	-0.081808	-0.074941	-0.070714	-0.069438	-0.071098	-0.074855	-0.079829	-0.085421	-0.091172	-0.096716	-0.10154	-0.10509	-0.10741	-0.10877	-0.10961	-0.1106	-0.11227	-0.11492	-0.11867	-0.12328	-0.1286	-0.13448	-0.14013	-0.14454	-0.14671	-0.14597	-0.14188	-0.13419	-0.12283	-0.10828	-0.09114	-0.072109	-0.052344	-0.033223	-0.016056	-0.0019776	0.0081304	0.013662	0.01425	0.010049	0.0015058
p132	1	-0.2058	0.0054402	-0.011256	-0.030409	-0.051157	-0.072592	-0.093752	-0.1136	-0.13142	-0.1464	-0.15791	-0.16555	-0.16952	-0.17019	-0.16781	-0.16252	-0.15443	-0.14366	-0.1306	-0.11597	-0.10061	-0.085353	-0.070453	-0.056045	-0.042241	-0.029268	-0.017467	-0.0073031	0.00089925	0.0068911	0.010523	0.011822	0.010602	0.006711	3.5042e-05	-0.0093625	-0.02124	-0.035213	-0.050877	-0.067491	-0.084212	-0.10032	-0.11508	-0.12789	-0.13821	-0.14578	-0.15053	-0.15245
p133	0	0.0033622	-0.25024	-0.25929	-0.26039	-0.25266	-0.2357	-0.21056	-0.17901	-0.143	-0.10453	-0.065784	-0.028964	0.0039944	0.031356	0.051554	0.063554	0.067693	0.064921	0.0563	0.043186	0.027221	0.010069	-0.0068418	-0.022278	-0.035202	-0.044904	-0.051335	-0.054674	-0.054979	-0.052666	-0.048323	-0.042411	-0.03516	-0.026709	-0.017107	-0.0063526	0.0056117	0.018798	0.032879	0.047722	0.063145	0.078787	0.094047	0.10829	0.12088	0.13124	0.13897	0.14376
p137	1	-0.047943	-0.02313	-0.0035476	0.014057	0.028726	0.039586	0.046125	0.048305	0.046298	0.040316	0.030989	0.0192	0.0055652	-0.0093025	-0.024498	-0.039067	-0.05224	-0.063399	-0.071865	-0.07702	-0.078704	-0.07702	-0.072012	-0.063672	-0.052397	-0.0388	-0.023574	-0.0074854	0.0085535	0.023738	0.037577	0.049748	0.059907	0.067408	0.071942	0.073496	0.072377	0.069024	0.063931	0.0574	0.049729	0.04121	0.032225	0.023601	0.01586	0.0092534	0.0036323	-0.0013281
p138	0	-0.4061	-0.18962	-0.19359	-0.19821	-0.2035	-0.20929	-0.21546	-0.22195	-0.22868	-0.23526	-0.24123	-0.24601	-0.24895	-0.24973	-0.24809	-0.24394	-0.23719	-0.22783	-0.21612	-0.20249	-0.18751	-0.17188	-0.15634	-0.14121	-0.12668	-0.11285	-0.099902	-0.087824	-0.076179	-0.064458	-0.05221	-0.038977	-0.024328	-0.0082963	0.0088576	0.026873	0.04558	0.064652	0.083298	0.10074	0.11638	0.12969	0.14024	0.14804	0.15329	0.15616	0.15672	0.15524
p139	1	-0.47537	0.12382	0.10402	0.085044	0.066597	0.048206	0.029256	0.0091507	-0.012161	-0.034937	-0.059365	-0.085373	-0.11259	-0.14027	-0.16746	-0.19299	-0.21547	-0.2337	-0.24712	-0.25517	-0.25748	-0.25392	-0.24458	-0.23009	-0.21143	-0.18975	-0.16649	-0.14302	-0.12044	-0.099816	-0.082219	-0.068591	-0.059764	-0.055919	-0.056862	-0.062201	-0.071401	-0.083721	-0.098268	-0.11415	-0.13037	-0.14585	-0.15936	-0.17015	-0.17772	-0.18179	-0.18198	-0.17822
p143	0	0.036201	0.031396	0.019854	0.010829	0.0048918	0.0019746	0.0015779	0.0029325	0.0052858	0.00807	0.010897	0.013574	0.015698	0.016736	0.016356	0.014656	0.012188	0.0095804	0.0072702	0.0054645	0.0041366	0.003005	0.001984	0.0013266	0.0012198	0.0016473	0.0022391	0.0027429	0.0032091	0.0038429	0.0050301	0.0072511	0.010782	0.015347	0.020573	0.026255	0.032421	0.038731	0.044557	0.049204	0.051845	0.051807	0.048716	0.042881	0.034797	0.024785	0.012978	-3.0304e-05
p145	1	0.033395	-0.051791	-0.070329	-0.085916	-0.098089	-0.10702	-0.11321	-0.11649	-0.11668	-0.11355	-0.10738	-0.0987	-0.088185	-0.076617	-0.064665	-0.052522	-0.040072	-0.027673	-0.015696	-0.0044481	0.0060057	0.01547	0.02378	0.031065	0.037526	0.043172	0.04783	0.051495	0.054086	0.055562	0.056018	0.055822	0.055298	0.054449	0.053265	0.051693	0.049669	0.047185	0.044404	0.04127	0.037456	0.032632	0.026598	0.019355	0.010887	0.0014588	-0.0085597	-0.018973
p146	1	-0.21667	-0.19654	-0.20596	-0.21309	-0.21748	-0.21889	-0.2174	-0.21352	-0.20778	-0.20069	-0.19271	-0.18415	-0.17513	-0.16615	-0.15779	-0.15041	-0.14389	-0.13773	-0.13145	-0.12477	-0.11733	-0.1089	-0.099355	-0.088354	-0.075521	-0.060676	-0.044109	-0.026438	-0.0083757	0.009486	0.026343	0.041447	0.054314	0.064628	0.072135	0.076696	0.078439	0.077884	0.075795	0.072953	0.070452	0.06934	0.070297	0.073551	0.079226	0.087324	0.097573	0.10923
p147	1	0.13645	-0.12882	-0.13098	-0.12797	-0.12055	-0.10961	-0.096033	-0.080713	-0.064322	-0.047261	-0.029831	-0.012551	0.0040434	0.019593	0.034185	0.047865	0.06072	0.072897	0.08444	0.094848	0.10348	0.10995	0.11392	0.11526	0.11375	0.10926	0.10165	0.090763	0.07656	0.059692	0.040985	0.021149	0.00085219	-0.019401	-0.038972	-0.057196	-0.073472	-0.08719	-0.097966	-0.10591	-0.11125	-0.11418	-0.11492	-0.11375	-0.11129	-0.10818	-0.10499	-0.10227
p148	0	-0.074769	-0.063096	-0.065111	-0.065184	-0.063719	-0.061446	-0.05948	-0.058687	-0.059393	-0.061084	-0.063182	-0.065586	-0.067966	-0.070428	-0.072773	-0.074426	-0.074565	-0.072701	-0.068869	-0.063688	-0.057625	-0.05071	-0.043253	-0.035148	-0.026482	-0.017696	-0.0093423	-0.0017492	0.0050781	0.011425	0.0174	0.022968	0.028158	0.032786	0.03689	0.040846	0.04514	0.050139	0.055971	0.062576	0.069978	0.077921	0.08631	0.094988	0.1035	0.11111	0.11687	0.11991
		aPFC - EPEC
p102	0	-0.31135	-0.060862	-0.05869	-0.05895	-0.062265	-0.068927	-0.078699	-0.090736	-0.10427	-0.11836	-0.13208	-0.14472	-0.15565	-0.16417	-0.16972	-0.17196	-0.17108	-0.16778	-0.16269	-0.15647	-0.14965	-0.14252	-0.1353	-0.12822	-0.1214	-0.11484	-0.10828	-0.10125	-0.093424	-0.084513	-0.074554	-0.063811	-0.052581	-0.041153	-0.029898	-0.019217	-0.0095568	-0.0013336	0.0051398	0.0096225	0.012251	0.013352	0.013212	0.011929	0.0095816	0.0062276	0.001853	-0.0035543
p103	0	-0.57778	-0.057893	-0.079446	-0.1001	-0.11868	-0.1346	-0.14757	-0.15726	-0.16373	-0.16734	-0.16864	-0.16821	-0.16686	-0.16555	-0.16528	-0.16647	-0.16926	-0.17385	-0.18005	-0.18742	-0.19539	-0.20335	-0.21074	-0.21702	-0.22171	-0.22459	-0.22549	-0.22415	-0.22052	-0.21475	-0.2071	-0.19783	-0.18687	-0.17432	-0.1602	-0.14467	-0.12804	-0.11081	-0.093413	-0.076137	-0.05915	-0.042757	-0.027584	-0.013918	-0.0020799	0.0077784	0.015688	0.021856
p104	1	0.17433	-0.029019	-0.034501	-0.038235	-0.040174	-0.040484	-0.039302	-0.03682	-0.033171	-0.028358	-0.022603	-0.016348	-0.010063	-0.0042105	0.00083853	0.0050032	0.0082477	0.01072	0.012488	0.013492	0.013956	0.014346	0.015191	0.016966	0.020069	0.024637	0.030817	0.038468	0.047399	0.057456	0.068228	0.07913	0.089642	0.099461	0.10833	0.11609	0.12248	0.12753	0.13142	0.1344	0.13685	0.13916	0.14154	0.14383	0.14581	0.14742	0.14865	0.14936
p105	0	-0.064556	-0.068851	-0.067664	-0.062872	-0.054619	-0.043339	-0.029456	-0.013542	0.0033448	0.020097	0.035329	0.047743	0.056646	0.061904	0.063379	0.061053	0.054723	0.044437	0.030871	0.014935	-0.0023218	-0.019861	-0.036853	-0.052927	-0.067649	-0.080531	-0.090821	-0.09785	-0.10148	-0.10198	-0.099647	-0.094756	-0.087588	-0.078245	-0.06701	-0.054375	-0.041042	-0.027813	-0.015244	-0.0034459	0.0074505	0.017187	0.025522	0.032274	0.037415	0.041117	0.04361	0.045248
p106	1	-0.076716	-0.040877	-0.038567	-0.033575	-0.026136	-0.016596	-0.005177	0.0076814	0.021259	0.034739	0.047264	0.057941	0.065734	0.070236	0.071409	0.069066	0.063007	0.053361	0.040924	0.02663	0.011358	-0.0040877	-0.018868	-0.032582	-0.045081	-0.0558	-0.064084	-0.069503	-0.072496	-0.07377	-0.073822	-0.072996	-0.071624	-0.069869	-0.067731	-0.065714	-0.064428	-0.064414	-0.065562	-0.067392	-0.069597	-0.072005	-0.074464	-0.076879	-0.079257	-0.081136	-0.081961	-0.081169
p107	1	-0.1661	-0.089195	-0.078635	-0.066933	-0.054935	-0.043786	-0.034435	-0.02728	-0.022363	-0.019653	-0.019167	-0.020626	-0.023316	-0.026509	-0.029522	-0.031634	-0.032463	-0.03202	-0.030689	-0.028829	-0.026717	-0.024733	-0.02352	-0.023673	-0.02567	-0.029758	-0.035756	-0.043334	-0.051954	-0.061168	-0.070573	-0.079725	-0.087983	-0.09476	-0.099656	-0.10259	-0.10374	-0.10334	-0.10171	-0.09912	-0.095739	-0.091914	-0.08813	-0.084739	-0.081836	-0.079315	-0.07699	-0.074577
p108	0	0.34715	0.05936	0.064381	0.07226	0.082654	0.095065	0.10884	0.12328	0.13777	0.15154	0.16358	0.17293	0.17875	0.18076	0.17914	0.1741	0.1661	0.15579	0.14382	0.13091	0.11793	0.10582	0.095336	0.086682	0.079849	0.075005	0.072039	0.070648	0.070606	0.071614	0.07317	0.074687	0.075703	0.076151	0.075891	0.074549	0.071983	0.068224	0.063142	0.05669	0.04916	0.040993	0.032566	0.024135	0.016081	0.0089003	0.0029074	-0.0017379
p110	1	-0.46234	0.041069	0.040433	0.037392	0.03138	0.022449	0.010792	-0.0033911	-0.019979	-0.038973	-0.059885	-0.08169	-0.10331	-0.12359	-0.14162	-0.15709	-0.16974	-0.1793	-0.18541	-0.18773	-0.18656	-0.18267	-0.17685	-0.16993	-0.16243	-0.15463	-0.1468	-0.13923	-0.13228	-0.12625	-0.12109	-0.11668	-0.11296	-0.10996	-0.1079	-0.10704	-0.10752	-0.10945	-0.11292	-0.11801	-0.12477	-0.13288	-0.14187	-0.15118	-0.1601	-0.16796	-0.17424	-0.1785
p114	1	-0.13587	-0.13411	-0.13992	-0.14285	-0.1426	-0.13901	-0.13221	-0.12256	-0.11059	-0.097068	-0.083104	-0.069703	-0.057603	-0.04716	-0.03863	-0.032146	-0.027752	-0.025372	-0.024668	-0.025175	-0.026242	-0.02734	-0.028244	-0.028955	-0.029501	-0.030001	-0.030552	-0.031213	-0.032218	-0.033836	-0.036351	-0.039916	-0.04444	-0.049714	-0.055506	-0.061486	-0.067341	-0.072897	-0.077946	-0.082327	-0.085946	-0.088798	-0.090901	-0.092255	-0.092862	-0.092842	-0.092354	-0.091427
p115	1	-0.42601	-0.18168	-0.17668	-0.16969	-0.16105	-0.15125	-0.14074	-0.1299	-0.11912	-0.1089	-0.099839	-0.092627	-0.087859	-0.085743	-0.086202	-0.089069	-0.093978	-0.1007	-0.10898	-0.11845	-0.1285	-0.13838	-0.14731	-0.15475	-0.16037	-0.16391	-0.16539	-0.16482	-0.16223	-0.15774	-0.15164	-0.14437	-0.13654	-0.12884	-0.12184	-0.11598	-0.11158	-0.10881	-0.10789	-0.10895	-0.11214	-0.11765	-0.12539	-0.13493	-0.14592	-0.15808	-0.17088	-0.18396
p117	0	-0.0073452	0.093264	0.092149	0.091117	0.089864	0.087784	0.084454	0.079929	0.074492	0.068506	0.062123	0.055443	0.048543	0.041485	0.034577	0.028319	0.023094	0.019155	0.016514	0.01495	0.014307	0.014322	0.014627	0.014957	0.014882	0.013917	0.011742	0.0079413	0.002217	-0.00534	-0.014433	-0.024461	-0.034728	-0.044754	-0.054008	-0.061959	-0.06821	-0.072274	-0.073678	-0.072449	-0.069069	-0.064501	-0.059622	-0.055001	-0.051076	-0.048181	-0.046574	-0.046598
p118	1	-0.5231	-0.11568	-0.11884	-0.12346	-0.12927	-0.13604	-0.14352	-0.15188	-0.16128	-0.17178	-0.18296	-0.1944	-0.20576	-0.21666	-0.22644	-0.23442	-0.24	-0.2427	-0.24212	-0.23811	-0.23118	-0.22205	-0.21146	-0.20012	-0.18889	-0.17832	-0.1689	-0.16104	-0.15503	-0.15084	-0.1479	-0.14559	-0.14326	-0.14037	-0.1365	-0.13161	-0.12573	-0.11864	-0.11014	-0.10055	-0.090526	-0.08055	-0.07122	-0.062993	-0.056091	-0.050652	-0.046794	-0.044993
p119	0	-0.43162	-0.088172	-0.10171	-0.1133	-0.12344	-0.13252	-0.14054	-0.14726	-0.15273	-0.15737	-0.16111	-0.16384	-0.16568	-0.16641	-0.16594	-0.16422	-0.16145	-0.15794	-0.15375	-0.14882	-0.14344	-0.13793	-0.13243	-0.12722	-0.12242	-0.11819	-0.11468	-0.11218	-0.11098	-0.11129	-0.11282	-0.11523	-0.11831	-0.12188	-0.12594	-0.13036	-0.13492	-0.13931	-0.14319	-0.1464	-0.14908	-0.15131	-0.15305	-0.15421	-0.15461	-0.15414	-0.15276	-0.15046
p122	0	-0.13045	-0.026243	-0.034944	-0.043279	-0.050819	-0.056978	-0.061353	-0.06383	-0.064452	-0.063374	-0.060972	-0.057662	-0.053987	-0.050562	-0.047709	-0.045767	-0.044865	-0.04498	-0.045952	-0.0478	-0.050355	-0.053338	-0.056168	-0.05811	-0.05885	-0.058006	-0.055411	-0.051109	-0.045525	-0.038791	-0.030978	-0.02227	-0.013269	-0.0047765	0.002785	0.0087664	0.012722	0.014451	0.014327	0.012541	0.0089998	0.0037897	-0.0025706	-0.0093444	-0.016056	-0.022087	-0.027037	-0.030545
p124	0	-0.29517	-0.048532	-0.058873	-0.06986	-0.081613	-0.093887	-0.10658	-0.11959	-0.13273	-0.14572	-0.15832	-0.17032	-0.18147	-0.19135	-0.19945	-0.20561	-0.20947	-0.21063	-0.20904	-0.20484	-0.19807	-0.18862	-0.17655	-0.16192	-0.14513	-0.12653	-0.10671	-0.086368	-0.065948	-0.045801	-0.026479	-0.0086782	0.0070129	0.019933	0.029813	0.036562	0.040224	0.040959	0.038764	0.033662	0.025924	0.015972	0.0043023	-0.0084598	-0.021939	-0.035788	-0.049531	-0.062753
p125	0	-0.39861	-0.1387	-0.14793	-0.15706	-0.16595	-0.17441	-0.18226	-0.18912	-0.19476	-0.19899	-0.20161	-0.20245	-0.20137	-0.19839	-0.19374	-0.18775	-0.18061	-0.1727	-0.1644	-0.15597	-0.14761	-0.13967	-0.13253	-0.12637	-0.12108	-0.11657	-0.11286	-0.10989	-0.10761	-0.10599	-0.10507	-0.1047	-0.10466	-0.10481	-0.10511	-0.10519	-0.10469	-0.10305	-0.099673	-0.094146	-0.086134	-0.075534	-0.06226	-0.046144	-0.027152	-0.0057734	0.017473	0.041622
p127	0	0.35935	0.18443	0.16667	0.14431	0.1194	0.094283	0.071385	0.052691	0.040019	0.034711	0.037237	0.046714	0.061944	0.0812	0.10239	0.12328	0.14178	0.15649	0.16615	0.16977	0.16711	0.15904	0.1467	0.13166	0.11582	0.10122	0.089545	0.081427	0.07727	0.077302	0.081149	0.08785	0.096469	0.10584	0.11454	0.12093	0.12369	0.12245	0.11709	0.10771	0.094865	0.079387	0.061929	0.043222	0.0242	0.0059676	-0.010485	-0.024652
p128	1	-0.81954	0.018387	0.016328	0.0094217	-0.0023815	-0.019084	-0.040423	-0.065763	-0.094098	-0.1241	-0.15438	-0.18361	-0.21061	-0.2344	-0.25419	-0.26948	-0.27996	-0.28557	-0.28658	-0.28365	-0.27778	-0.26986	-0.26071	-0.25132	-0.24259	-0.23519	-0.22968	-0.22653	-0.22591	-0.22769	-0.23141	-0.23669	-0.24326	-0.2506	-0.25826	-0.26598	-0.27342	-0.28012	-0.28579	-0.29045	-0.29437	-0.29772	-0.30052	-0.30277	-0.30433	-0.30483	-0.30416	-0.30248
p131	1	-0.083634	-0.017421	-0.021994	-0.026117	-0.029539	-0.031915	-0.032921	-0.032221	-0.029486	-0.024378	-0.016868	-0.0071808	0.003761	0.015162	0.026296	0.036394	0.04472	0.050583	0.053264	0.052011	0.046561	0.036989	0.024093	0.0086575	-0.0084806	-0.026424	-0.044246	-0.061163	-0.076329	-0.088803	-0.098234	-0.10456	-0.10815	-0.10924	-0.10815	-0.10534	-0.10133	-0.096556	-0.091455	-0.086531	-0.081826	-0.077287	-0.07272	-0.068203	-0.063734	-0.05924	-0.054515	-0.049321
p132	1	-0.35908	-0.0030196	-0.0024338	-0.0039265	-0.0074575	-0.012758	-0.019397	-0.026874	-0.034962	-0.043327	-0.051629	-0.059432	-0.066647	-0.073059	-0.078488	-0.082834	-0.086105	-0.088421	-0.090123	-0.0916	-0.093075	-0.094953	-0.097329	-0.1003	-0.10376	-0.10757	-0.11151	-0.1154	-0.11891	-0.12192	-0.12449	-0.12649	-0.12806	-0.12945	-0.13095	-0.13284	-0.13542	-0.13889	-0.1434	-0.14875	-0.15464	-0.1609	-0.16705	-0.17251	-0.17694	-0.18009	-0.18172	-0.18165
p133	0	-0.13312	-0.13059	-0.14813	-0.16202	-0.17122	-0.17493	-0.17358	-0.16829	-0.16033	-0.15043	-0.13914	-0.12697	-0.11478	-0.10355	-0.09421	-0.087441	-0.082889	-0.079736	-0.077202	-0.074969	-0.072843	-0.070668	-0.068087	-0.064646	-0.059917	-0.053651	-0.046116	-0.037762	-0.028997	-0.020028	-0.011045	-0.0021625	0.006455	0.014541	0.021834	0.02815	0.033388	0.037541	0.040631	0.042641	0.043606	0.043523	0.042377	0.040253	0.03725	0.03353	0.029359	0.024967
p137	1	-0.27704	-0.043571	-0.049508	-0.054361	-0.058686	-0.063093	-0.068191	-0.074475	-0.082033	-0.090843	-0.10072	-0.11138	-0.12243	-0.13353	-0.14434	-0.15445	-0.16339	-0.1706	-0.17562	-0.17803	-0.17774	-0.17487	-0.16972	-0.16236	-0.15287	-0.14139	-0.12821	-0.11386	-0.098846	-0.083654	-0.06856	-0.053767	-0.039373	-0.025593	-0.012734	-0.0010452	0.0094288	0.01872	0.026769	0.033499	0.038897	0.043063	0.046104	0.048037	0.048905	0.048766	0.047513	0.045021
p138	0	-0.26875	-0.073192	-0.056489	-0.043154	-0.033519	-0.027774	-0.025989	-0.028095	-0.033558	-0.041696	-0.051584	-0.062218	-0.072935	-0.083149	-0.092377	-0.10023	-0.10637	-0.1106	-0.11306	-0.11388	-0.11336	-0.11191	-0.10969	-0.10683	-0.10338	-0.099442	-0.095122	-0.090615	-0.08586	-0.080804	-0.075384	-0.069621	-0.063746	-0.05802	-0.052756	-0.048127	-0.044206	-0.0409	-0.038106	-0.035689	-0.033495	-0.03119	-0.028311	-0.024369	-0.018868	-0.011528	-0.0021155	0.0095114
p139	1	-0.39478	0.054539	0.057353	0.056071	0.051249	0.043311	0.032683	0.019983	0.0058062	-0.0094691	-0.025476	-0.041626	-0.057535	-0.073036	-0.088078	-0.10245	-0.11574	-0.1278	-0.13848	-0.14744	-0.1543	-0.15886	-0.16113	-0.16108	-0.1586	-0.1538	-0.14719	-0.13916	-0.13015	-0.12067	-0.11138	-0.10288	-0.095515	-0.089701	-0.086009	-0.084713	-0.085676	-0.088712	-0.093436	-0.099436	-0.1061	-0.11284	-0.11915	-0.12436	-0.12762	-0.1284	-0.12643	-0.12162
p143	0	-0.079452	-0.0094049	-0.025209	-0.04014	-0.053308	-0.064165	-0.072371	-0.078009	-0.081207	-0.081973	-0.080469	-0.076861	-0.071547	-0.065375	-0.058989	-0.052859	-0.047232	-0.042005	-0.037198	-0.032826	-0.028875	-0.025557	-0.022995	-0.020727	-0.018321	-0.015429	-0.011997	-0.0083785	-0.0048566	-0.0018912	0.0001457	0.0012828	0.0016151	0.00082193	-0.0013833	-0.0051424	-0.010364	-0.016609	-0.023256	-0.029401	-0.034231	-0.037309	-0.038408	-0.03716	-0.033398	-0.02716	-0.018523	-0.0077506
p145	1	0.011892	-0.14468	-0.14602	-0.14473	-0.14093	-0.13525	-0.12842	-0.12065	-0.11202	-0.10262	-0.092799	-0.082857	-0.073174	-0.064128	-0.056184	-0.049395	-0.043531	-0.038745	-0.035184	-0.032816	-0.031335	-0.030436	-0.029758	-0.02898	-0.027488	-0.02488	-0.021067	-0.015824	-0.00917	-0.0013005	0.0075406	0.017191	0.027436	0.038093	0.048706	0.058882	0.068424	0.077072	0.084901	0.092071	0.098511	0.10402	0.10842	0.11144	0.11295	0.11294	0.11127	0.10795
p146	1	-0.16234	0.049335	0.053606	0.055698	0.054282	0.048153	0.037426	0.022809	0.0052818	-0.014114	-0.034472	-0.054959	-0.074721	-0.09279	-0.10801	-0.11931	-0.1266	-0.13018	-0.13055	-0.12816	-0.12311	-0.11548	-0.10553	-0.093739	-0.080792	-0.06735	-0.053678	-0.039894	-0.02614	-0.012748	-0.00052103	0.0097029	0.017449	0.022584	0.025049	0.024804	0.021714	0.015712	0.0069216	-0.0042845	-0.017136	-0.030769	-0.044606	-0.058166	-0.070789	-0.081851	-0.090813	-0.097301
p147	1	-0.12657	0.012963	0.033301	0.052815	0.070777	0.086762	0.10045	0.11153	0.1198	0.12486	0.12616	0.12331	0.11635	0.10562	0.091554	0.074506	0.054803	0.032931	0.0095084	-0.014559	-0.038288	-0.06085	-0.081638	-0.10014	-0.11596	-0.12867	-0.13777	-0.14293	-0.14402	-0.14126	-0.13492	-0.1252	-0.11245	-0.097134	-0.079786	-0.06114	-0.042195	-0.0238	-0.0068338	0.008063	0.020212	0.028952	0.033878	0.034877	0.031984	0.025638	0.016636	0.0056741
p148	0	-0.017922	-0.028316	-0.032596	-0.037757	-0.044067	-0.051707	-0.060553	-0.07034	-0.080566	-0.090469	-0.099225	-0.10652	-0.11211	-0.11581	-0.11741	-0.11678	-0.11396	-0.10916	-0.10282	-0.095383	-0.087272	-0.078388	-0.068734	-0.058258	-0.046981	-0.035003	-0.022384	-0.009092	0.0050172	0.01993	0.035556	0.051471	0.067398	0.083023	0.098114	0.11251	0.12605	0.13844	0.14932	0.15831	0.16513	0.16968	0.17182	0.17141	0.16831	0.16243	0.15384	0.1428
		Parietal (IPLC) - EPEC
p102	0	-0.1545	-0.13797	-0.13386	-0.13095	-0.12947	-0.12916	-0.12943	-0.12977	-0.12963	-0.12849	-0.12598	-0.12202	-0.11655	-0.10961	-0.10126	-0.09167	-0.08138	-0.071159	-0.06186	-0.054127	-0.04838	-0.044685	-0.04303	-0.043188	-0.044771	-0.047472	-0.050646	-0.053492	-0.055164	-0.055008	-0.052601	-0.047937	-0.041102	-0.032586	-0.023189	-0.013632	-0.0047541	0.0026378	0.0077164	0.0097087	0.0081162	0.0029065	-0.0057653	-0.01732	-0.030861	-0.045556	-0.06066	-0.075451
p103	0	-0.41929	-0.099058	-0.10111	-0.1034	-0.10543	-0.1071	-0.10848	-0.10978	-0.11098	-0.11198	-0.1126	-0.11268	-0.11251	-0.11287	-0.11423	-0.11671	-0.12011	-0.12403	-0.12823	-0.13259	-0.13706	-0.14157	-0.14576	-0.14893	-0.15069	-0.15091	-0.14967	-0.14722	-0.14387	-0.1399	-0.13554	-0.13104	-0.12656	-0.12248	-0.11907	-0.11645	-0.11469	-0.1137	-0.1131	-0.11253	-0.11159	-0.1099	-0.10742	-0.104	-0.099497	-0.093864	-0.08719	-0.079727
p104	1	0.10225	-0.0059294	0.00016662	0.0058352	0.010487	0.013755	0.015645	0.016318	0.015787	0.013871	0.010224	0.0046844	-0.0026045	-0.011191	-0.020412	-0.029697	-0.038745	-0.047324	-0.055042	-0.06132	-0.065468	-0.066854	-0.065113	-0.060351	-0.052897	-0.043077	-0.031085	-0.017145	-0.0016241	0.014914	0.031849	0.048491	0.064312	0.079043	0.092437	0.10425	0.11426	0.12229	0.12828	0.13226	0.13425	0.13438	0.13278	0.1296	0.12519	0.11993	0.11401	0.10759
p105	0	-0.075173	-0.15054	-0.14045	-0.12619	-0.10832	-0.088206	-0.067335	-0.047127	-0.028592	-0.012493	0.00059529	0.0099881	0.015518	0.017213	0.015343	0.010675	0.0039672	-0.0040196	-0.012838	-0.022026	-0.031158	-0.039592	-0.047021	-0.053205	-0.05815	-0.061947	-0.064519	-0.065655	-0.065034	-0.062615	-0.058259	-0.052025	-0.043927	-0.034137	-0.022627	-0.0096471	0.004275	0.018293	0.031493	0.043194	0.052669	0.059365	0.062996	0.063568	0.06092	0.055308	0.047282	0.037825
p106	1	-0.56431	0.20026	0.18493	0.16459	0.13983	0.11144	0.080245	0.047393	0.014852	-0.01543	-0.042407	-0.065335	-0.08397	-0.098287	-0.10851	-0.11516	-0.11878	-0.12008	-0.12029	-0.12076	-0.12247	-0.12631	-0.13288	-0.1427	-0.15606	-0.17249	-0.19137	-0.21182	-0.23261	-0.2524	-0.26981	-0.28347	-0.29211	-0.29449	-0.28972	-0.27811	-0.26038	-0.23787	-0.21221	-0.18498	-0.15787	-0.13254	-0.11057	-0.093597	-0.082933	-0.07874	-0.080766	-0.087971
p107	1	-0.063326	-0.026507	-0.019603	-0.011834	-0.0035707	0.004501	0.011784	0.018228	0.023896	0.028803	0.032886	0.036116	0.03842	0.039649	0.039722	0.038755	0.036834	0.033865	0.029872	0.024983	0.019422	0.013422	0.0071283	0.00077643	-0.0054622	-0.01137	-0.016727	-0.021448	-0.025518	-0.02896	-0.031862	-0.03444	-0.036757	-0.038931	-0.041098	-0.043592	-0.046715	-0.050498	-0.055049	-0.060524	-0.067029	-0.07452	-0.082997	-0.092327	-0.10216	-0.11189	-0.12087	-0.12863
p108	0	-0.00098411	-0.052234	-0.045001	-0.036737	-0.027673	-0.018151	-0.0084028	0.0015643	0.011702	0.021771	0.031076	0.03887	0.04449	0.047627	0.048339	0.046817	0.043256	0.037675	0.030271	0.021439	0.011954	0.0026351	-0.0058042	-0.013054	-0.019077	-0.023886	-0.027473	-0.029729	-0.030724	-0.030708	-0.030171	-0.02954	-0.029156	-0.029083	-0.029269	-0.029691	-0.030393	-0.031436	-0.032707	-0.033917	-0.03465	-0.034665	-0.033813	-0.032126	-0.029674	-0.026412	-0.022209	-0.016927
p110	1	-0.21725	0.12474	0.11292	0.09833	0.081053	0.061783	0.041108	0.019545	-0.0023912	-0.024252	-0.045662	-0.0661	-0.084973	-0.10156	-0.11544	-0.12665	-0.13522	-0.14113	-0.14435	-0.14479	-0.14241	-0.13746	-0.13026	-0.12134	-0.11114	-0.10002	-0.088412	-0.076753	-0.065488	-0.055091	-0.045998	-0.038374	-0.032375	-0.028065	-0.025409	-0.024223	-0.024168	-0.024888	-0.026052	-0.027377	-0.028572	-0.029556	-0.030238	-0.030556	-0.030565	-0.030418	-0.030401	-0.030845
p114	1	-0.027187	-0.13905	-0.12914	-0.11581	-0.099404	-0.080379	-0.059099	-0.036174	-0.01272	0.0099399	0.030655	0.048587	0.063051	0.073719	0.080394	0.083118	0.081905	0.076992	0.068985	0.058687	0.046995	0.034754	0.022754	0.011546	0.0015869	-0.0069484	-0.014031	-0.019851	-0.024702	-0.028909	-0.032965	-0.037412	-0.042661	-0.048868	-0.056071	-0.064053	-0.072319	-0.080184	-0.087044	-0.092388	-0.095692	-0.09648	-0.094541	-0.089901	-0.082733	-0.073456	-0.062744	-0.051353
p115	1	-0.021215	0.1356	0.14878	0.15963	0.16781	0.17318	0.17584	0.17596	0.17369	0.16927	0.16295	0.15521	0.14633	0.13665	0.12648	0.11592	0.10496	0.093704	0.082234	0.070485	0.058439	0.046042	0.033494	0.020934	0.0084925	-0.0035694	-0.015041	-0.02591	-0.036099	-0.045362	-0.053418	-0.060062	-0.065469	-0.069829	-0.073325	-0.076275	-0.078805	-0.080954	-0.08292	-0.085034	-0.087713	-0.091311	-0.095833	-0.10114	-0.10715	-0.11364	-0.12054	-0.12775
p117	0	-0.17274	-0.11163	-0.12821	-0.14208	-0.15287	-0.16058	-0.16559	-0.16804	-0.16786	-0.16493	-0.1594	-0.15204	-0.14367	-0.13492	-0.12634	-0.11807	-0.10992	-0.10184	-0.093992	-0.086629	-0.079852	-0.073565	-0.067588	-0.061726	-0.055748	-0.049623	-0.04345	-0.03737	-0.031539	-0.026012	-0.020828	-0.015936	-0.011407	-0.007425	-0.0042285	-0.0020465	-0.0011397	-0.0015702	-0.0031893	-0.0059599	-0.0099447	-0.01528	-0.021818	-0.029221	-0.037161	-0.045259	-0.052998	-0.060059
p118	1	-0.090907	0.12429	0.11953	0.11501	0.11075	0.10661	0.10263	0.098934	0.095488	0.092132	0.088752	0.084951	0.080289	0.07432	0.067173	0.05889	0.04943	0.038891	0.027569	0.015966	0.0044584	-0.0066659	-0.01722	-0.026954	-0.03585	-0.043456	-0.049304	-0.053213	-0.05523	-0.055732	-0.055016	-0.053156	-0.05011	-0.045959	-0.041002	-0.036299	-0.032922	-0.031543	-0.032542	-0.035937	-0.041712	-0.049767	-0.060057	-0.07243	-0.08638	-0.10063	-0.11391	-0.12541
p119	0	-0.213	-0.14003	-0.1573	-0.17556	-0.19464	-0.21434	-0.2341	-0.25258	-0.26834	-0.28028	-0.2877	-0.29044	-0.28848	-0.28207	-0.27158	-0.25741	-0.24027	-0.22148	-0.20248	-0.18443	-0.168	-0.15334	-0.14035	-0.1287	-0.11807	-0.10814	-0.098471	-0.088276	-0.076715	-0.06305	-0.046774	-0.027731	-0.0061641	0.017407	0.042477	0.068565	0.09504	0.12086	0.14482	0.16577	0.18258	0.19433	0.20049	0.20092	0.19566	0.18481	0.16866	0.14811
p122	0	-0.09136	-0.080713	-0.075214	-0.069037	-0.062495	-0.055544	-0.048294	-0.041107	-0.034168	-0.027729	-0.02214	-0.01771	-0.014672	-0.013141	-0.013256	-0.015224	-0.018784	-0.023497	-0.029081	-0.035325	-0.041765	-0.047827	-0.052892	-0.056407	-0.058079	-0.057642	-0.055249	-0.051144	-0.04564	-0.038891	-0.031263	-0.023314	-0.015753	-0.0092393	-0.004011	-0.00026767	0.0021008	0.0033207	0.0039971	0.0044965	0.0052568	0.0068414	0.010011	0.015439	0.023189	0.033128	0.044684	0.057128
p124	0	-0.2854	-0.043255	-0.048987	-0.056951	-0.067347	-0.080056	-0.094575	-0.11027	-0.12648	-0.14265	-0.15819	-0.17234	-0.18425	-0.19321	-0.19867	-0.20044	-0.1986	-0.19331	-0.18503	-0.17436	-0.16191	-0.14827	-0.13416	-0.12022	-0.10684	-0.09433	-0.08292	-0.072745	-0.063752	-0.055672	-0.04832	-0.041555	-0.035105	-0.028877	-0.022998	-0.017456	-0.012116	-0.0070596	-0.0025417	0.0010775	0.0034843	0.0043685	0.0033547	0.00035613	-0.0046016	-0.01159	-0.020702	-0.031649
p125	0	-0.21845	-0.17271	-0.17258	-0.16993	-0.1651	-0.15833	-0.14996	-0.14025	-0.12962	-0.11884	-0.1086	-0.099497	-0.091893	-0.086141	-0.082287	-0.080432	-0.080331	-0.081703	-0.084176	-0.086965	-0.089354	-0.090791	-0.091085	-0.089963	-0.087227	-0.082635	-0.076344	-0.068639	-0.059945	-0.051143	-0.043113	-0.036548	-0.031745	-0.029015	-0.028636	-0.030678	-0.034952	-0.041107	-0.048522	-0.056124	-0.06278	-0.067443	-0.069149	-0.066878	-0.059881	-0.048019	-0.031415	-0.010392
p127	0	0.01549	-0.0011582	0.015041	0.03087	0.045764	0.059139	0.070639	0.079517	0.084956	0.086309	0.08316	0.075717	0.06483	0.051589	0.03688	0.021599	0.0065134	-0.0073632	-0.019004	-0.027545	-0.032258	-0.033044	-0.030487	-0.025306	-0.01806	-0.0093066	0.0003695	0.01019	0.019369	0.027185	0.032972	0.036508	0.037959	0.037536	0.035334	0.031442	0.026011	0.01949	0.012397	0.0053304	-0.0011822	-0.0069231	-0.011941	-0.016403	-0.020366	-0.023846	-0.026819	-0.029611
p128	1	-0.73704	-0.066128	-0.074974	-0.082272	-0.08826	-0.092978	-0.096367	-0.098698	-0.10045	-0.10213	-0.10414	-0.10691	-0.11077	-0.11619	-0.12337	-0.13259	-0.14418	-0.15817	-0.17432	-0.19227	-0.21164	-0.23185	-0.25186	-0.27048	-0.28682	-0.30018	-0.30993	-0.31558	-0.31703	-0.31447	-0.30819	-0.2988	-0.28755	-0.27555	-0.26375	-0.25274	-0.243	-0.23484	-0.22823	-0.22289	-0.21841	-0.21409	-0.20891	-0.20217	-0.19326	-0.18186	-0.16782	-0.15137
p131	1	0.10437	-0.17315	-0.17573	-0.17551	-0.1725	-0.16681	-0.1585	-0.14769	-0.13427	-0.11804	-0.098919	-0.077596	-0.054834	-0.031542	-0.0086264	0.013121	0.032842	0.04978	0.062953	0.071249	0.073873	0.070928	0.063092	0.051549	0.037542	0.022316	0.0072191	-0.0064781	-0.017296	-0.023675	-0.024709	-0.020236	-0.010636	0.0031531	0.020172	0.039305	0.059255	0.078677	0.096061	0.10987	0.11933	0.12426	0.12468	0.12095	0.11338	0.10248	0.089043	0.074033
p132	1	0.05898	0.078084	0.064368	0.049221	0.033276	0.017446	0.0028731	-0.0093179	-0.018698	-0.02501	-0.028182	-0.028512	-0.026337	-0.02176	-0.014942	-0.0064348	0.0030004	0.012535	0.021665	0.029994	0.037319	0.043659	0.048818	0.052338	0.054003	0.054071	0.05294	0.051045	0.048653	0.045781	0.042268	0.037972	0.033094	0.028057	0.022858	0.017085	0.010239	0.0018166	-0.0085831	-0.020952	-0.035111	-0.050961	-0.068509	-0.087848	-0.1083	-0.12877	-0.14808	-0.16501
p133	0	-0.0047217	-0.091832	-0.10366	-0.11124	-0.11428	-0.11268	-0.1071	-0.09852	-0.087604	-0.07492	-0.060882	-0.04593	-0.030934	-0.01689	-0.0047088	0.0048769	0.01183	0.016422	0.018734	0.018868	0.01684	0.012821	0.0075621	0.0019563	-0.0032221	-0.007305	-0.01003	-0.011362	-0.011249	-0.0097833	-0.0070662	-0.0032409	0.0011182	0.0053343	0.0088292	0.011062	0.011635	0.010423	0.0074385	0.0028937	-0.0029195	-0.0098308	-0.017471	-0.025401	-0.033184	-0.040286	-0.046186	-0.050666
p137	1	-0.0039481	-0.0035273	-0.014274	-0.024642	-0.034966	-0.045435	-0.05633	-0.06757	-0.078611	-0.088927	-0.098203	-0.10624	-0.11285	-0.11777	-0.12067	-0.12131	-0.11933	-0.11469	-0.10767	-0.098534	-0.087625	-0.075339	-0.062089	-0.048303	-0.034377	-0.020702	-0.0077762	0.0041098	0.014848	0.024267	0.032372	0.039211	0.044878	0.049478	0.053024	0.055516	0.057029	0.057463	0.056595	0.054264	0.050206	0.044315	0.0366	0.027084	0.015868	0.0031294	-0.010974	-0.026088
p138	0	0.037353	-0.12288	-0.11043	-0.098439	-0.087141	-0.07673	-0.067418	-0.059439	-0.052903	-0.047422	-0.042724	-0.038622	-0.035067	-0.03212	-0.029795	-0.028006	-0.026614	-0.025535	-0.024812	-0.024633	-0.024914	-0.025496	-0.026091	-0.026239	-0.025501	-0.023617	-0.0204	-0.015669	-0.0091522	-0.00061244	0.0098038	0.021813	0.034992	0.048778	0.062603	0.076039	0.088755	0.10055	0.11131	0.12096	0.12964	0.13747	0.14466	0.15137	0.1578	0.164	0.16998	0.17556
p139	1	-0.42191	0.054345	0.051559	0.048424	0.044389	0.038824	0.031287	0.021711	0.010382	-0.0023003	-0.016071	-0.030619	-0.045474	-0.060281	-0.074671	-0.088269	-0.10072	-0.11185	-0.12152	-0.1297	-0.1364	-0.14177	-0.14608	-0.14945	-0.15178	-0.1529	-0.15278	-0.15152	-0.14952	-0.14705	-0.14425	-0.14111	-0.13758	-0.13371	-0.1298	-0.1262	-0.12318	-0.12083	-0.11907	-0.11791	-0.11749	-0.118	-0.11967	-0.12266	-0.127	-0.13274	-0.13985	-0.14828
p143	0	0.035768	0.08415	0.081161	0.078856	0.077431	0.077492	0.079654	0.084256	0.090854	0.098757	0.10726	0.11568	0.12305	0.12836	0.13072	0.12911	0.12261	0.11071	0.094104	0.073859	0.051052	0.026733	0.0021697	-0.02133	-0.04254	-0.060317	-0.073699	-0.082046	-0.085839	-0.085908	-0.083059	-0.078134	-0.072105	-0.065841	-0.060149	-0.055674	-0.052895	-0.052211	-0.053318	-0.055743	-0.059083	-0.062903	-0.066717	-0.070205	-0.073154	-0.075546	-0.077431	-0.078623
p145	1	0.028335	-0.045593	-0.043761	-0.041806	-0.040249	-0.039615	-0.040276	-0.042442	-0.046009	-0.050669	-0.055962	-0.06147	-0.066809	-0.071637	-0.075567	-0.078135	-0.078987	-0.077855	-0.074684	-0.069653	-0.063049	-0.055112	-0.046099	-0.036273	-0.025949	-0.015491	-0.0052489	0.0044292	0.013268	0.021302	0.028634	0.035232	0.041096	0.046303	0.050961	0.055107	0.058673	0.061568	0.063764	0.064959	0.064878	0.063477	0.060714	0.056457	0.050574	0.04303	0.034068	0.024081
p146	1	-0.1038	-0.034233	-0.05417	-0.074712	-0.095305	-0.11529	-0.13413	-0.15143	-0.1668	-0.17968	-0.18951	-0.19591	-0.19885	-0.19818	-0.19386	-0.18603	-0.17495	-0.16077	-0.14372	-0.1243	-0.10309	-0.080697	-0.057679	-0.034864	-0.013099	0.0068913	0.024591	0.039298	0.050315	0.057047	0.059029	0.055971	0.047997	0.035745	0.020042	0.0016422	-0.019016	-0.041242	-0.06417	-0.086724	-0.10782	-0.12662	-0.14279	-0.15639	-0.16759	-0.1765	-0.18274	-0.18604
p147	1	0.1738	-0.0052409	-0.0047731	-0.0028288	0.00050254	0.0049012	0.0099311	0.015109	0.020004	0.024269	0.027577	0.029787	0.030674	0.029976	0.027838	0.02471	0.021059	0.017384	0.014171	0.011757	0.010458	0.01051	0.012288	0.016081	0.021781	0.028989	0.037363	0.046532	0.056049	0.065545	0.074675	0.083072	0.090239	0.095863	0.099848	0.10217	0.10271	0.10144	0.098436	0.093839	0.087732	0.080237	0.071628	0.062085	0.051811	0.041137	0.030445	0.020055
p148	0	0.12463	-0.049951	-0.055129	-0.06129	-0.068184	-0.075624	-0.083367	-0.09107	-0.098337	-0.10465	-0.10956	-0.11259	-0.11331	-0.11152	-0.1072	-0.10043	-0.091439	-0.080697	-0.068786	-0.056276	-0.043622	-0.031152	-0.019126	-0.0076359	0.0034452	0.014294	0.025166	0.036464	0.048584	0.061653	0.075625	0.090238	0.10515	0.12002	0.13438	0.14777	0.15974	0.16983	0.17766	0.18317	0.18645	0.18774	0.18731	0.18523	0.18173	0.17705	0.17143	0.16518
		Cerebellum - EPEC
p102	0	-0.16309	-0.12628	-0.12777	-0.12648	-0.12257	-0.11655	-0.10901	-0.10035	-0.090934	-0.081254	-0.071933	-0.063733	-0.057245	-0.052945	-0.051187	-0.05206	-0.05549	-0.061278	-0.069138	-0.078582	-0.088884	-0.099118	-0.10842	-0.11587	-0.12063	-0.12209	-0.11991	-0.11409	-0.10477	-0.092163	-0.076745	-0.059162	-0.040091	-0.020356	-0.00082601	0.017854	0.035196	0.050765	0.064085	0.074609	0.082022	0.086098	0.086699	0.083752	0.077316	0.067465	0.054329	0.038413
p103	0	-0.17108	0.0051341	-0.008638	-0.023837	-0.039289	-0.054176	-0.06782	-0.079541	-0.088692	-0.094694	-0.097222	-0.096108	-0.091577	-0.084602	-0.076342	-0.067777	-0.059712	-0.05284	-0.047752	-0.044828	-0.044102	-0.045558	-0.049187	-0.054452	-0.060654	-0.067094	-0.07313	-0.07823	-0.082001	-0.08429	-0.085138	-0.08447	-0.081786	-0.076984	-0.070113	-0.061394	-0.051155	-0.039666	-0.027028	-0.013235	0.0016548	0.017283	0.032726	0.047307	0.060306	0.071278	0.080049	0.086412
p104	1	-0.22623	0.067522	0.06855	0.066705	0.061643	0.053095	0.04091	0.02538	0.0069141	-0.013976	-0.036258	-0.058663	-0.079988	-0.099359	-0.11606	-0.12936	-0.13863	-0.14367	-0.14444	-0.14118	-0.1347	-0.12606	-0.11633	-0.10624	-0.096551	-0.088012	-0.081379	-0.07696	-0.074829	-0.074856	-0.076447	-0.078917	-0.081653	-0.084285	-0.086311	-0.087329	-0.086919	-0.085147	-0.082261	-0.078666	-0.075185	-0.072507	-0.071085	-0.071139	-0.072961	-0.076619	-0.082272	-0.089633
p105	0	-0.031588	-0.02058	-0.02682	-0.031231	-0.033868	-0.034599	-0.033264	-0.029852	-0.024268	-0.016969	-0.0090704	-0.0014467	0.0057128	0.012447	0.018847	0.024365	0.028298	0.030123	0.029186	0.025472	0.02	0.013703	0.0068093	-0.00068236	-0.0087449	-0.016754	-0.023979	-0.029907	-0.033986	-0.036068	-0.036915	-0.037179	-0.036932	-0.036021	-0.034332	-0.032167	-0.029797	-0.027207	-0.024403	-0.021507	-0.018173	-0.014216	-0.009809	-0.0054282	-0.0015972	0.0015305	0.0037143	0.0044675
p106	1	-0.029754	0.079642	0.076143	0.073278	0.070807	0.068474	0.066309	0.064423	0.063109	0.062779	0.063668	0.065942	0.069535	0.074398	0.080621	0.087831	0.095417	0.10271	0.1089	0.11306	0.11437	0.11207	0.10554	0.094464	0.078772	0.059169	0.036569	0.011893	-0.013805	-0.039306	-0.063463	-0.08518	-0.10328	-0.11642	-0.12353	-0.1245	-0.11941	-0.10834	-0.091396	-0.068935	-0.041341	-0.0089387	0.027547	0.065948	0.10398	0.14015	0.1731	0.20141
p107	1	-0.092354	0.0022369	-0.0024891	-0.0069811	-0.011356	-0.015466	-0.019	-0.021746	-0.023506	-0.024073	-0.023331	-0.021141	-0.017515	-0.012494	-0.0060913	0.0013143	0.0090316	0.016576	0.023502	0.029411	0.033966	0.036968	0.038406	0.038303	0.036627	0.033722	0.030217	0.026468	0.022655	0.018838	0.015113	0.011437	0.0074743	0.0028693	-0.0027158	-0.0098432	-0.019106	-0.03075	-0.044671	-0.060633	-0.078439	-0.097831	-0.11819	-0.13879	-0.15882	-0.17738	-0.19375	-0.20741
p108	0	-0.049317	-0.050397	-0.055313	-0.058099	-0.058487	-0.056253	-0.051191	-0.043453	-0.033805	-0.023346	-0.013414	-0.0054818	-0.00082914	-7.7508e-05	-0.0031995	-0.0099517	-0.02006	-0.032907	-0.047153	-0.061171	-0.073283	-0.0819	-0.085761	-0.084426	-0.078151	-0.067511	-0.052982	-0.035207	-0.015494	0.0046526	0.023678	0.040028	0.052413	0.06027	0.063676	0.063034	0.058506	0.050256	0.038949	0.025397	0.010617	-0.0042633	-0.018213	-0.030614	-0.041395	-0.050748	-0.058562	-0.064535
p110	1	-0.35075	-0.031195	-0.026769	-0.023844	-0.022709	-0.023584	-0.026395	-0.030935	-0.037012	-0.044693	-0.053881	-0.0643	-0.075618	-0.087411	-0.099138	-0.11013	-0.12007	-0.12875	-0.13592	-0.14133	-0.1449	-0.14666	-0.14669	-0.14515	-0.1423	-0.13866	-0.13455	-0.13016	-0.12582	-0.12167	-0.11779	-0.11436	-0.11163	-0.10982	-0.10907	-0.10924	-0.11034	-0.11238	-0.11526	-0.11909	-0.12406	-0.13014	-0.13717	-0.1449	-0.15305	-0.16129	-0.16923	-0.17652
p114	1	-0.29628	-0.081702	-0.088678	-0.096408	-0.10411	-0.11116	-0.11666	-0.11971	-0.1199	-0.11721	-0.11214	-0.1051	-0.096388	-0.086473	-0.075757	-0.064508	-0.05335	-0.043054	-0.034075	-0.026595	-0.020486	-0.015722	-0.01251	-0.011069	-0.01166	-0.014615	-0.019997	-0.027593	-0.037222	-0.048799	-0.062176	-0.077029	-0.092795	-0.10889	-0.12474	-0.13971	-0.15319	-0.16472	-0.17386	-0.18008	-0.18304	-0.18259	-0.17872	-0.17123	-0.15981	-0.14435	-0.12495	-0.10186
p115	1	-0.47125	-0.034526	-0.019098	-0.0061274	0.0035927	0.0097666	0.012418	0.011835	0.0083581	0.0025407	-0.0052512	-0.01467	-0.025134	-0.035959	-0.046596	-0.056854	-0.06673	-0.076412	-0.086108	-0.096107	-0.10638	-0.11672	-0.127	-0.13706	-0.14665	-0.15537	-0.16287	-0.16886	-0.1731	-0.17539	-0.17587	-0.17487	-0.17286	-0.17046	-0.16834	-0.1671	-0.16711	-0.16843	-0.17099	-0.17457	-0.17882	-0.18344	-0.18799	-0.19176	-0.19409	-0.19461	-0.19317	-0.18997
p117	0	-0.11525	-0.075	-0.059261	-0.039132	-0.016074	0.0080189	0.030943	0.050834	0.066245	0.076059	0.079607	0.076852	0.068136	0.053983	0.035254	0.013214	-0.010572	-0.034455	-0.05681	-0.076153	-0.091236	-0.10154	-0.10702	-0.10773	-0.10397	-0.096241	-0.085108	-0.071454	-0.056377	-0.04095	-0.026176	-0.012631	-0.00061917	0.0095742	0.017742	0.023735	0.027468	0.02908	0.028863	0.027003	0.023632	0.018851	0.012809	0.0057125	-0.0021328	-0.01043	-0.018989	-0.027634
p118	1	-0.55352	0.1327	0.14517	0.15305	0.15585	0.15327	0.14545	0.13302	0.11662	0.09694	0.074915	0.051524	0.02764	0.0041378	-0.017982	-0.038006	-0.055531	-0.070492	-0.082935	-0.092957	-0.10098	-0.10775	-0.11407	-0.12068	-0.12833	-0.13739	-0.14798	-0.16006	-0.17346	-0.18795	-0.20304	-0.21781	-0.23121	-0.24227	-0.25023	-0.25451	-0.25483	-0.25104	-0.24314	-0.2314	-0.21639	-0.19901	-0.18035	-0.16135	-0.14277	-0.12552	-0.1103	-0.097719
p119	0	0.083478	0.11976	0.12237	0.12149	0.1165	0.10701	0.093348	0.077029	0.060335	0.045487	0.034481	0.028086	0.02615	0.028179	0.033451	0.04108	0.049752	0.057663	0.062534	0.062207	0.055036	0.040914	0.021141	-0.0023883	-0.027706	-0.052752	-0.075338	-0.09359	-0.10544	-0.10879	-0.10177	-0.083804	-0.055916	-0.020051	0.021637	0.066902	0.1134	0.15925	0.20229	0.24024	0.27058	0.29156	0.30243	0.30348	0.29555	0.27968	0.257	0.22838
p122	0	0.013431	-0.028141	-0.030965	-0.035598	-0.041571	-0.048175	-0.054626	-0.060405	-0.065103	-0.068675	-0.071116	-0.072529	-0.072971	-0.072374	-0.070878	-0.06867	-0.065662	-0.061685	-0.056572	-0.050194	-0.042617	-0.033904	-0.024113	-0.013404	-0.001896	0.010218	0.022175	0.03326	0.042572	0.049582	0.054157	0.056229	0.055674	0.05244	0.046555	0.038122	0.027919	0.016671	0.0055152	-0.004872	-0.014235	-0.022308	-0.028733	-0.033245	-0.035809	-0.036501	-0.035935	-0.0346
p124	0	-0.22521	-0.061042	-0.074013	-0.08592	-0.096472	-0.10547	-0.11257	-0.11746	-0.12027	-0.12132	-0.12093	-0.11941	-0.11691	-0.11384	-0.11076	-0.10821	-0.10671	-0.10644	-0.10733	-0.10915	-0.11159	-0.11428	-0.11693	-0.11909	-0.12009	-0.11923	-0.11609	-0.11063	-0.10293	-0.093181	-0.081673	-0.068776	-0.054855	-0.040403	-0.026111	-0.01259	-0.00010214	0.011256	0.021182	0.029459	0.03595	0.040569	0.043292	0.044279	0.043767	0.041943	0.038719	0.034089
p125	0	-0.084249	0.012848	0.01771	0.020188	0.019975	0.016833	0.010829	0.0025328	-0.0068269	-0.01615	-0.024508	-0.031167	-0.035952	-0.038855	-0.039871	-0.039186	-0.036979	-0.033604	-0.029958	-0.026666	-0.024136	-0.022688	-0.022246	-0.022656	-0.023629	-0.024663	-0.025241	-0.025031	-0.02359	-0.020815	-0.017009	-0.012652	-0.0083513	-0.0047558	-0.0025079	-0.0021959	-0.0045626	-0.010057	-0.018794	-0.030407	-0.044029	-0.058578	-0.072862	-0.085527	-0.095378	-0.1015	-0.10302	-0.099475
p127	0	-0.18943	0.015652	0.014775	0.011996	0.0074668	0.0014415	-0.0056225	-0.013298	-0.02105	-0.0283	-0.034621	-0.039758	-0.043337	-0.045143	-0.045154	-0.043472	-0.04044	-0.036458	-0.032096	-0.028035	-0.024743	-0.022462	-0.021522	-0.022212	-0.024767	-0.029339	-0.035848	-0.04393	-0.053038	-0.062539	-0.071929	-0.080919	-0.089307	-0.0969	-0.10343	-0.10861	-0.1123	-0.11467	-0.11593	-0.11639	-0.11633	-0.11596	-0.11533	-0.11449	-0.11356	-0.11284	-0.1126	-0.11292
p128	1	-0.45708	0.068923	0.06825	0.066838	0.064885	0.062512	0.05965	0.056034	0.051587	0.046377	0.040614	0.034405	0.027808	0.020739	0.012992	0.0043322	-0.0053542	-0.015904	-0.027208	-0.039339	-0.052578	-0.067041	-0.082652	-0.099163	-0.11619	-0.13323	-0.14969	-0.16525	-0.17961	-0.19224	-0.20244	-0.20971	-0.21377	-0.21462	-0.21255	-0.20807	-0.20191	-0.1946	-0.1867	-0.17902	-0.17254	-0.16811	-0.16628	-0.1671	-0.17028	-0.17527	-0.1813	-0.1879
p131	1	0.035657	-0.14215	-0.14336	-0.14379	-0.14378	-0.14366	-0.14377	-0.1444	-0.14557	-0.14703	-0.14849	-0.14983	-0.15082	-0.15107	-0.15029	-0.14814	-0.14442	-0.13904	-0.13225	-0.12462	-0.11665	-0.10857	-0.10051	-0.092831	-0.085762	-0.079607	-0.074397	-0.069947	-0.065816	-0.061385	-0.056156	-0.049888	-0.042546	-0.03395	-0.024118	-0.013093	-0.0012075	0.010995	0.022854	0.033658	0.042644	0.049305	0.053414	0.054696	0.053155	0.048906	0.042239	0.033611
p132	1	-0.097714	0.024698	0.025796	0.024594	0.021248	0.016341	0.010537	0.0043739	-0.0019581	-0.0081322	-0.013864	-0.019013	-0.023468	-0.026831	-0.029002	-0.030191	-0.030668	-0.030589	-0.030027	-0.029049	-0.027473	-0.025155	-0.022044	-0.018376	-0.014274	-0.0098014	-0.0050294	-0.00016007	0.0045417	0.0085688	0.011163	0.011834	0.010309	0.0064886	0.00032742	-0.0080488	-0.018459	-0.030616	-0.044178	-0.058534	-0.073026	-0.087261	-0.10091	-0.11365	-0.12513	-0.13508	-0.1433	-0.14967
p133	0	-0.41033	-0.02651	-0.041932	-0.05693	-0.071299	-0.084709	-0.097027	-0.10833	-0.11874	-0.12822	-0.13638	-0.14289	-0.148	-0.15202	-0.15519	-0.15775	-0.15974	-0.16104	-0.16153	-0.16118	-0.16037	-0.15943	-0.15814	-0.15623	-0.15362	-0.15026	-0.14624	-0.14166	-0.13675	-0.13193	-0.12724	-0.12269	-0.11839	-0.11433	-0.11035	-0.10635	-0.10226	-0.098149	-0.093822	-0.088817	-0.082816	-0.075586	-0.067342	-0.058567	-0.049849	-0.041569	-0.033957	-0.027004
p137	1	0.077312	0.030563	0.043493	0.055256	0.06471	0.070695	0.07218	0.068653	0.060226	0.04739	0.031244	0.012977	-0.0064502	-0.026356	-0.045964	-0.064286	-0.080275	-0.093037	-0.1021	-0.10724	-0.10892	-0.10776	-0.10419	-0.098168	-0.089784	-0.07941	-0.06757	-0.054904	-0.041878	-0.028845	-0.01577	-0.0026298	0.010465	0.02298	0.034359	0.044281	0.05257	0.05915	0.063847	0.066416	0.066588	0.064351	0.0599	0.053659	0.046177	0.037894	0.029141	0.020178
p138	0	-0.32408	-2.7061e-05	-0.014636	-0.031087	-0.048676	-0.066749	-0.084688	-0.10186	-0.1175	-0.13055	-0.14051	-0.14724	-0.15078	-0.15148	-0.14969	-0.14576	-0.14008	-0.13312	-0.12546	-0.11788	-0.11083	-0.10466	-0.09949	-0.095321	-0.092135	-0.089909	-0.088579	-0.088138	-0.088513	-0.089406	-0.090697	-0.092287	-0.094137	-0.096234	-0.098577	-0.1012	-0.1041	-0.10705	-0.10963	-0.11156	-0.11237	-0.11161	-0.10893	-0.10402	-0.096618	-0.086513	-0.073598	-0.05797
p139	1	-0.23358	0.10728	0.092608	0.078351	0.06409	0.049434	0.034158	0.018415	0.0028545	-0.011925	-0.025656	-0.038074	-0.048794	-0.057569	-0.064361	-0.069324	-0.072666	-0.074963	-0.076945	-0.079219	-0.082096	-0.085793	-0.090442	-0.095954	-0.10199	-0.10791	-0.1131	-0.11682	-0.11866	-0.11838	-0.11601	-0.11169	-0.10573	-0.098538	-0.090582	-0.082593	-0.075404	-0.069752	-0.06591	-0.063997	-0.064092	-0.066227	-0.070318	-0.076301	-0.0841	-0.093494	-0.10395	-0.11493
p143	0	-0.057311	0.10997	0.098331	0.08429	0.069059	0.053876	0.039545	0.026364	0.014604	0.0047543	-0.002605	-0.0070164	-0.0087912	-0.0086939	-0.0073664	-0.005433	-0.0033285	-0.0012364	0.00064327	0.0019227	0.0021506	0.00092689	-0.001671	-0.0052148	-0.0093838	-0.013886	-0.018495	-0.023114	-0.027642	-0.031833	-0.03539	-0.038072	-0.039822	-0.040802	-0.041137	-0.040912	-0.040153	-0.038786	-0.036713	-0.033897	-0.030328	-0.026003	-0.020958	-0.015124	-0.0084808	-0.0011443	0.0066575	0.014499
p145	1	-0.14431	-0.13725	-0.14112	-0.14127	-0.13806	-0.1322	-0.12443	-0.11556	-0.1065	-0.097927	-0.09042	-0.084269	-0.07974	-0.077002	-0.076036	-0.0767	-0.078825	-0.082258	-0.086776	-0.09213	-0.097912	-0.10399	-0.11027	-0.11672	-0.12317	-0.12931	-0.13493	-0.13971	-0.14338	-0.14567	-0.1465	-0.14564	-0.14278	-0.13751	-0.12976	-0.11982	-0.10787	-0.094201	-0.079149	-0.063217	-0.047073	-0.031507	-0.017374	-0.0057663	0.0025572	0.0072905	0.0081312	0.0049177
p146	1	-0.034494	-0.0022467	-0.0097378	-0.018186	-0.027642	-0.037968	-0.048821	-0.059894	-0.070782	-0.081076	-0.090479	-0.098819	-0.10584	-0.11124	-0.11471	-0.11608	-0.11537	-0.11256	-0.1077	-0.10097	-0.092282	-0.081522	-0.068841	-0.054563	-0.039215	-0.023256	-0.007076	0.0087343	0.023647	0.037118	0.048188	0.055874	0.059571	0.059035	0.054349	0.045602	0.033003	0.017013	-0.0019163	-0.023058	-0.045282	-0.067385	-0.088485	-0.10792	-0.12521	-0.13992	-0.15193	-0.16126
p147	1	-0.18477	-0.012271	-0.032727	-0.051865	-0.068493	-0.081809	-0.091229	-0.096275	-0.096978	-0.093643	-0.086776	-0.077111	-0.065656	-0.053584	-0.042121	-0.032134	-0.024251	-0.019102	-0.016967	-0.017846	-0.021487	-0.027447	-0.034919	-0.043028	-0.050827	-0.057686	-0.063291	-0.067275	-0.069471	-0.06987	-0.068716	-0.066389	-0.063544	-0.060733	-0.058541	-0.057346	-0.057233	-0.058333	-0.060749	-0.06448	-0.069234	-0.074597	-0.080049	-0.085251	-0.089928	-0.093868	-0.096928	-0.09891
p148	0	0.33651	0.070821	0.070409	0.069666	0.067544	0.063365	0.056866	0.048304	0.038195	0.027238	0.016024	0.0051392	-0.0042472	-0.010873	-0.013696	-0.012125	-0.0060772	0.0039319	0.016955	0.032067	0.048504	0.06567	0.082602	0.098428	0.11238	0.12401	0.13331	0.1406	0.14647	0.15116	0.15475	0.1571	0.15834	0.15848	0.15761	0.15573	0.15266	0.14808	0.14178	0.13403	0.12535	0.11644	0.10793	0.10046	0.094476	0.090327	0.088363	0.088899
		Temporal cortex - EPEC
p102	0	-0.19798	0.0025342	-0.0030039	-0.0092085	-0.016056	-0.023623	-0.031713	-0.039815	-0.047476	-0.054218	-0.059657	-0.063816	-0.066996	-0.069653	-0.071999	-0.074067	-0.076043	-0.07832	-0.081156	-0.084788	-0.089129	-0.093528	-0.097081	-0.098873	-0.098312	-0.095226	-0.089592	-0.081495	-0.071222	-0.059013	-0.045421	-0.031576	-0.018757	-0.0081669	-0.00072594	0.0031205	0.0034005	0.00040723	-0.0054504	-0.013914	-0.024471	-0.036199	-0.048203	-0.05977	-0.07035	-0.079674	-0.088023	-0.095691
p103	0	-0.51956	-0.063416	-0.065396	-0.070562	-0.078147	-0.087283	-0.097391	-0.10787	-0.11797	-0.12694	-0.13423	-0.13934	-0.14228	-0.14352	-0.14404	-0.14456	-0.14531	-0.14641	-0.14798	-0.15017	-0.15313	-0.15697	-0.16163	-0.16679	-0.17183	-0.17636	-0.18038	-0.18399	-0.18729	-0.19024	-0.19268	-0.19441	-0.19495	-0.19399	-0.19145	-0.18724	-0.18114	-0.17299	-0.16272	-0.15036	-0.13613	-0.12037	-0.10377	-0.086974	-0.070453	-0.054581	-0.039631	-0.025732
p104	1	0.053144	0.14909	0.1339	0.11711	0.099328	0.081146	0.062911	0.045129	0.028387	0.013303	0.00038997	-0.0099522	-0.017545	-0.022337	-0.024298	-0.023419	-0.019461	-0.01242	-0.0025622	0.0094189	0.022423	0.035407	0.04753	0.058025	0.066183	0.071385	0.072964	0.070564	0.064254	0.054613	0.042882	0.030153	0.017356	0.0053768	-0.0049223	-0.012715	-0.017293	-0.018267	-0.015572	-0.0094149	-0.00058379	0.01037	0.02303	0.036979	0.051691	0.066502	0.080806	0.094192
p105	0	-0.1099	-0.026554	-0.020654	-0.013137	-0.0035829	0.0075679	0.019792	0.032542	0.045517	0.058602	0.07143	0.083428	0.093845	0.10193	0.1071	0.1092	0.10804	0.10332	0.094412	0.080591	0.06184	0.038637	0.011941	-0.017356	-0.04832	-0.080131	-0.11181	-0.14212	-0.16936	-0.1919	-0.20919	-0.22111	-0.22781	-0.22936	-0.22608	-0.21833	-0.20662	-0.19176	-0.17516	-0.15793	-0.1403	-0.12252	-0.10537	-0.089829	-0.076584	-0.066293	-0.059548	-0.056676
p106	1	-0.24884	0.012386	0.029707	0.050933	0.074962	0.099951	0.12383	0.1448	0.16141	0.17286	0.17937	0.18126	0.17856	0.17142	0.16028	0.14597	0.12964	0.11233	0.09492	0.077934	0.061333	0.045	0.028806	0.012237	-0.0052836	-0.023817	-0.043333	-0.063697	-0.084711	-0.10601	-0.12684	-0.14632	-0.16332	-0.17621	-0.18349	-0.18497	-0.1809	-0.1718	-0.15826	-0.14095	-0.12085	-0.09905	-0.076898	-0.056301	-0.039132	-0.026076	-0.017408	-0.01301
p107	1	0.3244	-0.02713	-0.028212	-0.026764	-0.022592	-0.01574	-0.0063836	0.0050857	0.018134	0.032242	0.046842	0.061378	0.075438	0.088599	0.10044	0.1107	0.11928	0.12642	0.13237	0.13736	0.14164	0.14543	0.1489	0.15213	0.1553	0.15854	0.16183	0.16476	0.16702	0.16839	0.1687	0.16791	0.16598	0.16299	0.15885	0.15345	0.14681	0.1393	0.1312	0.1227	0.11395	0.10494	0.095693	0.086208	0.076663	0.067321	0.058376	0.049897
p108	0	0.01335	-0.030087	-0.015639	0.0013452	0.019605	0.037723	0.054222	0.068026	0.07888	0.086578	0.090454	0.089764	0.083997	0.073673	0.059951	0.044095	0.027526	0.011372	-0.0036062	-0.016622	-0.026607	-0.032525	-0.03363	-0.030234	-0.023267	-0.013686	-0.0026721	0.0087372	0.0197	0.029333	0.036652	0.040867	0.041436	0.038572	0.032881	0.024962	0.015655	0.0058252	-0.0038356	-0.012596	-0.019701	-0.024752	-0.02752	-0.028156	-0.027035	-0.024508	-0.021077	-0.017344
p110	1	0.026102	0.15702	0.1568	0.15295	0.1454	0.13452	0.1211	0.10602	0.090161	0.07393	0.057462	0.041154	0.025564	0.011293	-0.0011772	-0.011703	-0.020465	-0.027776	-0.033967	-0.039061	-0.042909	-0.045614	-0.04732	-0.04825	-0.048732	-0.048998	-0.048982	-0.048522	-0.04745	-0.04567	-0.043227	-0.040092	-0.036323	-0.0319	-0.026568	-0.020032	-0.012382	-0.0037939	0.0055355	0.015262	0.024974	0.034314	0.043131	0.051243	0.058311	0.064019	0.068343	0.071341
p114	1	0.13534	-0.17736	-0.16543	-0.15091	-0.13399	-0.11501	-0.094303	-0.072442	-0.049999	-0.02778	-0.006363	0.013661	0.0316	0.047011	0.059496	0.069042	0.075731	0.079796	0.081578	0.081613	0.080269	0.077992	0.075204	0.072203	0.069411	0.066919	0.064645	0.062473	0.060329	0.058004	0.055367	0.052285	0.049036	0.045954	0.043148	0.040898	0.03965	0.039739	0.041177	0.043992	0.048222	0.053858	0.06033	0.067107	0.073795	0.079842	0.084583	0.087564
p115	1	-0.19849	-0.075539	-0.075051	-0.074841	-0.075094	-0.075737	-0.076612	-0.077753	-0.079221	-0.08114	-0.083663	-0.086935	-0.090898	-0.095234	-0.09973	-0.10454	-0.1099	-0.11585	-0.12233	-0.12926	-0.13629	-0.14295	-0.14888	-0.15391	-0.15781	-0.16022	-0.16075	-0.15918	-0.15537	-0.14926	-0.14115	-0.13164	-0.12133	-0.11076	-0.10046	-0.090815	-0.082107	-0.074496	-0.068075	-0.062894	-0.058727	-0.05519	-0.051948	-0.048748	-0.045335	-0.041683	-0.037913	-0.034304
p117	0	-0.060059	-0.035716	-0.037145	-0.034552	-0.028017	-0.018221	-0.0064624	0.0062177	0.018878	0.030553	0.040398	0.047952	0.052666	0.053924	0.051259	0.044787	0.03522	0.023314	0.010007	-0.0036492	-0.016707	-0.028655	-0.039053	-0.047397	-0.053155	-0.056023	-0.056011	-0.053384	-0.048739	-0.042842	-0.036423	-0.029841	-0.023384	-0.017418	-0.012455	-0.0089616	-0.0072376	-0.0073546	-0.0090765	-0.011878	-0.015187	-0.018729	-0.022202	-0.025242	-0.027334	-0.028026	-0.027102	-0.024512
p118	1	-0.32868	-0.043889	-0.060288	-0.077374	-0.093937	-0.10878	-0.12073	-0.12931	-0.13438	-0.13608	-0.13475	-0.13091	-0.12518	-0.11827	-0.11113	-0.10503	-0.10118	-0.099875	-0.10101	-0.10433	-0.10975	-0.11719	-0.12649	-0.13742	-0.1495	-0.16156	-0.17237	-0.18145	-0.18859	-0.19365	-0.1963	-0.19625	-0.19321	-0.18695	-0.17747	-0.1656	-0.15242	-0.13881	-0.1256	-0.11373	-0.10414	-0.097649	-0.095074	-0.097287	-0.10489	-0.11783	-0.13566	-0.15737
p119	0	-0.016502	0.025947	-0.0034406	-0.0338	-0.06407	-0.09303	-0.11917	-0.14097	-0.15722	-0.16735	-0.17126	-0.16941	-0.16256	-0.15174	-0.1381	-0.12286	-0.10739	-0.093053	-0.081196	-0.07271	-0.067884	-0.066206	-0.066644	-0.068027	-0.069339	-0.069616	-0.067879	-0.063444	-0.055492	-0.043232	-0.026173	-0.0045357	0.020813	0.048764	0.078407	0.10883	0.13901	0.16821	0.19536	0.21912	0.23818	0.25169	0.25919	0.26072	0.25649	0.24688	0.23242	0.21364
p122	0	-0.090934	-0.016687	-0.016976	-0.015646	-0.013035	-0.0096129	-0.0056057	-0.001261	0.0030786	0.0067185	0.0089356	0.0091819	0.0070156	0.0022836	-0.0044937	-0.012663	-0.021929	-0.032039	-0.04237	-0.05214	-0.060617	-0.067161	-0.071137	-0.072074	-0.070028	-0.065183	-0.057451	-0.046784	-0.033934	-0.019837	-0.0053332	0.0086576	0.02111	0.031058	0.037828	0.040787	0.039312	0.033016	0.022401	0.0081561	-0.0091426	-0.028572	-0.048963	-0.069176	-0.088204	-0.10501	-0.11877	-0.12894
p124	0	-0.15011	-0.046134	-0.054369	-0.062869	-0.071694	-0.080622	-0.089345	-0.097623	-0.10502	-0.11129	-0.11613	-0.11929	-0.12053	-0.11968	-0.11665	-0.11161	-0.10479	-0.096321	-0.086917	-0.077184	-0.067647	-0.058737	-0.050936	-0.044511	-0.039522	-0.036047	-0.034271	-0.034464	-0.035959	-0.038069	-0.040215	-0.041858	-0.042444	-0.041729	-0.0397	-0.036181	-0.030858	-0.023455	-0.014702	-0.0054988	0.0033217	0.010891	0.016352	0.019082	0.01846	0.013927	0.0051387	-0.0080582
p125	0	-0.23918	-0.049257	-0.061439	-0.075632	-0.091111	-0.10714	-0.12296	-0.1376	-0.15026	-0.16054	-0.16838	-0.17335	-0.17515	-0.17374	-0.1693	-0.16233	-0.15324	-0.14269	-0.13136	-0.11957	-0.10748	-0.095645	-0.084953	-0.076066	-0.069098	-0.063751	-0.059685	-0.056571	-0.054178	-0.052496	-0.051678	-0.051562	-0.051586	-0.051282	-0.050661	-0.049987	-0.049784	-0.050421	-0.05186	-0.053895	-0.056107	-0.058189	-0.059886	-0.060836	-0.060523	-0.058467	-0.054041	-0.046817
p127	0	-0.30196	-0.12648	-0.13692	-0.14709	-0.15637	-0.16407	-0.16961	-0.17266	-0.17312	-0.17117	-0.1671	-0.16133	-0.15404	-0.14548	-0.13616	-0.12665	-0.1175	-0.10915	-0.10197	-0.096234	-0.091883	-0.088757	-0.086966	-0.086528	-0.08733	-0.089128	-0.091614	-0.094373	-0.09699	-0.099032	-0.10039	-0.10113	-0.10109	-0.10016	-0.098265	-0.095461	-0.091802	-0.087527	-0.082882	-0.078169	-0.073519	-0.068843	-0.064194	-0.059681	-0.05546	-0.051688	-0.04858	-0.046136
p128	1	-0.21744	0.11915	0.12063	0.11936	0.11567	0.10985	0.10228	0.093597	0.084499	0.075394	0.066448	0.057652	0.049232	0.041267	0.033605	0.026041	0.018375	0.010429	0.0021515	-0.00631	-0.01475	-0.022887	-0.030815	-0.038727	-0.046853	-0.055379	-0.06451	-0.07464	-0.086315	-0.10013	-0.11653	-0.13586	-0.15798	-0.18249	-0.20863	-0.23554	-0.26228	-0.28765	-0.31036	-0.32925	-0.34358	-0.35285	-0.35685	-0.35542	-0.34882	-0.33769	-0.32278	-0.30516
p131	1	-0.10644	-0.1306	-0.12179	-0.11134	-0.099872	-0.088117	-0.076725	-0.066171	-0.056781	-0.048473	-0.040951	-0.033855	-0.026837	-0.019847	-0.012905	-0.0058458	0.0014896	0.0090904	0.016703	0.023533	0.028866	0.032108	0.033004	0.031693	0.028266	0.022605	0.014526	0.0040874	-0.0083595	-0.021835	-0.03554	-0.04871	-0.06071	-0.071172	-0.079623	-0.085467	-0.088092	-0.087142	-0.082504	-0.07465	-0.064015	-0.051071	-0.036597	-0.021349	-0.0061577	0.0081495	0.020707	0.030706
p132	1	-0.024715	0.094381	0.090292	0.08087	0.066579	0.048794	0.029112	0.0091399	-0.010005	-0.027409	-0.042228	-0.053566	-0.060555	-0.062365	-0.059135	-0.051664	-0.040885	-0.027785	-0.013227	0.0021188	0.017726	0.032732	0.046081	0.056788	0.064734	0.070128	0.073259	0.074414	0.073672	0.070713	0.065105	0.057039	0.047066	0.035752	0.023287	0.0098383	-0.0044594	-0.019403	-0.034443	-0.04856	-0.060722	-0.070537	-0.077889	-0.082781	-0.085106	-0.084862	-0.082111	-0.077057
p133	0	-0.044727	-0.14418	-0.16443	-0.17941	-0.18799	-0.18915	-0.18289	-0.16985	-0.15099	-0.12769	-0.10116	-0.072616	-0.043751	-0.016438	0.0075057	0.026493	0.039878	0.047563	0.049811	0.047317	0.040521	0.030018	0.017037	0.0029864	-0.01082	-0.023274	-0.033846	-0.042225	-0.048333	-0.052313	-0.054064	-0.053679	-0.051726	-0.048882	-0.045758	-0.042852	-0.040312	-0.038272	-0.036775	-0.035783	-0.03536	-0.035409	-0.03569	-0.035997	-0.03613	-0.035837	-0.035152	-0.034096
p137	1	0.034173	0.04866	0.03688	0.024443	0.011175	-0.0029769	-0.018155	-0.034534	-0.051814	-0.069517	-0.087061	-0.1038	-0.11936	-0.13347	-0.1456	-0.15532	-0.16209	-0.16538	-0.16504	-0.16099	-0.15339	-0.1426	-0.12895	-0.11288	-0.095106	-0.076327	-0.057326	-0.038955	-0.02189	-0.0067286	0.0060152	0.01599	0.023024	0.02741	0.029623	0.030043	0.029128	0.027331	0.025027	0.022486	0.020065	0.018026	0.016397	0.014594	0.011986	0.0081645	0.0027323	-0.0045065
p138	0	-0.062359	-0.077546	-0.086841	-0.095963	-0.104	-0.11014	-0.11378	-0.11435	-0.11152	-0.10548	-0.097114	-0.087409	-0.077248	-0.067528	-0.05907	-0.052472	-0.048131	-0.046346	-0.047194	-0.050242	-0.054429	-0.058847	-0.062772	-0.06545	-0.066174	-0.0645	-0.060172	-0.053069	-0.043312	-0.031459	-0.018531	-0.0051737	0.0081885	0.021052	0.032842	0.043186	0.051822	0.058621	0.063866	0.068326	0.072955	0.078172	0.084027	0.090598	0.098069	0.10643	0.11565	0.12568
p139	1	-0.42981	-0.041546	-0.053552	-0.066902	-0.081476	-0.096997	-0.11284	-0.1282	-0.14221	-0.15432	-0.16442	-0.1725	-0.17843	-0.1822	-0.18413	-0.18473	-0.18467	-0.18456	-0.18496	-0.18612	-0.18808	-0.19077	-0.19416	-0.19799	-0.20187	-0.20528	-0.20778	-0.20917	-0.20952	-0.20897	-0.20759	-0.20547	-0.20272	-0.19953	-0.19599	-0.19217	-0.1881	-0.18366	-0.17869	-0.17317	-0.16723	-0.16102	-0.15471	-0.14848	-0.1427	-0.13798	-0.1349	-0.13383
p143	0	0.25642	-0.15288	-0.14273	-0.13268	-0.12293	-0.11392	-0.10607	-0.099495	-0.093948	-0.088943	-0.084138	-0.079472	-0.074492	-0.068745	-0.061918	-0.05353	-0.043053	-0.030068	-0.014922	0.0018988	0.020002	0.039183	0.058819	0.078095	0.096322	0.11275	0.12652	0.13681	0.14373	0.14748	0.14818	0.14585	0.1408	0.13368	0.12509	0.11568	0.10618	0.097314	0.089203	0.081965	0.075822	0.071049	0.067764	0.065703	0.064518	0.063761	0.062992	0.061917
p145	1	0.049794	-0.066755	-0.071606	-0.075715	-0.079209	-0.082436	-0.085654	-0.088833	-0.091659	-0.093767	-0.095067	-0.095415	-0.094664	-0.092844	-0.090131	-0.086638	-0.082543	-0.078203	-0.074178	-0.070923	-0.06847	-0.066902	-0.066304	-0.066614	-0.067534	-0.068673	-0.069572	-0.069732	-0.068636	-0.065901	-0.061421	-0.055077	-0.046797	-0.036578	-0.024692	-0.011598	0.0021244	0.015862	0.029119	0.041476	0.052472	0.061663	0.068682	0.073187	0.075126	0.074677	0.072083	0.067653
p146	1	-0.01616	-0.041376	-0.067865	-0.092516	-0.11421	-0.13202	-0.14542	-0.15417	-0.15815	-0.15759	-0.15284	-0.14442	-0.13309	-0.11962	-0.10473	-0.089099	-0.073277	-0.057624	-0.04255	-0.028238	-0.01472	-0.0020166	0.0099311	0.021086	0.031329	0.040617	0.048819	0.055699	0.061162	0.065092	0.067141	0.066988	0.064368	0.059224	0.051618	0.041562	0.029224	0.01486	-0.0013608	-0.01923	-0.038271	-0.057952	-0.077764	-0.097124	-0.11543	-0.13207	-0.14668	-0.15888
p147	1	0.18652	0.012075	0.010787	0.010084	0.010805	0.013048	0.016398	0.020158	0.023456	0.025904	0.027591	0.028784	0.029183	0.027989	0.024423	0.018524	0.010754	0.0017609	-0.007484	-0.01609	-0.023543	-0.029484	-0.033149	-0.033501	-0.0296	-0.021417	-0.0093023	0.0062232	0.024097	0.043099	0.062222	0.080473	0.096659	0.10956	0.11818	0.12233	0.12207	0.11761	0.10967	0.099039	0.086524	0.073035	0.05954	0.047015	0.036139	0.027112	0.020228	0.015706
p148	0	0.15938	0.13745	0.12777	0.11561	0.10102	0.084113	0.065125	0.0444	0.022559	0.00089336	-0.019023	-0.035827	-0.048665	-0.057283	-0.061755	-0.062244	-0.058948	-0.052177	-0.042442	-0.030604	-0.0176	-0.0042219	0.0091568	0.022438	0.035677	0.048885	0.061941	0.074714	0.087024	0.098727	0.10953	0.11903	0.12651	0.13141	0.13331	0.13198	0.12741	0.11971	0.10909	0.095755	0.080162	0.062964	0.045034	0.026996	0.0093059	-0.0077245	-0.023878	-0.038938
		Striatum - EPEC
p102	0	-0.17138	-0.0044677	-0.01118	-0.016344	-0.020722	-0.025476	-0.031153	-0.037975	-0.046296	-0.055859	-0.066286	-0.077407	-0.088909	-0.10025	-0.11063	-0.11911	-0.12525	-0.1288	-0.12931	-0.12694	-0.12204	-0.11491	-0.1059	-0.095387	-0.083891	-0.072036	-0.060252	-0.049139	-0.039475	-0.031542	-0.025301	-0.020662	-0.017454	-0.015557	-0.014718	-0.01457	-0.014912	-0.015334	-0.015294	-0.01457	-0.013194	-0.011312	-0.0090708	-0.0067628	-0.004847	-0.0038333	-0.0039502	-0.0053581
p103	0	0.01498	0.040836	0.052651	0.062323	0.069515	0.074181	0.076096	0.074954	0.070664	0.063581	0.054287	0.043486	0.031993	0.020524	0.0093259	-0.0015665	-0.011661	-0.020267	-0.026497	-0.029825	-0.030223	-0.027986	-0.023966	-0.019111	-0.013763	-0.0080172	-0.0023365	0.0026911	0.0062163	0.00768	0.0072086	0.0053121	0.0031457	0.0019575	0.002286	0.0042999	0.0081756	0.014099	0.022217	0.032481	0.044206	0.056414	0.067811	0.077105	0.083578	0.08696	0.087174	0.084104
p104	1	0.51607	0.090181	0.10314	0.11953	0.13872	0.15987	0.18207	0.20411	0.22474	0.24298	0.25803	0.26933	0.27647	0.27923	0.27785	0.27265	0.26406	0.25285	0.23995	0.22609	0.21159	0.19679	0.1821	0.16808	0.15521	0.14404	0.13498	0.12806	0.123	0.11967	0.11827	0.11889	0.12141	0.12543	0.13032	0.13529	0.13978	0.14362	0.14688	0.14963	0.15178	0.15321	0.15383	0.1538	0.1535	0.15338	0.15348	0.15352
p105	0	-0.16841	-0.02989	-0.017596	-0.0011269	0.019389	0.042606	0.066842	0.090604	0.11256	0.13166	0.1468	0.15682	0.16048	0.1569	0.14573	0.12777	0.10407	0.075706	0.043648	0.0091285	-0.026194	-0.060543	-0.091909	-0.11873	-0.13992	-0.15522	-0.16452	-0.16763	-0.16424	-0.1547	-0.13986	-0.12078	-0.099082	-0.076242	-0.053539	-0.031904	-0.012234	0.0044414	0.017007	0.025087	0.028714	0.028057	0.023725	0.016518	0.0072214	-0.0032173	-0.013858	-0.023535
p106	1	0.0926	-0.18622	-0.17387	-0.15682	-0.1356	-0.11102	-0.084466	-0.05826	-0.034333	-0.013425	0.0043692	0.01893	0.030147	0.037806	0.042069	0.042933	0.04105	0.038012	0.035122	0.032686	0.030553	0.028526	0.026462	0.024317	0.022064	0.020409	0.01942	0.018336	0.016614	0.01447	0.012475	0.011229	0.01126	0.01295	0.016464	0.02099	0.02625	0.032604	0.040191	0.048613	0.057275	0.065632	0.073123	0.079244	0.083568	0.086288	0.087167	0.085626
p107	1	0.18729	0.097241	0.10949	0.12098	0.13139	0.1402	0.14698	0.15135	0.15292	0.15168	0.1479	0.14193	0.13423	0.1251	0.11485	0.10395	0.092733	0.081674	0.071434	0.062445	0.055048	0.049547	0.045914	0.044028	0.043625	0.044405	0.04617	0.048647	0.051458	0.0542	0.05641	0.057573	0.057726	0.057206	0.056556	0.056264	0.056662	0.057751	0.059404	0.061755	0.065097	0.069821	0.075702	0.082157	0.088403	0.093656	0.097354	0.099632
p108	0	0.076523	-0.097347	-0.077311	-0.05551	-0.033273	-0.011889	0.0075004	0.023963	0.037135	0.046712	0.052446	0.054425	0.052886	0.048427	0.042175	0.035106	0.028112	0.021975	0.017309	0.014716	0.01463	0.016921	0.021248	0.02696	0.033065	0.038936	0.043981	0.047755	0.049914	0.050113	0.048133	0.044247	0.038906	0.032727	0.026378	0.020058	0.014002	0.008317	0.0029542	-0.002139	-0.0069273	-0.011597	-0.016418	-0.02175	-0.027905	-0.034811	-0.042396	-0.050483
p110	1	-0.58239	0.070435	0.072497	0.068734	0.058802	0.043868	0.025026	0.0031539	-0.020777	-0.045661	-0.070285	-0.093646	-0.11497	-0.13339	-0.14837	-0.1606	-0.17045	-0.17807	-0.18365	-0.18753	-0.19038	-0.19276	-0.19505	-0.1978	-0.20128	-0.20491	-0.20839	-0.21153	-0.21414	-0.21604	-0.21662	-0.21526	-0.21171	-0.20556	-0.19677	-0.1859	-0.17355	-0.16034	-0.14688	-0.13381	-0.12212	-0.11275	-0.10626	-0.10326	-0.10387	-0.10765	-0.11385	-0.1217
p114	1	0.030444	-0.068658	-0.056642	-0.043636	-0.030002	-0.016084	-0.0024751	0.0099822	0.020679	0.029224	0.03539	0.038906	0.039758	0.038234	0.03462	0.029234	0.022553	0.015318	0.0082091	0.001789	-0.0035891	-0.0075466	-0.0098409	-0.010377	-0.0090787	-0.0059611	-0.0010889	0.0052041	0.012389	0.01984	0.026979	0.033255	0.038198	0.041352	0.042315	0.04087	0.036847	0.030361	0.021768	0.011643	0.00066788	-0.010514	-0.021251	-0.030756	-0.038319	-0.043543	-0.046229	-0.046405
p115	1	0.095468	-0.089991	-0.094598	-0.095909	-0.092995	-0.085162	-0.072146	-0.054432	-0.032808	-0.0084049	0.017286	0.042711	0.066287	0.086431	0.10181	0.1115	0.11506	0.11261	0.1046	0.09197	0.076162	0.058725	0.041057	0.024526	0.010418	-0.00048671	-0.0076911	-0.011044	-0.010552	-0.0066884	-0.00034298	0.0074441	0.015898	0.024178	0.03133	0.036771	0.040053	0.040906	0.039058	0.034596	0.027845	0.019241	0.0089726	-0.0026527	-0.015109	-0.027932	-0.040724	-0.053063
p117	0	-0.32147	0.037768	0.02989	0.020499	0.010208	-0.00038143	-0.010811	-0.020618	-0.029538	-0.037383	-0.043781	-0.04844	-0.051564	-0.053568	-0.055205	-0.057055	-0.059382	-0.062441	-0.066427	-0.071458	-0.077803	-0.085716	-0.094892	-0.10476	-0.11458	-0.12377	-0.1321	-0.1393	-0.14516	-0.14938	-0.1515	-0.15113	-0.14826	-0.14313	-0.13603	-0.12733	-0.11701	-0.10517	-0.091728	-0.07683	-0.060831	-0.044288	-0.027678	-0.011459	0.0039549	0.018344	0.031052	0.041438
p118	1	-0.42313	-0.033432	-0.030513	-0.022701	-0.0097013	0.0077339	0.028356	0.050699	0.07333	0.095095	0.11471	0.13051	0.14061	0.1433	0.13775	0.12429	0.1038	0.077399	0.0462	0.011291	-0.026022	-0.063906	-0.10025	-0.13307	-0.16107	-0.18381	-0.20124	-0.21348	-0.22068	-0.22324	-0.22175	-0.21717	-0.2107	-0.20346	-0.19645	-0.19024	-0.18513	-0.18132	-0.17899	-0.17804	-0.17844	-0.17988	-0.18212	-0.18487	-0.18772	-0.19047	-0.19309	-0.19563
p119	0	0.15489	0.12015	0.12191	0.12494	0.12856	0.13208	0.13517	0.13796	0.14071	0.14342	0.14572	0.14657	0.14508	0.14078	0.1335	0.12316	0.10965	0.092902	0.073006	0.050428	0.026375	0.0027181	-0.018699	-0.036377	-0.049184	-0.05614	-0.056499	-0.049981	-0.036681	-0.017058	0.0077773	0.036156	0.066169	0.095947	0.12379	0.14812	0.16765	0.18149	0.18919	0.19056	0.18588	0.1758	0.16121	0.14319	0.12303	0.10197	0.080969	0.06064
p122	0	-0.20221	-0.077944	-0.068314	-0.061886	-0.058756	-0.058565	-0.060511	-0.064074	-0.068886	-0.074535	-0.080755	-0.087183	-0.093296	-0.098582	-0.10268	-0.10523	-0.10621	-0.10539	-0.10233	-0.096873	-0.088931	-0.078653	-0.066314	-0.052361	-0.037711	-0.023623	-0.011197	-0.0016024	0.0038517	0.004439	-4.6779e-05	-0.0095099	-0.023728	-0.042191	-0.06354	-0.0861	-0.1083	-0.12848	-0.14487	-0.15632	-0.16235	-0.16275	-0.15745	-0.14677	-0.13182	-0.11386	-0.094153	-0.074197
p124	0	-0.094638	0.027767	0.023697	0.016186	0.0054849	-0.007953	-0.023824	-0.041681	-0.060774	-0.080064	-0.098562	-0.11534	-0.1296	-0.1407	-0.14823	-0.15232	-0.15302	-0.15037	-0.1447	-0.13658	-0.12655	-0.11515	-0.10304	-0.090786	-0.078694	-0.066641	-0.054559	-0.042509	-0.030408	-0.0182	-0.0060129	0.0060552	0.01795	0.029563	0.040607	0.050661	0.059337	0.066304	0.071133	0.073663	0.073968	0.072156	0.068391	0.062763	0.05553	0.046976	0.03735	0.026967
p125	0	-0.076096	0.12785	0.12499	0.11857	0.10852	0.094844	0.077795	0.058152	0.036792	0.014612	-0.0071783	-0.027259	-0.044642	-0.058642	-0.068584	-0.074221	-0.075551	-0.072867	-0.066903	-0.058297	-0.047944	-0.037044	-0.02663	-0.017359	-0.0096839	-0.0036799	0.00069195	0.0034881	0.0051806	0.0059313	0.005791	0.0050805	0.0042253	0.0032735	0.0019602	-2.9181e-05	-0.0031488	-0.0078188	-0.01464	-0.023802	-0.035034	-0.04806	-0.062771	-0.078683	-0.095022	-0.11112	-0.12605	-0.13895
p127	0	0.01515	0.080658	0.084496	0.085064	0.083464	0.081238	0.079805	0.079563	0.080825	0.083763	0.087964	0.09301	0.098642	0.10419	0.10864	0.11076	0.1095	0.10477	0.096551	0.084924	0.070398	0.053606	0.035368	0.016626	-0.0016316	-0.018372	-0.032694	-0.044321	-0.052928	-0.058236	-0.060273	-0.059211	-0.05568	-0.050408	-0.04407	-0.037291	-0.030658	-0.024503	-0.019208	-0.0152	-0.012753	-0.012099	-0.013129	-0.015639	-0.01938	-0.024109	-0.029558	-0.035407
p128	1	-0.1664	0.011326	0.0015361	-0.0038168	-0.0046461	-0.0015893	0.0043239	0.011654	0.019047	0.024997	0.028226	0.028062	0.023651	0.014413	0.00063219	-0.01665	-0.036003	-0.05583	-0.074748	-0.091255	-0.10403	-0.11216	-0.11463	-0.11087	-0.10104	-0.086159	-0.06774	-0.047345	-0.026387	-0.0064022	0.011305	0.025425	0.03443	0.037431	0.03387	0.024047	0.0087605	-0.011028	-0.034317	-0.059928	-0.086985	-0.11425	-0.14011	-0.16351	-0.18341	-0.19935	-0.21115	-0.2189
p131	1	-0.33114	-0.10984	-0.11551	-0.12004	-0.1229	-0.12366	-0.12195	-0.11745	-0.11009	-0.10012	-0.088197	-0.075017	-0.061779	-0.049495	-0.039031	-0.031146	-0.026437	-0.025352	-0.028172	-0.034935	-0.045124	-0.057957	-0.072222	-0.086832	-0.10085	-0.11353	-0.12441	-0.13318	-0.13955	-0.14322	-0.14453	-0.14397	-0.14215	-0.13973	-0.13728	-0.13511	-0.13324	-0.13164	-0.13034	-0.1295	-0.1288	-0.12813	-0.12772	-0.12747	-0.12707	-0.12647	-0.12573	-0.12492
p132	1	-0.11191	0.039708	0.033018	0.022879	0.010114	-0.004128	-0.018507	-0.031689	-0.043102	-0.052085	-0.057994	-0.060426	-0.05962	-0.055781	-0.049207	-0.040476	-0.030367	-0.01976	-0.0093822	-8.353e-05	0.0074013	0.012476	0.015	0.01479	0.011883	0.0066377	-0.00041544	-0.0086729	-0.017679	-0.027061	-0.036571	-0.045924	-0.054928	-0.06331	-0.070877	-0.077691	-0.083914	-0.089773	-0.095363	-0.10059	-0.10536	-0.1096	-0.11318	-0.116	-0.11808	-0.11933	-0.11971	-0.11911
p133	0	0.15979	-0.19353	-0.19863	-0.19337	-0.17781	-0.15228	-0.11853	-0.079276	-0.037569	0.0039256	0.042963	0.077646	0.10656	0.12877	0.14347	0.15004	0.14905	0.14184	0.13013	0.11558	0.099471	0.082928	0.066761	0.051533	0.037823	0.026227	0.016925	0.0097757	0.0044288	0.00054814	-0.001958	-0.0031908	-0.0030961	-0.0015945	0.0013734	0.0057997	0.011461	0.018109	0.025549	0.033519	0.041686	0.049961	0.058131	0.066006	0.073298	0.07967	0.085089	0.089724
p137	1	-0.2469	0.078697	0.09236	0.10248	0.10877	0.11096	0.10882	0.10218	0.091215	0.076194	0.057297	0.034797	0.0092456	-0.018613	-0.047885	-0.077588	-0.10675	-0.13417	-0.15857	-0.17875	-0.19355	-0.20209	-0.20418	-0.19994	-0.18987	-0.17467	-0.15509	-0.13225	-0.10756	-0.082376	-0.057975	-0.03551	-0.015681	0.00094431	0.0142	0.024173	0.031162	0.035728	0.038601	0.04038	0.041637	0.042988	0.045033	0.048598	0.054093	0.061642	0.071038	0.081794
p138	0	-0.17112	-0.059997	-0.062014	-0.064113	-0.065993	-0.067417	-0.06818	-0.068089	-0.066871	-0.064392	-0.060439	-0.055323	-0.049946	-0.045011	-0.041044	-0.038425	-0.037393	-0.038027	-0.040417	-0.044446	-0.049989	-0.056535	-0.063195	-0.069286	-0.0743	-0.07793	-0.08011	-0.081018	-0.080689	-0.079127	-0.07635	-0.072535	-0.067936	-0.062805	-0.057367	-0.051726	-0.045787	-0.039249	-0.031988	-0.024068	-0.015714	-0.0072416	0.00089051	0.0085383	0.015663	0.022192	0.027977	0.032785
p139	1	-0.078633	0.15686	0.15036	0.1413	0.13058	0.11892	0.10671	0.094271	0.082446	0.072089	0.06342	0.056477	0.051157	0.046666	0.042214	0.037441	0.032598	0.027893	0.023055	0.017693	0.011829	0.0056726	-0.00053772	-0.0062121	-0.010579	-0.013207	-0.014481	-0.014679	-0.013788	-0.011816	-0.0092636	-0.0068992	-0.0055204	-0.0058136	-0.0086053	-0.014639	-0.02405	-0.037089	-0.053878	-0.074272	-0.097516	-0.12241	-0.14755	-0.17177	-0.19393	-0.21285	-0.22756	-0.23696
p143	0	-0.20225	-0.074719	-0.063611	-0.050759	-0.036187	-0.02052	-0.0046499	0.010541	0.024414	0.036515	0.046413	0.05383	0.058383	0.059479	0.057071	0.051679	0.044149	0.035168	0.025143	0.014327	0.0029531	-0.00893	-0.021285	-0.033819	-0.04649	-0.059499	-0.073114	-0.087219	-0.10151	-0.11552	-0.12868	-0.1403	-0.14959	-0.15605	-0.15923	-0.15873	-0.15441	-0.14679	-0.13645	-0.1241	-0.11058	-0.096726	-0.083524	-0.071688	-0.06174	-0.05413	-0.048992	-0.045897
p145	1	-0.0091489	-0.049978	-0.048414	-0.045181	-0.040725	-0.035593	-0.030478	-0.025721	-0.021489	-0.017798	-0.014756	-0.012495	-0.011122	-0.010653	-0.011139	-0.012475	-0.014291	-0.016285	-0.018238	-0.020019	-0.021533	-0.022755	-0.023675	-0.024294	-0.024402	-0.023833	-0.022564	-0.020625	-0.018001	-0.014665	-0.010575	-0.0055927	0.00041335	0.0075683	0.015598	0.024003	0.03223	0.039705	0.045817	0.04996	0.051619	0.050247	0.045311	0.036323	0.023377	0.0070605	-0.011923	-0.032808
p146	1	0.24985	-0.15177	-0.14334	-0.13243	-0.1191	-0.1034	-0.085482	-0.065574	-0.044104	-0.022118	-0.00068932	0.019116	0.036126	0.04962	0.059406	0.065391	0.067665	0.066408	0.061984	0.055488	0.048244	0.041614	0.036968	0.035081	0.036089	0.040039	0.046845	0.05635	0.06835	0.082048	0.096378	0.11011	0.1218	0.1307	0.13676	0.13996	0.14029	0.13782	0.13259	0.12489	0.11516	0.10409	0.092916	0.082403	0.072698	0.064036	0.056889	0.051642
p147	1	-0.017937	-0.094836	-0.091608	-0.088056	-0.083944	-0.078969	-0.07303	-0.066206	-0.058743	-0.050927	-0.042969	-0.034971	-0.027091	-0.019665	-0.013175	-0.0081812	-0.0050028	-0.0037767	-0.0043048	-0.0060648	-0.0085792	-0.011489	-0.014517	-0.017182	-0.01897	-0.019351	-0.017918	-0.014413	-0.0089803	-0.0022283	0.0051573	0.012521	0.019239	0.024491	0.02772	0.028506	0.026422	0.021166	0.012747	0.0017553	-0.010934	-0.024318	-0.037287	-0.048619	-0.05755	-0.06354	-0.066027	-0.06458
p148	0	0.14119	-0.089409	-0.074994	-0.060389	-0.046616	-0.034867	-0.026373	-0.021964	-0.021815	-0.025273	-0.031138	-0.038341	-0.045879	-0.05337	-0.06033	-0.066114	-0.069871	-0.071045	-0.06963	-0.066045	-0.060909	-0.054616	-0.047588	-0.039652	-0.030659	-0.020551	-0.0096051	0.0018789	0.013945	0.026672	0.040213	0.05467	0.070171	0.086385	0.10298	0.11965	0.13637	0.15334	0.17049	0.18786	0.20527	0.22219	0.23814	0.25289	0.2662	0.2777	0.2868	0.29274

## Sheet: S2FigEffortOutcomes
		aInsula - Effort outcomes (chosen-unchosen)
Participant ID	Group (1=citalopram, 0=placebo)	Summary value, multiplied with hrf and summed up	t1	t2	t3	t4	t5	t6	t7	t8	t9	t10	t11	t12	t13	t14	t15	t16	t17	t18	t19	t20	t21	t22	t23	t24	t25	t26	t27	t28	t29	t30	t31	t32	t33	t34	t35	t36	t37	t38	t39	t40	t41	t42	t43	t44	t45	t46	t47
p102	0	0.40149	0.14811	0.14801	0.14643	0.14377	0.14045	0.13732	0.13547	0.13563	0.13823	0.14353	0.15167	0.16248	0.17509	0.18869	0.20276	0.21677	0.22977	0.24104	0.25013	0.25673	0.26059	0.26173	0.26085	0.25861	0.2553	0.25084	0.2455	0.23946	0.23279	0.22554	0.21777	0.20939	0.19972	0.18801	0.17376	0.15717	0.13848	0.11808	0.096446	0.073969	0.050974	0.027866	0.0058445	-0.013731	-0.029825	-0.042288	-0.051357
p103	0	0.29485	0.20185	0.19396	0.18556	0.17641	0.16589	0.15357	0.13915	0.12281	0.1048	0.085313	0.064517	0.04249	0.01969	-0.0030045	-0.024396	-0.043479	-0.059406	-0.071943	-0.080816	-0.085735	-0.086254	-0.081831	-0.072183	-0.057222	-0.03742	-0.013392	0.014161	0.044991	0.078535	0.11397	0.15023	0.18602	0.21998	0.25043	0.27624	0.29651	0.31055	0.31736	0.31632	0.30728	0.2903	0.26583	0.23479	0.19873	0.15894	0.11675	0.073466
p104	1	0.63633	0.11437	0.1596	0.20167	0.2383	0.26797	0.2896	0.30237	0.3057	0.2998	0.28571	0.26511	0.24035	0.21403	0.18839	0.16519	0.14592	0.1318	0.12384	0.12253	0.1275	0.138	0.15243	0.1689	0.18591	0.20237	0.21714	0.22929	0.23793	0.24268	0.24376	0.24154	0.23703	0.23145	0.22559	0.21993	0.21505	0.2116	0.21032	0.21144	0.21493	0.22074	0.22841	0.23746	0.24779	0.25947	0.27237	0.28604
p105	0	0.098235	-0.020713	-0.035804	-0.048843	-0.05866	-0.064755	-0.067806	-0.068731	-0.067655	-0.06459	-0.05966	-0.052996	-0.045437	-0.038069	-0.031948	-0.027786	-0.025138	-0.023441	-0.022674	-0.022914	-0.024361	-0.027243	-0.031068	-0.035051	-0.038278	-0.03993	-0.040149	-0.03901	-0.036053	-0.030809	-0.022887	-0.012054	0.0013665	0.016848	0.033801	0.051588	0.070125	0.088957	0.10679	0.12231	0.1345	0.14268	0.14657	0.14595	0.14065	0.13083	0.11669	0.098969
p106	1	0.28815	0.10089	0.079088	0.053946	0.026699	-0.00046484	-0.025181	-0.045582	-0.060498	-0.069342	-0.072118	-0.068979	-0.060357	-0.047229	-0.030383	-0.010921	0.0099757	0.031213	0.051733	0.070912	0.088549	0.10451	0.11879	0.13175	0.14361	0.15435	0.16393	0.17242	0.18017	0.18714	0.19285	0.1968	0.19848	0.19715	0.1921	0.18323	0.17048	0.15379	0.13324	0.10943	0.083388	0.056181	0.029042	0.0034526	-0.01913	-0.037718	-0.051366	-0.059273
p107	1	0.023458	0.026778	0.01339	0.0024606	-0.0050948	-0.0086227	-0.0080669	-0.0040301	0.0028015	0.011693	0.021793	0.032331	0.042173	0.050076	0.054901	0.055741	0.052609	0.046301	0.037672	0.027637	0.01705	0.0067027	-0.0023727	-0.0093471	-0.013502	-0.014314	-0.012268	-0.0085268	-0.0042808	-0.00073883	0.0012249	0.00095492	-0.0020045	-0.0076176	-0.015679	-0.025867	-0.037149	-0.048076	-0.057239	-0.063299	-0.065266	-0.062506	-0.05506	-0.04352	-0.028614	-0.011073	0.0080546	0.027542
p108	0	0.17423	0.02292	0.013342	0.0042731	-0.0036523	-0.010078	-0.014959	-0.018496	-0.021249	-0.02341	-0.024921	-0.025929	-0.026467	-0.026261	-0.025314	-0.023613	-0.021177	-0.017872	-0.013362	-0.0076361	-0.00087337	0.0068063	0.015179	0.023711	0.032099	0.040131	0.047666	0.054452	0.060118	0.064513	0.067661	0.069603	0.070381	0.070277	0.069534	0.068373	0.066957	0.065507	0.064341	0.063652	0.063472	0.063833	0.064894	0.06667	0.069096	0.071971	0.075164	0.078549
p110	1	-0.1114	0.076876	0.076538	0.073652	0.068502	0.061902	0.05497	0.048994	0.044955	0.043321	0.043621	0.045131	0.047181	0.049165	0.050441	0.050274	0.047673	0.041652	0.031495	0.017172	-0.00038926	-0.02027	-0.041448	-0.062768	-0.083169	-0.10173	-0.11739	-0.12916	-0.13621	-0.13833	-0.13593	-0.12918	-0.11867	-0.10532	-0.090035	-0.073762	-0.057647	-0.042877	-0.030573	-0.021296	-0.015356	-0.013323	-0.01517	-0.020609	-0.029248	-0.040523	-0.05358	-0.067293
p114	1	-0.015715	0.050026	0.048856	0.047617	0.046347	0.045266	0.044711	0.045027	0.046321	0.048608	0.051864	0.055971	0.060692	0.065609	0.070164	0.073547	0.074897	0.073565	0.06917	0.061557	0.05057	0.036369	0.019472	0.0006933	-0.018927	-0.038145	-0.055817	-0.07111	-0.083449	-0.092466	-0.097774	-0.099306	-0.09749	-0.093157	-0.087326	-0.081055	-0.075212	-0.070369	-0.066901	-0.065096	-0.065299	-0.067685	-0.072005	-0.077571	-0.083664	-0.089728	-0.095375	-0.10046
p115	1	0.14215	0.01089	0.017429	0.025213	0.033849	0.04276	0.051091	0.058427	0.064552	0.069575	0.073981	0.078359	0.08322	0.088754	0.094895	0.10162	0.109	0.1165	0.12332	0.12842	0.1306	0.12857	0.12142	0.10877	0.090784	0.067701	0.039899	0.0087165	-0.024001	-0.05609	-0.085257	-0.10918	-0.12625	-0.13565	-0.13728	-0.13117	-0.11755	-0.097786	-0.073755	-0.047714	-0.022095	0.00075625	0.019427	0.03329	0.042476	0.04721	0.04783	0.045402
p117	0	0.26576	-0.065491	-0.063184	-0.060445	-0.057909	-0.055888	-0.054412	-0.053349	-0.052399	-0.051022	-0.049265	-0.047485	-0.045463	-0.042452	-0.037798	-0.031352	-0.023253	-0.013958	-0.0041472	0.0054112	0.014419	0.023073	0.0312	0.038319	0.044052	0.048478	0.051929	0.055185	0.059177	0.064636	0.071768	0.080097	0.089385	0.099496	0.11023	0.12111	0.13138	0.1399	0.14554	0.14751	0.14565	0.14064	0.13325	0.12429	0.11448	0.10467	0.095831	0.089173
p118	1	-0.11776	-0.22934	-0.23982	-0.2453	-0.24572	-0.24147	-0.2329	-0.2205	-0.20512	-0.18801	-0.17054	-0.15369	-0.13803	-0.12385	-0.11156	-0.1013	-0.093254	-0.08738	-0.083333	-0.080421	-0.077853	-0.074995	-0.071346	-0.066436	-0.059553	-0.050128	-0.037594	-0.022065	-0.0040523	0.015748	0.036606	0.057895	0.078914	0.098727	0.11626	0.13038	0.14003	0.14515	0.14615	0.14341	0.13721	0.12755	0.11452	0.09864	0.080565	0.06125	0.041552	0.02164
p119	0	-0.052129	-0.02522	-0.048666	-0.069018	-0.085086	-0.095883	-0.10116	-0.1015	-0.097682	-0.089941	-0.078771	-0.064838	-0.049083	-0.032623	-0.016361	-0.0012113	0.012096	0.023407	0.032719	0.039422	0.042732	0.04244	0.039187	0.033893	0.027278	0.020011	0.012777	0.0058673	-0.00053518	-0.0055939	-0.0083799	-0.0090067	-0.0084202	-0.0076752	-0.0075858	-0.0087109	-0.01141	-0.015708	-0.021571	-0.029634	-0.040375	-0.053075	-0.066494	-0.079388	-0.090705	-0.09965	-0.1058	-0.10901
p122	0	0.32259	0.051721	0.044389	0.037387	0.030327	0.023342	0.016542	0.0099178	0.003689	-0.0016115	-0.0058185	-0.00869	-0.0099432	-0.0090738	-0.0054893	0.00077243	0.0095737	0.020753	0.033949	0.048696	0.064794	0.081788	0.09913	0.11599	0.13144	0.14496	0.15616	0.16489	0.17104	0.17442	0.17464	0.17171	0.16588	0.1577	0.1478	0.1367	0.12498	0.1129	0.10066	0.088451	0.076759	0.065882	0.055933	0.046996	0.039199	0.032534	0.026696	0.021709
p124	0	0.11387	0.21447	0.21386	0.21287	0.21146	0.20947	0.20695	0.20413	0.2016	0.20013	0.20038	0.20222	0.20449	0.20672	0.20887	0.21119	0.21365	0.21614	0.21814	0.21871	0.21711	0.21321	0.20799	0.20187	0.19481	0.18643	0.17651	0.16475	0.15127	0.13666	0.12135	0.10534	0.088042	0.069517	0.050199	0.03078	0.012073	-0.004926	-0.019607	-0.031698	-0.040716	-0.046004	-0.04692	-0.04358	-0.036362	-0.025694	-0.012154	0.003522
p125	0	0.80821	0.085026	0.091399	0.095887	0.098205	0.098344	0.096834	0.094998	0.094672	0.096586	0.10064	0.10643	0.11344	0.12127	0.12968	0.13861	0.14791	0.15691	0.1645	0.17035	0.17474	0.1783	0.18198	0.18672	0.19321	0.20156	0.21163	0.22344	0.23719	0.25279	0.26995	0.28808	0.30616	0.32311	0.33786	0.34987	0.35875	0.36404	0.36527	0.3618	0.35296	0.3385	0.31872	0.29399	0.26493	0.23218	0.19671	0.15967
p127	0	0.049382	-0.030628	-0.051068	-0.070842	-0.089582	-0.10674	-0.12161	-0.13345	-0.14148	-0.14511	-0.14386	-0.13782	-0.1278	-0.11465	-0.098963	-0.081449	-0.062799	-0.043651	-0.024738	-0.0068385	0.0092789	0.023092	0.034426	0.043345	0.049935	0.054394	0.056856	0.057344	0.055987	0.05303	0.048804	0.043601	0.037879	0.031915	0.025856	0.019673	0.013388	0.0071394	0.0010103	-0.0049226	-0.010652	-0.016068	-0.021397	-0.026848	-0.032514	-0.038297	-0.044121	-0.049952
p128	1	0.17281	0.033053	0.055937	0.077926	0.098305	0.11638	0.13156	0.14336	0.15132	0.15565	0.15703	0.15635	0.15439	0.15119	0.14648	0.14011	0.13196	0.12198	0.11031	0.096891	0.081323	0.063165	0.042349	0.019981	-0.0024378	-0.02347	-0.04183	-0.056316	-0.066143	-0.070832	-0.069668	-0.061956	-0.047579	-0.027888	-0.0046412	0.020314	0.045208	0.068307	0.088293	0.10441	0.11568	0.121	0.11969	0.11249	0.10057	0.085394	0.068367	0.050772
p131	1	-0.080578	0.020802	0.017359	0.012193	0.0058994	-0.00099865	-0.0078586	-0.01409	-0.019145	-0.022489	-0.023465	-0.021786	-0.018031	-0.013015	-0.0074183	-0.0018556	0.0029961	0.0066687	0.0088366	0.0093474	0.0079145	0.0044006	-0.00092332	-0.0076862	-0.015539	-0.02404	-0.032831	-0.041669	-0.050408	-0.059118	-0.067591	-0.075546	-0.08263	-0.088413	-0.092423	-0.094288	-0.093593	-0.089971	-0.083098	-0.072563	-0.058399	-0.040813	-0.020248	0.0025145	0.026335	0.049891	0.071952	0.091261
p132	1	0.21003	-0.095481	-0.11809	-0.13933	-0.15711	-0.16952	-0.1749	-0.17213	-0.16106	-0.14216	-0.11588	-0.08289	-0.044932	-0.0042464	0.036947	0.076393	0.11186	0.14144	0.1638	0.17803	0.18341	0.17973	0.16773	0.14884	0.12463	0.097006	0.068016	0.039529	0.013156	-0.0095369	-0.027135	-0.038604	-0.043444	-0.041766	-0.034044	-0.021239	-0.0045201	0.015058	0.036428	0.058232	0.079037	0.097524	0.1125	0.12316	0.12911	0.1305	0.12762	0.12082
p133	0	-0.16892	0.17267	0.17904	0.18063	0.17727	0.1689	0.15541	0.13715	0.11532	0.091548	0.067866	0.046135	0.027781	0.013824	0.0049984	0.0018099	0.0046434	0.013324	0.026788	0.043381	0.061138	0.078242	0.093084	0.10426	0.11057	0.11097	0.10472	0.091734	0.07268	0.048828	0.021807	-0.0068779	-0.035759	-0.063438	-0.088541	-0.10971	-0.12594	-0.13679	-0.14238	-0.14326	-0.14033	-0.13445	-0.12656	-0.11752	-0.10818	-0.09957	-0.092557	-0.087763
p137	1	0.077883	0.011472	0.0051758	-0.0023739	-0.010364	-0.01794	-0.024507	-0.029737	-0.033061	-0.034402	-0.03405	-0.032105	-0.028313	-0.02273	-0.015595	-0.0072768	0.0016814	0.010646	0.018892	0.026064	0.032257	0.037336	0.04066	0.041851	0.040773	0.037589	0.032849	0.027273	0.021604	0.016528	0.012463	0.010004	0.009998	0.012923	0.018972	0.027963	0.039479	0.053154	0.068576	0.085013	0.10159	0.11726	0.1311	0.1427	0.15224	0.16013	0.1668	0.17226
p138	0	0.37771	0.0092896	0.0030602	0.0006666	0.0022587	0.0076809	0.016388	0.027592	0.040309	0.053458	0.065838	0.076417	0.084507	0.089667	0.091494	0.090042	0.085867	0.079725	0.072562	0.065331	0.059099	0.054846	0.053098	0.054177	0.058307	0.065193	0.074084	0.084158	0.094462	0.10427	0.11295	0.12002	0.12534	0.129	0.13134	0.13309	0.13525	0.13874	0.14434	0.15234	0.16276	0.17535	0.18954	0.20452	0.21912	0.23206	0.24195	0.24761
p139	1	0.38972	0.01679	0.027432	0.03803	0.048929	0.060425	0.072851	0.086266	0.10027	0.11448	0.12814	0.14049	0.15081	0.15849	0.16337	0.16528	0.1641	0.15996	0.15332	0.14482	0.13548	0.12649	0.1188	0.11297	0.10904	0.1071	0.10702	0.10857	0.11145	0.11505	0.11836	0.12022	0.11982	0.11674	0.11102	0.10273	0.092328	0.080316	0.06698	0.052834	0.038775	0.025661	0.013869	0.0035315	-0.0055045	-0.013449	-0.021064	-0.02914
p143	0	0.18085	0.083083	0.091257	0.097499	0.10161	0.10342	0.10272	0.099366	0.093293	0.084761	0.07418	0.061853	0.048522	0.035085	0.022341	0.010989	0.0015115	-0.0055931	-0.0099449	-0.011537	-0.010543	-0.0068992	-0.00081771	0.0071284	0.016224	0.025858	0.035617	0.044954	0.053424	0.060826	0.067048	0.071764	0.07467	0.075918	0.076009	0.075325	0.074155	0.073	0.072256	0.072191	0.073026	0.074951	0.078194	0.082569	0.087422	0.092274	0.096637	0.099768
p145	1	0.16173	-0.072582	-0.052566	-0.03696	-0.026185	-0.020207	-0.018786	-0.020929	-0.025622	-0.031905	-0.038529	-0.044172	-0.047468	-0.047399	-0.043345	-0.035189	-0.023076	-0.0075787	0.010728	0.031322	0.0534	0.075762	0.097034	0.11619	0.13232	0.14478	0.15313	0.15723	0.15692	0.15187	0.14197	0.1277	0.10987	0.089109	0.066247	0.042422	0.018716	-0.0040279	-0.024992	-0.043087	-0.057289	-0.067112	-0.072235	-0.072256	-0.067116	-0.057844	-0.045631	-0.031565
p146	1	1.1649	0.18697	0.20818	0.23205	0.25807	0.28523	0.31224	0.33792	0.36116	0.38115	0.39733	0.40933	0.41678	0.41996	0.41948	0.41614	0.4107	0.40411	0.39712	0.39025	0.38405	0.37891	0.37509	0.37221	0.36978	0.36736	0.36473	0.36128	0.35683	0.35129	0.34433	0.33569	0.32539	0.31398	0.30192	0.28959	0.27711	0.26476	0.25247	0.23999	0.22733	0.21437	0.20062	0.18527	0.16763	0.14702	0.1232	0.096208
p147	1	0.44135	0.081281	0.076884	0.074127	0.073831	0.076661	0.083138	0.093521	0.10716	0.12305	0.14026	0.15834	0.17662	0.19414	0.20986	0.223	0.23302	0.23923	0.24143	0.23989	0.23488	0.2263	0.21428	0.19918	0.18155	0.16164	0.13962	0.11616	0.09195	0.067424	0.043046	0.01973	-0.0017528	-0.020798	-0.036954	-0.049572	-0.058053	-0.062357	-0.06261	-0.059091	-0.052251	-0.04308	-0.032634	-0.021909	-0.011707	-0.0029793	0.0033706	0.0066829
p148	0	0.046666	0.059133	0.070282	0.080425	0.089257	0.096384	0.10129	0.10394	0.10434	0.10303	0.1007	0.098176	0.096274	0.095891	0.097123	0.099941	0.10436	0.10995	0.11626	0.12235	0.12748	0.13106	0.1325	0.13119	0.12708	0.12018	0.11049	0.098437	0.084565	0.069786	0.054774	0.040116	0.026488	0.014454	0.004084	-0.0045036	-0.01111	-0.015907	-0.01929	-0.021817	-0.023904	-0.026112	-0.029014	-0.032943	-0.037601	-0.042902	-0.048866	-0.055201
		aPFC - effort outcomes
p102	0	0.092082	0.049474	0.048985	0.051019	0.056314	0.065395	0.078051	0.093488	0.1109	0.12934	0.14791	0.16586	0.18242	0.19701	0.20906	0.21812	0.22425	0.22773	0.22886	0.22801	0.22552	0.22166	0.21672	0.21073	0.20368	0.19548	0.186	0.17525	0.1633	0.15017	0.13603	0.12105	0.10542	0.089485	0.073687	0.058634	0.044885	0.032724	0.022409	0.014218	0.0082779	0.0046624	0.0034266	0.0046301	0.0082488	0.014005	0.0215	0.03039
p103	0	0.29568	0.098666	0.094294	0.09112	0.08836	0.085214	0.081085	0.075536	0.06812	0.058485	0.046255	0.031312	0.014129	-0.0044302	-0.023126	-0.040879	-0.056825	-0.070248	-0.080701	-0.087971	-0.091775	-0.091921	-0.088541	-0.081995	-0.072692	-0.061064	-0.047761	-0.033437	-0.018433	-0.002866	0.013188	0.029577	0.046061	0.062424	0.07817	0.092945	0.10698	0.12066	0.13405	0.14708	0.15939	0.17053	0.18027	0.18852	0.19557	0.20163	0.2064	0.20937
p104	1	0.59643	0.17387	0.19224	0.20662	0.21702	0.22361	0.22654	0.22598	0.22194	0.21478	0.20525	0.1946	0.1842	0.17495	0.16728	0.16161	0.15822	0.15717	0.15861	0.16259	0.16876	0.17634	0.18434	0.19204	0.19902	0.20478	0.20895	0.21139	0.21195	0.2105	0.20724	0.20266	0.19743	0.1921	0.18698	0.18237	0.17842	0.17507	0.17221	0.16959	0.16683	0.16348	0.15908	0.15345	0.14652	0.13833	0.12917	0.11949
p105	0	0.46676	0.13227	0.14863	0.16338	0.17609	0.18554	0.18998	0.18797	0.17884	0.16247	0.13954	0.11106	0.077923	0.040967	0.0014326	-0.038484	-0.075738	-0.10739	-0.1313	-0.14615	-0.15179	-0.1486	-0.13689	-0.11681	-0.088964	-0.054836	-0.016999	0.021775	0.059202	0.09369	0.12481	0.15259	0.17679	0.19685	0.2123	0.22314	0.23017	0.23439	0.23658	0.23735	0.23652	0.23381	0.22918	0.22303	0.21594	0.20869	0.20197	0.19637
p106	1	0.13147	0.085737	0.075778	0.062487	0.046552	0.028942	0.010687	-0.0071265	-0.023117	-0.036017	-0.045238	-0.050342	-0.050929	-0.047041	-0.038799	-0.026395	-0.010059	0.009594	0.031053	0.052719	0.073388	0.091921	0.10721	0.11852	0.12524	0.12674	0.12248	0.11241	0.097739	0.080023	0.060598	0.040753	0.021731	0.0045844	-0.0097761	-0.02041	-0.026458	-0.027419	-0.023789	-0.016596	-0.0068173	0.0046187	0.016864	0.029138	0.040782	0.051131	0.059516	0.065337
p107	1	0.024888	0.15814	0.14958	0.14099	0.13317	0.12646	0.12055	0.11509	0.10983	0.10451	0.098856	0.092553	0.08492	0.075233	0.06302	0.048362	0.032423	0.016469	0.0014546	-0.011894	-0.022974	-0.031283	-0.036181	-0.037224	-0.034221	-0.027444	-0.018284	-0.008306	0.0013624	0.0098558	0.016585	0.021159	0.02314	0.022396	0.019082	0.013625	0.0071599	0.00089885	-0.0043823	-0.0080304	-0.0096083	-0.0088132	-0.0054973	8.756e-05	0.0074516	0.015932	0.024453	0.031916
p108	0	0.069669	-0.014203	-0.024845	-0.03396	-0.041166	-0.046341	-0.049649	-0.051456	-0.052253	-0.052376	-0.051925	-0.051009	-0.049604	-0.047318	-0.043957	-0.039516	-0.034046	-0.027532	-0.019948	-0.011345	-0.0019505	0.0079382	0.017925	0.027265	0.035307	0.041775	0.046535	0.049437	0.050388	0.049417	0.046699	0.042494	0.03704	0.030849	0.024599	0.01875	0.01376	0.010154	0.008351	0.0085992	0.010997	0.015583	0.022536	0.031892	0.043405	0.056685	0.07123	0.086365
p110	1	0.18144	0.0030434	0.00013358	-0.0021075	-0.0037096	-0.0043263	-0.0036382	-0.0014725	0.0022961	0.007712	0.014871	0.023646	0.033684	0.044362	0.055206	0.06573	0.075477	0.084037	0.090966	0.095812	0.098175	0.097942	0.095241	0.090423	0.083729	0.075534	0.066323	0.056539	0.046696	0.037394	0.02914	0.022315	0.017035	0.013383	0.011566	0.011422	0.012499	0.014356	0.016507	0.018331	0.019323	0.018908	0.016796	0.012629	0.0059414	-0.0033459	-0.014982	-0.028612
p114	1	-0.22652	0.027541	0.028422	0.028075	0.026565	0.024015	0.020765	0.017327	0.014069	0.011307	0.0092893	0.0081092	0.0077779	0.0083288	0.0095848	0.011121	0.012294	0.012329	0.010513	0.0062226	-0.00096709	-0.011206	-0.024446	-0.040503	-0.058927	-0.079056	-0.10012	-0.12118	-0.14121	-0.15914	-0.17424	-0.186	-0.19408	-0.1984	-0.19917	-0.19656	-0.19074	-0.18199	-0.17078	-0.15768	-0.14302	-0.12704	-0.11013	-0.092648	-0.074782	-0.05695	-0.039714	-0.023539
p115	1	0.094587	-0.016568	-0.029419	-0.043043	-0.057149	-0.071303	-0.08489	-0.097492	-0.10865	-0.11769	-0.12374	-0.12599	-0.12357	-0.11603	-0.10343	-0.086049	-0.064441	-0.03931	-0.011588	0.017381	0.045968	0.072508	0.095454	0.11375	0.12678	0.13406	0.13546	0.13139	0.1226	0.11026	0.095904	0.081016	0.066823	0.05423	0.043845	0.036167	0.03157	0.029831	0.030447	0.032591	0.0351	0.037022	0.037817	0.037022	0.034309	0.029397	0.021923	0.011934
p117	0	0.17954	0.11171	0.11359	0.11134	0.10497	0.095105	0.082369	0.067474	0.050968	0.033287	0.014917	-0.003559	-0.020851	-0.035817	-0.04822	-0.058319	-0.066384	-0.072823	-0.077789	-0.081317	-0.083545	-0.084486	-0.084681	-0.08472	-0.084255	-0.082482	-0.078663	-0.07199	-0.062101	-0.048847	-0.032297	-0.013118	0.0082486	0.031518	0.055525	0.078622	0.099274	0.11591	0.12744	0.13306	0.13255	0.12686	0.1171	0.10424	0.089888	0.075922	0.064067	0.05603
p118	1	0.27031	-0.12549	-0.13132	-0.13473	-0.13474	-0.13064	-0.12203	-0.10873	-0.090706	-0.068331	-0.042224	-0.013376	0.01659	0.045696	0.071909	0.093613	0.10952	0.11916	0.12241	0.11957	0.11137	0.099152	0.084737	0.070185	0.05743	0.048007	0.04325	0.043396	0.048361	0.057898	0.071254	0.087183	0.10426	0.12098	0.13613	0.14864	0.15752	0.16257	0.16366	0.16054	0.15319	0.14196	0.12719	0.10921	0.088014	0.063776	0.036879	0.0078173
p119	0	0.13375	0.045964	0.032429	0.019704	0.0093711	0.0026806	-0.00046261	-0.0008288	0.0010381	0.0051582	0.010849	0.01715	0.023075	0.027496	0.029338	0.027867	0.023396	0.01668	0.0082828	-0.0017046	-0.012688	-0.02372	-0.033778	-0.041817	-0.046902	-0.048415	-0.046283	-0.040609	-0.031482	-0.018772	-0.0029758	0.014707	0.032898	0.050351	0.066079	0.079414	0.089873	0.097024	0.10041	0.099456	0.094116	0.085202	0.073817	0.061037	0.047627	0.034066	0.020858	0.0084755
p122	0	0.22873	0.2131	0.22583	0.23562	0.24198	0.2444	0.24258	0.23681	0.22765	0.21579	0.20208	0.1873	0.17226	0.15772	0.1444	0.13313	0.12476	0.11946	0.11676	0.11607	0.11662	0.11762	0.11834	0.11823	0.11687	0.11367	0.10807	0.1002	0.090773	0.08063	0.070703	0.061992	0.055341	0.051384	0.050485	0.052982	0.058948	0.068011	0.079395	0.092062	0.10513	0.11773	0.12909	0.13854	0.14574	0.1505	0.15277	0.15269
p124	0	0.46975	0.19395	0.2053	0.21431	0.22089	0.22501	0.22723	0.22835	0.2293	0.23106	0.23442	0.23988	0.24746	0.25686	0.2677	0.27965	0.29184	0.30302	0.31206	0.3178	0.31921	0.31553	0.30691	0.29387	0.27711	0.25728	0.23554	0.21337	0.19207	0.17299	0.1574	0.14636	0.14012	0.13865	0.14171	0.14899	0.15974	0.17292	0.18757	0.20268	0.21723	0.23019	0.241	0.24913	0.25415	0.25575	0.25408	0.2496
p125	0	0.38715	0.23102	0.24669	0.26002	0.27099	0.27988	0.28682	0.2918	0.29518	0.29708	0.29758	0.29673	0.29465	0.29148	0.28728	0.28205	0.27575	0.26865	0.26104	0.25318	0.2453	0.23769	0.23064	0.22448	0.21964	0.21639	0.21507	0.21571	0.21797	0.22141	0.22562	0.23017	0.23454	0.23819	0.24037	0.24039	0.23738	0.23061	0.21989	0.20549	0.1878	0.16735	0.14468	0.12035	0.095045	0.069654	0.045327	0.023249
p127	0	0.14951	-0.10175	-0.093582	-0.085282	-0.077422	-0.07053	-0.065016	-0.061426	-0.059987	-0.060184	-0.061451	-0.063613	-0.066923	-0.071382	-0.076762	-0.0829	-0.089572	-0.096186	-0.10222	-0.10745	-0.11184	-0.11506	-0.11644	-0.11574	-0.11291	-0.10774	-0.10004	-0.090035	-0.078023	-0.064263	-0.048822	-0.031882	-0.014109	0.0040994	0.022462	0.04035	0.057073	0.072286	0.085715	0.097097	0.1061	0.11248	0.11653	0.11849	0.11848	0.11699	0.1147	0.1121
p128	1	0.25003	0.084397	0.096614	0.11093	0.12661	0.14296	0.15973	0.17678	0.1939	0.2103	0.22503	0.23721	0.2459	0.2504	0.2503	0.24531	0.23536	0.22042	0.20053	0.17614	0.14797	0.11699	0.084566	0.05242	0.022248	-0.0042848	-0.026069	-0.042244	-0.052076	-0.055154	-0.051301	-0.040683	-0.02409	-0.0031192	0.020453	0.044698	0.068033	0.089091	0.10672	0.12016	0.12878	0.13214	0.13051	0.12495	0.11652	0.1063	0.095514	0.085316
p131	1	0.2135	0.17602	0.17491	0.17135	0.16561	0.15777	0.1479	0.13592	0.1217	0.10537	0.087528	0.068944	0.050558	0.033021	0.016868	0.0029532	-0.0079087	-0.014873	-0.017074	-0.014054	-0.0061203	0.006082	0.021648	0.039863	0.05992	0.080688	0.10094	0.11944	0.13496	0.14667	0.15449	0.15855	0.15921	0.15674	0.15159	0.14436	0.13593	0.12719	0.11898	0.11184	0.10581	0.10081	0.096578	0.092924	0.089545	0.086226	0.082564	0.078128
p132	1	0.12174	0.0025253	-0.015928	-0.035246	-0.053438	-0.068887	-0.080128	-0.085967	-0.086099	-0.080779	-0.070371	-0.055465	-0.03721	-0.016937	0.0040071	0.024383	0.043015	0.058891	0.071448	0.080443	0.085578	0.0869	0.084897	0.080179	0.073392	0.065197	0.05633	0.047521	0.039227	0.031836	0.025942	0.021855	0.01969	0.019291	0.020348	0.022596	0.025661	0.02905	0.032381	0.035036	0.036137	0.03497	0.030907	0.024066	0.014873	0.0035881	-0.0094749	-0.023773
p133	0	0.36696	0.12467	0.13395	0.1421	0.14956	0.15626	0.16188	0.16623	0.16928	0.17108	0.17204	0.17259	0.17304	0.17355	0.17414	0.17518	0.17711	0.18022	0.18456	0.19011	0.19661	0.20379	0.2113	0.2188	0.22609	0.23286	0.23879	0.24362	0.24709	0.24885	0.24871	0.24647	0.24223	0.23615	0.22837	0.2189	0.20783	0.19529	0.18159	0.16727	0.15288	0.13889	0.12536	0.11218	0.099257	0.0866	0.074181	0.061837
p137	1	0.088649	0.020353	0.028106	0.035355	0.04211	0.04848	0.054616	0.060667	0.066599	0.072154	0.076801	0.080244	0.082556	0.083823	0.084325	0.084221	0.083378	0.081478	0.078339	0.074062	0.069142	0.063789	0.057874	0.051212	0.043508	0.034509	0.024259	0.013216	0.0018401	-0.0096225	-0.021245	-0.032891	-0.044345	-0.055535	-0.066238	-0.076047	-0.084554	-0.091627	-0.09719	-0.10104	-0.10291	-0.10278	-0.10048	-0.09556	-0.087774	-0.077279	-0.064447	-0.049733
p138	0	0.35711	0.061009	0.048094	0.034834	0.021488	0.008436	-0.0035998	-0.01406	-0.023082	-0.03082	-0.037332	-0.042726	-0.047222	-0.05118	-0.054756	-0.058213	-0.062124	-0.066947	-0.072337	-0.077741	-0.082778	-0.086973	-0.089814	-0.090674	-0.089046	-0.084277	-0.075575	-0.062293	-0.044614	-0.0233	0.00097561	0.027429	0.055184	0.083292	0.11092	0.13698	0.16033	0.17998	0.19548	0.20689	0.21434	0.21804	0.21832	0.21551	0.20982	0.20171	0.19174	0.18045
p139	1	0.36906	0.074392	0.071315	0.071641	0.075338	0.082064	0.091516	0.10305	0.1157	0.12829	0.13998	0.15025	0.15879	0.16542	0.17009	0.17294	0.17375	0.1725	0.16946	0.16512	0.15986	0.15385	0.1473	0.14028	0.1329	0.12503	0.11695	0.10894	0.10104	0.093195	0.085312	0.077306	0.068883	0.059715	0.04945	0.038031	0.025264	0.010926	-0.0050364	-0.022654	-0.041852	-0.062232	-0.08301	-0.10311	-0.12139	-0.13699	-0.14906	-0.15695
p143	0	0.12529	-0.00047682	0.0072885	0.014607	0.020894	0.025591	0.028241	0.028593	0.026562	0.022462	0.017152	0.011259	0.0053395	0.00012691	-0.0035851	-0.0052378	-0.0045988	-0.0017386	0.0032658	0.010096	0.018046	0.026733	0.035887	0.044841	0.052806	0.059363	0.064393	0.068042	0.070382	0.071538	0.071863	0.071465	0.070489	0.069412	0.068701	0.068391	0.068324	0.068227	0.067797	0.066782	0.064813	0.061719	0.057129	0.05047	0.041286	0.029551	0.01542	-0.00087171
p145	1	0.18733	0.14926	0.14957	0.14889	0.14729	0.1449	0.14173	0.13773	0.13278	0.1267	0.11934	0.11069	0.10085	0.089991	0.07864	0.067233	0.056233	0.046379	0.038321	0.032591	0.029535	0.029261	0.03177	0.036825	0.043869	0.052366	0.06179	0.071167	0.079573	0.086185	0.090336	0.091567	0.089529	0.084183	0.075699	0.064455	0.050974	0.036156	0.020898	0.0061614	-0.0070525	-0.017831	-0.025324	-0.028932	-0.028237	-0.02351	-0.015461	-0.0050919
p146	1	1.1273	0.099389	0.11501	0.13169	0.15023	0.17106	0.19362	0.21719	0.24089	0.26391	0.28559	0.30518	0.32188	0.33492	0.34361	0.34763	0.34741	0.34352	0.3368	0.32815	0.31827	0.30802	0.29837	0.29033	0.28485	0.28268	0.28413	0.28951	0.29891	0.31228	0.32963	0.35077	0.37517	0.40191	0.43001	0.45846	0.48621	0.51182	0.53379	0.55075	0.56142	0.5648	0.56031	0.54795	0.52778	0.50018	0.46607	0.42707
p147	1	-0.26849	0.069645	0.039929	0.010864	-0.016583	-0.041834	-0.064429	-0.083627	-0.099231	-0.11149	-0.12074	-0.12739	-0.13178	-0.13419	-0.13468	-0.13297	-0.12883	-0.12279	-0.11541	-0.10691	-0.097519	-0.087695	-0.077957	-0.06876	-0.060755	-0.054871	-0.051826	-0.051363	-0.052937	-0.056105	-0.06029	-0.064602	-0.068295	-0.070873	-0.071709	-0.07005	-0.065436	-0.058233	-0.048947	-0.038132	-0.026463	-0.014797	-0.0037003	0.0065283	0.015443	0.022576	0.027722	0.031135
p148	0	-0.25626	0.11267	0.12597	0.13894	0.15082	0.16066	0.16764	0.17151	0.17223	0.17002	0.16513	0.15794	0.14897	0.13867	0.12756	0.11638	0.10584	0.095971	0.086666	0.077671	0.068894	0.060216	0.051502	0.042619	0.03351	0.023878	0.013425	0.0021463	-0.009911	-0.02252	-0.035521	-0.048784	-0.06224	-0.075814	-0.08942	-0.10265	-0.11499	-0.12594	-0.13501	-0.14197	-0.14666	-0.14884	-0.14819	-0.1445	-0.13787	-0.12898	-0.11868	-0.10782
		Parietal (IPLC) - effort outcomes
p102	0	0.15777	0.1649	0.15231	0.14205	0.13466	0.13025	0.12873	0.12989	0.13333	0.13848	0.14463	0.15107	0.15711	0.16209	0.16536	0.16645	0.16512	0.16133	0.1553	0.14728	0.13766	0.1269	0.11551	0.10395	0.092687	0.082146	0.07275	0.064715	0.058075	0.052848	0.048942	0.046133	0.044042	0.04241	0.041144	0.04014	0.039078	0.03783	0.036513	0.035318	0.034508	0.034496	0.035863	0.039008	0.044054	0.051152	0.060585	0.072251
p103	0	0.3084	0.14155	0.12313	0.10613	0.090506	0.076236	0.063704	0.053322	0.045244	0.039242	0.034861	0.031761	0.030016	0.029797	0.031077	0.033679	0.036978	0.040311	0.043136	0.045082	0.046114	0.046296	0.045636	0.04421	0.042617	0.041504	0.041558	0.043403	0.047609	0.054728	0.065022	0.078455	0.094615	0.11297	0.13241	0.15178	0.17011	0.18653	0.20023	0.21043	0.21651	0.21806	0.21523	0.20832	0.19809	0.18545	0.17121	0.15606
p104	1	0.17197	0.12031	0.1227	0.12104	0.11605	0.10884	0.10036	0.091271	0.082451	0.074701	0.068996	0.066039	0.06619	0.069463	0.075426	0.083429	0.092938	0.10335	0.1138	0.1235	0.13161	0.13754	0.14099	0.14188	0.14045	0.137	0.13174	0.12507	0.11747	0.10942	0.10141	0.093735	0.086544	0.079981	0.074109	0.06907	0.064985	0.061914	0.059994	0.059329	0.060055	0.062376	0.066516	0.07247	0.080057	0.088853	0.098539	0.10874
p105	0	0.20931	0.059387	0.061888	0.064955	0.068581	0.072521	0.076237	0.079382	0.081388	0.081696	0.079677	0.075221	0.068503	0.059788	0.049332	0.037624	0.025651	0.01418	0.0041344	-0.0037374	-0.0087405	-0.010675	-0.0095315	-0.0052162	0.0024982	0.013628	0.027459	0.043297	0.060281	0.077777	0.095302	0.11262	0.12932	0.14461	0.1574	0.1668	0.17283	0.17559	0.17529	0.17214	0.1662	0.15762	0.14715	0.13596	0.12562	0.11743	0.11196	0.10966
p106	1	0.5684	0.02062	0.029461	0.037047	0.043349	0.049101	0.055365	0.062901	0.071429	0.080379	0.089585	0.099027	0.10877	0.11872	0.12868	0.13805	0.14597	0.15173	0.1554	0.15753	0.1585	0.15864	0.15831	0.15785	0.15773	0.15849	0.16084	0.16554	0.17275	0.18216	0.19339	0.20597	0.21936	0.23304	0.24637	0.25888	0.27	0.27887	0.28491	0.28784	0.28758	0.28416	0.27773	0.26846	0.25665	0.24238	0.22583	0.20773
p107	1	0.26951	0.045055	0.045432	0.046118	0.047324	0.049249	0.051679	0.054048	0.055735	0.056296	0.055512	0.052935	0.048592	0.042768	0.035649	0.027635	0.019502	0.012388	0.007276	0.0048513	0.0055388	0.0098748	0.017975	0.029677	0.044601	0.062022	0.080947	0.10015	0.11866	0.13569	0.15048	0.16225	0.17038	0.17448	0.17459	0.17112	0.16473	0.15603	0.14544	0.13338	0.12053	0.10764	0.09532	0.083868	0.0732	0.062928	0.052334	0.040989
p108	0	0.31608	0.085425	0.081322	0.078163	0.075985	0.074798	0.07419	0.073704	0.072899	0.071557	0.069533	0.066709	0.063043	0.058883	0.054911	0.051493	0.048878	0.047466	0.047574	0.049297	0.05258	0.057369	0.063527	0.070507	0.077468	0.083913	0.089598	0.094153	0.097363	0.099253	0.099985	0.099705	0.098647	0.097366	0.096628	0.097053	0.09911	0.10321	0.10948	0.11775	0.12777	0.13929	0.15199	0.16529	0.17839	0.19045	0.20068	0.20844
p110	1	-0.043647	0.024975	0.018709	0.013168	0.0082758	0.004394	0.0018358	0.00079646	0.0012583	0.0028294	0.0051227	0.0078811	0.010764	0.013285	0.015059	0.015564	0.014385	0.011082	0.0053182	-0.0028692	-0.013326	-0.025572	-0.038834	-0.052056	-0.064306	-0.074673	-0.082319	-0.086355	-0.08595	-0.080691	-0.070541	-0.056279	-0.03917	-0.020649	-0.0020533	0.01527	0.029932	0.040409	0.045218	0.043339	0.034342	0.018714	-0.0024598	-0.027954	-0.056509	-0.086742	-0.11716	-0.146
p114	1	-0.032689	0.19694	0.17653	0.15209	0.1244	0.094585	0.063746	0.032785	0.0025732	-0.025931	-0.051976	-0.075259	-0.095553	-0.11268	-0.12656	-0.13744	-0.14548	-0.15069	-0.15314	-0.15314	-0.15112	-0.14742	-0.14243	-0.13647	-0.12989	-0.12282	-0.11552	-0.10829	-0.1014	-0.094801	-0.088182	-0.081148	-0.073416	-0.064956	-0.055748	-0.045898	-0.035499	-0.024652	-0.013429	-0.0021144	0.0088106	0.018799	0.027398	0.034551	0.040288	0.044677	0.047868	0.050016
p115	1	-0.023678	-0.041106	-0.045216	-0.05045	-0.056813	-0.064279	-0.072809	-0.082236	-0.092285	-0.10264	-0.11289	-0.12263	-0.13133	-0.13851	-0.14387	-0.14718	-0.14835	-0.14735	-0.14424	-0.13913	-0.13222	-0.12384	-0.11448	-0.10465	-0.094704	-0.08496	-0.075608	-0.066666	-0.058097	-0.049887	-0.042022	-0.034386	-0.026891	-0.019492	-0.012371	-0.0056359	0.00053977	0.0057093	0.0094469	0.011445	0.011473	0.0092759	0.0047698	-0.0020806	-0.011007	-0.021876	-0.034626	-0.048953
p117	0	0.42915	0.10798	0.12729	0.14151	0.15011	0.1531	0.15078	0.14363	0.13239	0.11842	0.10323	0.088154	0.074325	0.062766	0.054318	0.049371	0.047997	0.04998	0.054935	0.062028	0.070345	0.079355	0.088483	0.097016	0.10446	0.11049	0.11502	0.11844	0.12127	0.1242	0.12777	0.13199	0.13705	0.14337	0.15101	0.16003	0.17034	0.18129	0.19208	0.20184	0.20996	0.21617	0.22014	0.22139	0.21986	0.21558	0.20862	0.1995
p118	1	0.067361	-0.093712	-0.1004	-0.11075	-0.12272	-0.13448	-0.14466	-0.15212	-0.15565	-0.15449	-0.14784	-0.13529	-0.11739	-0.095509	-0.071736	-0.048055	-0.026077	-0.0066257	0.0096302	0.022198	0.030625	0.034803	0.03525	0.033036	0.029694	0.026624	0.02499	0.024819	0.025975	0.028273	0.031356	0.034737	0.037946	0.040375	0.041433	0.040729	0.038018	0.034014	0.029362	0.024699	0.020877	0.018583	0.018141	0.019799	0.023528	0.029056	0.035938	0.043261
p119	0	0.36359	0.075886	0.077252	0.078088	0.079336	0.081822	0.085879	0.090988	0.096511	0.10224	0.1082	0.11418	0.11964	0.12405	0.12691	0.12783	0.12686	0.12461	0.12185	0.11909	0.11649	0.11442	0.11329	0.11339	0.11489	0.11796	0.12256	0.12826	0.13441	0.14037	0.14549	0.14896	0.1502	0.14903	0.14538	0.13912	0.13012	0.11871	0.10545	0.090977	0.076189	0.062212	0.049907	0.039702	0.0319	0.026943	0.025218	0.026668
p122	0	0.42324	0.18927	0.20031	0.20757	0.21051	0.20913	0.20431	0.19721	0.18859	0.17888	0.16842	0.15757	0.14699	0.13756	0.13021	0.12551	0.12334	0.1233	0.12528	0.12929	0.13534	0.14314	0.1522	0.16185	0.17123	0.17945	0.18613	0.19113	0.19429	0.19527	0.19377	0.18976	0.18326	0.17462	0.16453	0.15393	0.14329	0.1329	0.12287	0.11364	0.10589	0.10004	0.096528	0.095262	0.095681	0.096989	0.098793	0.10082
p124	0	0.55651	0.20425	0.20866	0.21347	0.219	0.22531	0.23234	0.23972	0.2473	0.25514	0.26338	0.27199	0.28039	0.2877	0.29322	0.29649	0.29733	0.29576	0.2918	0.28539	0.27644	0.26496	0.25162	0.23751	0.2237	0.21106	0.2001	0.19109	0.18418	0.17949	0.17711	0.17704	0.17876	0.18141	0.18408	0.18604	0.18683	0.18627	0.18431	0.181	0.17645	0.17082	0.16447	0.15786	0.15144	0.14554	0.14041	0.13609
p125	0	0.70364	0.11437	0.12859	0.14221	0.15531	0.16778	0.17948	0.19018	0.19977	0.20862	0.21725	0.22617	0.23554	0.24547	0.25596	0.26721	0.27909	0.29162	0.30483	0.31796	0.33018	0.34074	0.34909	0.35477	0.35747	0.35688	0.35318	0.34643	0.33671	0.32477	0.31141	0.2974	0.28358	0.27072	0.25928	0.24945	0.24093	0.23352	0.22703	0.22083	0.2142	0.20635	0.19604	0.18211	0.16395	0.14162	0.11556	0.086101
p127	0	0.27555	-0.068828	-0.067331	-0.064004	-0.059368	-0.053796	-0.04716	-0.039348	-0.030274	-0.019961	-0.0084788	0.0039636	0.016831	0.029415	0.041428	0.052633	0.062633	0.071033	0.077471	0.081774	0.083897	0.084005	0.082777	0.080987	0.07916	0.077671	0.076928	0.077314	0.079185	0.082703	0.087787	0.094111	0.10095	0.10748	0.11297	0.1169	0.11889	0.1188	0.1165	0.11198	0.10546	0.097355	0.088274	0.079051	0.070459	0.063049	0.057062	0.052373
p128	1	0.11116	-0.039382	-0.021426	0.00038986	0.025245	0.051557	0.077545	0.10185	0.12366	0.14257	0.15838	0.17089	0.18008	0.1863	0.19014	0.1926	0.1947	0.19712	0.2	0.20311	0.20601	0.20833	0.2098	0.20999	0.20839	0.20446	0.1977	0.18775	0.17477	0.15925	0.14197	0.12383	0.10561	0.088091	0.071928	0.057616	0.045679	0.036491	0.030079	0.026256	0.024593	0.024329	0.024821	0.025477	0.025832	0.025654	0.024831	0.023472
p131	1	0.1614	0.1778	0.16548	0.15054	0.13292	0.11245	0.089429	0.064899	0.04007	0.015893	-0.0070702	-0.028468	-0.048041	-0.0652	-0.079158	-0.089093	-0.094525	-0.095723	-0.093239	-0.087603	-0.079294	-0.06863	-0.056004	-0.042066	-0.027649	-0.013704	-0.0011029	0.0097798	0.018773	0.025949	0.031696	0.036214	0.039671	0.042454	0.045018	0.047969	0.051866	0.056968	0.063445	0.071079	0.079068	0.086817	0.094063	0.10032	0.10518	0.10822	0.10921	0.10813
p132	1	0.35555	0.062313	0.057427	0.052723	0.048363	0.044308	0.040635	0.037691	0.03578	0.035164	0.035982	0.038279	0.041851	0.046453	0.052022	0.058555	0.065865	0.07353	0.080966	0.087427	0.092168	0.094767	0.095272	0.094098	0.091567	0.088065	0.084123	0.080222	0.076759	0.074377	0.073781	0.075443	0.079485	0.085607	0.093574	0.10311	0.11387	0.12572	0.13871	0.15258	0.16698	0.18152	0.19587	0.20984	0.22296	0.23464	0.24426	0.25113
p133	0	0.49948	0.19605	0.20686	0.21489	0.22049	0.22403	0.22562	0.22533	0.22297	0.21846	0.21211	0.20445	0.19604	0.18725	0.17817	0.16901	0.16014	0.15204	0.14542	0.1409	0.13867	0.13868	0.14069	0.14451	0.15007	0.15717	0.16552	0.17466	0.18371	0.19174	0.19809	0.20223	0.20391	0.20292	0.19909	0.19222	0.18206	0.1686	0.15247	0.13455	0.11572	0.096861	0.078617	0.061411	0.0456	0.03155	0.019773	0.010523
p137	1	-0.13504	-0.0031498	-0.0016077	-0.0020546	-0.0038801	-0.0065247	-0.0096473	-0.013072	-0.016644	-0.02034	-0.024249	-0.028358	-0.03219	-0.035355	-0.037879	-0.039859	-0.041431	-0.042587	-0.043136	-0.042736	-0.040903	-0.037471	-0.033054	-0.028456	-0.02425	-0.021006	-0.019005	-0.018462	-0.019811	-0.023492	-0.029961	-0.039274	-0.05077	-0.063545	-0.076562	-0.088663	-0.098972	-0.1067	-0.11085	-0.11054	-0.10497	-0.093775	-0.07716	-0.055613	-0.029994	-0.0013227	0.029499	0.061361
p138	0	0.21484	-0.056515	-0.061767	-0.06629	-0.069679	-0.071605	-0.071874	-0.070361	-0.067018	-0.061798	-0.054538	-0.04512	-0.033408	-0.0196	-0.004201	0.012321	0.029559	0.047124	0.064773	0.082031	0.098037	0.11193	0.12303	0.13112	0.13627	0.13856	0.13807	0.13499	0.12933	0.12135	0.11193	0.10197	0.092143	0.082795	0.074052	0.066022	0.058784	0.052329	0.046728	0.041923	0.037463	0.033048	0.028516	0.023799	0.018939	0.014049	0.0092689	0.0048681
p139	1	0.61337	0.14387	0.15232	0.15683	0.15777	0.15561	0.15076	0.14361	0.13465	0.12443	0.11361	0.10278	0.092369	0.082829	0.074471	0.067632	0.062471	0.059082	0.057548	0.057908	0.060046	0.063836	0.069294	0.076349	0.084858	0.094524	0.1053	0.11718	0.13013	0.14396	0.15861	0.17407	0.19013	0.2065	0.22296	0.23937	0.25539	0.27053	0.28424	0.29609	0.30557	0.31224	0.31584	0.31625	0.31334	0.30703	0.2973	0.28435
p143	0	0.21606	0.053953	0.06484	0.073754	0.080489	0.085102	0.087708	0.088487	0.087958	0.086659	0.085185	0.083884	0.083063	0.083052	0.084177	0.086565	0.090147	0.094717	0.099613	0.10429	0.10819	0.11116	0.11313	0.11396	0.11338	0.11126	0.10768	0.1028	0.097217	0.091331	0.085568	0.080103	0.074994	0.070358	0.066433	0.063318	0.061003	0.059433	0.058242	0.057217	0.056059	0.054561	0.052577	0.049915	0.046197	0.041156	0.034596	0.026367
p145	1	0.096769	0.035421	0.032722	0.02948	0.025738	0.021772	0.017822	0.014044	0.010593	0.0073053	0.0038208	-0.00015926	-0.0047895	-0.0097225	-0.014587	-0.019176	-0.02316	-0.026125	-0.027871	-0.028025	-0.026102	-0.021883	-0.015389	-0.0070806	0.0024384	0.012665	0.022983	0.03276	0.041692	0.04931	0.055098	0.058861	0.060631	0.060677	0.059444	0.057297	0.054628	0.051692	0.048446	0.045063	0.041808	0.038764	0.035902	0.033176	0.030447	0.027711	0.024965	0.02237
p146	1	0.73668	0.29429	0.31809	0.33988	0.35921	0.37568	0.38893	0.39886	0.40545	0.40859	0.40807	0.40373	0.39564	0.38414	0.36965	0.35278	0.33427	0.31491	0.29556	0.27731	0.26134	0.24869	0.23994	0.23528	0.23486	0.23863	0.24613	0.2567	0.26963	0.28395	0.29857	0.31257	0.32545	0.33691	0.34654	0.35401	0.3595	0.3631	0.36458	0.36369	0.3602	0.35377	0.34388	0.3301	0.31233	0.29063	0.26472	0.23481
p147	1	0.041376	0.1631	0.16253	0.15975	0.15506	0.14882	0.14159	0.13411	0.12688	0.12035	0.11493	0.11076	0.10796	0.10662	0.10665	0.10782	0.10971	0.1118	0.11378	0.11519	0.11559	0.11504	0.11358	0.11116	0.10783	0.10367	0.098814	0.093393	0.087387	0.081148	0.075061	0.069038	0.063024	0.05703	0.050916	0.044604	0.038129	0.031659	0.025459	0.019316	0.012911	0.0061249	-0.0012243	-0.0092151	-0.017632	-0.026206	-0.034791	-0.043405
p148	0	-0.11017	0.062502	0.062553	0.064886	0.069315	0.075416	0.082736	0.090907	0.099493	0.10804	0.11605	0.1229	0.12804	0.13111	0.13215	0.13144	0.12917	0.1254	0.12021	0.1139	0.10689	0.099638	0.092514	0.085713	0.079062	0.072244	0.065068	0.057489	0.049402	0.040556	0.030598	0.019307	0.0066004	-0.0075374	-0.022751	-0.038567	-0.054613	-0.07052	-0.085889	-0.10033	-0.11344	-0.12495	-0.13468	-0.14239	-0.14832	-0.1528	-0.15604	-0.15839
		Cerebellum - Effort outcomes (chosen-unchosen)
p102	0	0.17832	0.080957	0.086211	0.090959	0.095097	0.098684	0.10176	0.10435	0.10637	0.10774	0.10849	0.10896	0.10973	0.11137	0.11441	0.11919	0.12578	0.13413	0.14409	0.15551	0.16803	0.18092	0.19326	0.20403	0.21226	0.21722	0.2185	0.21597	0.20973	0.19993	0.18684	0.17102	0.15307	0.13361	0.11328	0.092628	0.072284	0.052743	0.034484	0.018042	0.003837	-0.0078526	-0.016684	-0.022099	-0.023587	-0.020751	-0.013794	-0.0029453
p103	0	0.38193	0.21574	0.18802	0.15975	0.1314	0.10397	0.078536	0.05612	0.037601	0.023254	0.012707	0.0055516	0.001499	0.00054968	0.0027036	0.0074054	0.01365	0.020326	0.026181	0.030299	0.032632	0.033381	0.032951	0.031727	0.030376	0.029654	0.030478	0.033884	0.041057	0.053017	0.06999	0.091739	0.11736	0.14571	0.17525	0.20464	0.23282	0.25865	0.28081	0.29804	0.30939	0.31419	0.31254	0.30484	0.29182	0.27418	0.25231	0.22664
p104	1	0.071938	0.0035613	0.019995	0.036498	0.052778	0.068929	0.084982	0.10034	0.1142	0.1259	0.13441	0.13884	0.13917	0.13614	0.13019	0.12145	0.10996	0.09617	0.08095	0.065059	0.049579	0.035684	0.02376	0.013422	0.0042868	-0.0035864	-0.0098083	-0.0143	-0.017243	-0.018566	-0.018408	-0.0171	-0.014556	-0.010175	-0.0033048	0.0060517	0.017327	0.0302	0.044242	0.058621	0.072736	0.086179	0.098433	0.10864	0.11588	0.11988	0.12099	0.1193
p105	0	0.32409	-0.017031	-0.025391	-0.033757	-0.041845	-0.049412	-0.056414	-0.062788	-0.068326	-0.072571	-0.07466	-0.074016	-0.070646	-0.064819	-0.056605	-0.04606	-0.033168	-0.018171	-0.0016631	0.015362	0.031448	0.04546	0.056999	0.066109	0.072804	0.077097	0.07894	0.078593	0.076839	0.074808	0.07381	0.074886	0.078326	0.083961	0.091551	0.10085	0.11179	0.12407	0.13696	0.14958	0.16126	0.17147	0.18019	0.18765	0.19412	0.2	0.20543	0.21062
p106	1	0.32141	-0.0063606	0.0093666	0.02255	0.032771	0.040228	0.04534	0.048573	0.050317	0.050897	0.05062	0.049821	0.048886	0.048394	0.048587	0.049461	0.051015	0.053219	0.055996	0.059296	0.063082	0.067314	0.072013	0.077088	0.082657	0.088782	0.095363	0.10227	0.10946	0.1168	0.12416	0.13139	0.13811	0.14382	0.14787	0.14988	0.14967	0.14716	0.14214	0.13458	0.1244	0.11158	0.096437	0.079658	0.062082	0.044289	0.026635	0.009478
p107	1	0.16308	-0.01094	-0.012589	-0.014646	-0.016582	-0.017926	-0.018492	-0.018272	-0.01736	-0.01563	-0.013075	-0.010093	-0.0070515	-0.0040347	-0.00127	0.0010196	0.0030116	0.0049468	0.0069209	0.0087713	0.010669	0.013107	0.016353	0.020336	0.025152	0.030829	0.037109	0.043692	0.050465	0.057487	0.064354	0.07046	0.075456	0.07934	0.082036	0.083644	0.084302	0.084077	0.082965	0.08096	0.078414	0.075755	0.073127	0.070309	0.067092	0.06314	0.05826	0.052478
p108	0	0.25838	0.047733	0.042278	0.036678	0.031006	0.025322	0.019563	0.013676	0.0077269	0.0022639	-0.0019122	-0.0042667	-0.0045119	-0.0022244	0.0026686	0.0098817	0.01897	0.029537	0.041138	0.053029	0.064336	0.074479	0.083119	0.089899	0.09488	0.098541	0.10141	0.10372	0.1057	0.10759	0.10953	0.11155	0.11351	0.11522	0.11622	0.11595	0.11402	0.11051	0.1054	0.098836	0.091185	0.082789	0.074049	0.065451	0.057732	0.051467	0.047058	0.044406
p110	1	0.043107	0.16453	0.16145	0.15707	0.15166	0.14588	0.1402	0.13504	0.1308	0.12749	0.12505	0.12345	0.12244	0.12179	0.12117	0.12015	0.11846	0.11584	0.11205	0.10713	0.10096	0.093384	0.084553	0.074657	0.063974	0.053011	0.042198	0.03199	0.022833	0.014981	0.0089294	0.0051794	0.0035795	0.0038392	0.0055846	0.0081331	0.010771	0.01267	0.013005	0.01109	0.0061471	-0.0025514	-0.014734	-0.029912	-0.047576	-0.067075	-0.087724	-0.10865
p114	1	-0.078969	0.14419	0.14076	0.13489	0.12676	0.11667	0.10469	0.090851	0.074992	0.057362	0.038447	0.018697	-0.0011218	-0.020406	-0.038814	-0.056139	-0.071941	-0.085659	-0.096559	-0.10427	-0.10864	-0.10956	-0.10733	-0.10209	-0.093928	-0.082932	-0.069485	-0.05419	-0.037785	-0.020919	-0.0042422	0.011583	0.026134	0.038842	0.049196	0.056917	0.061964	0.064441	0.064492	0.06243	0.058776	0.054085	0.048792	0.043362	0.03818	0.033316	0.028751	0.024588
p115	1	0.44701	-0.0066923	-0.032908	-0.056907	-0.077177	-0.092446	-0.10169	-0.10411	-0.099496	-0.088765	-0.073284	-0.054545	-0.033665	-0.011427	0.011289	0.033664	0.055074	0.075106	0.093712	0.11123	0.12801	0.1443	0.16001	0.17487	0.18874	0.20152	0.2131	0.22324	0.23149	0.23757	0.24141	0.24316	0.24319	0.2419	0.23964	0.2366	0.23277	0.22817	0.22292	0.21685	0.20964	0.20081	0.18993	0.17638	0.15957	0.1393	0.1157	0.089064
p117	0	0.11404	0.11682	0.11323	0.10498	0.093301	0.079286	0.064068	0.049111	0.036007	0.026209	0.020533	0.018958	0.020961	0.02587	0.033083	0.042048	0.052149	0.062468	0.071817	0.079003	0.083076	0.083873	0.081697	0.076955	0.070146	0.06192	0.05283	0.043374	0.03432	0.026527	0.020932	0.018007	0.017775	0.020124	0.024666	0.030568	0.037118	0.04388	0.050165	0.055153	0.058013	0.058242	0.055729	0.050546	0.043018	0.033842	0.023692	0.013075
p118	1	0.20478	-0.10792	-0.11725	-0.12438	-0.12858	-0.12932	-0.1263	-0.11921	-0.10791	-0.092258	-0.072272	-0.048384	-0.021514	0.0070665	0.035795	0.063135	0.087691	0.10868	0.12568	0.13839	0.14683	0.15147	0.1529	0.15169	0.14858	0.1446	0.14084	0.13791	0.13604	0.13527	0.13534	0.13563	0.13573	0.13558	0.13524	0.1343	0.13211	0.12801	0.1217	0.11307	0.10222	0.089413	0.074907	0.058736	0.04066	0.020709	-0.00074639	-0.022961
p119	0	0.072458	-0.096281	-0.12236	-0.14709	-0.1686	-0.18512	-0.19545	-0.19978	-0.19936	-0.1952	-0.18843	-0.1801	-0.17101	-0.16175	-0.15294	-0.14524	-0.13881	-0.13306	-0.12655	-0.11809	-0.10683	-0.092276	-0.074438	-0.053707	-0.030508	-0.0051912	0.021494	0.048501	0.07428	0.097288	0.11597	0.1289	0.13539	0.13558	0.12977	0.11816	0.10123	0.079642	0.054469	0.026917	-0.0012615	-0.027968	-0.051576	-0.071359	-0.086885	-0.097631	-0.10323	-0.10349
p122	0	0.50051	0.3302	0.35045	0.36665	0.37802	0.38377	0.38367	0.37822	0.3678	0.35308	0.33491	0.31404	0.29148	0.26839	0.2461	0.22599	0.20902	0.19547	0.18545	0.17885	0.17551	0.17527	0.17784	0.18267	0.18895	0.19562	0.202	0.20789	0.21338	0.21847	0.2228	0.22595	0.22738	0.22693	0.22477	0.22125	0.21639	0.20999	0.20171	0.19145	0.17979	0.16743	0.15542	0.14424	0.13399	0.12469	0.11644	0.10936
p124	0	0.25743	0.19967	0.21188	0.22166	0.22845	0.23183	0.23161	0.22774	0.22074	0.21167	0.20193	0.19296	0.18544	0.18013	0.1779	0.17954	0.18525	0.19481	0.20744	0.22184	0.2363	0.24924	0.2601	0.26826	0.27283	0.27291	0.26807	0.25831	0.24406	0.22616	0.20591	0.18453	0.1624	0.14012	0.11855	0.098667	0.081126	0.066382	0.054785	0.046397	0.040825	0.037628	0.03667	0.037535	0.039649	0.042379	0.045479	0.048721
p125	0	0.76981	0.013919	0.032739	0.050008	0.065585	0.079687	0.092775	0.10502	0.11635	0.12676	0.13642	0.14567	0.15469	0.16358	0.17219	0.18009	0.18673	0.19183	0.19549	0.19794	0.1993	0.19946	0.19843	0.19647	0.19419	0.19245	0.19193	0.19311	0.1962	0.20097	0.20741	0.21574	0.22624	0.23889	0.25342	0.26919	0.28587	0.30312	0.3204	0.33746	0.35366	0.36811	0.37979	0.38756	0.39041	0.38764	0.3784	0.36215
p127	0	0.39481	0.090361	0.084854	0.080239	0.076615	0.07411	0.072972	0.073341	0.075396	0.079332	0.085352	0.093368	0.10312	0.11442	0.12716	0.14111	0.15579	0.17073	0.18538	0.1991	0.21116	0.22097	0.2282	0.23259	0.23402	0.23247	0.22815	0.22127	0.21216	0.20138	0.18962	0.17756	0.16588	0.15514	0.14568	0.13775	0.13148	0.12708	0.12467	0.12402	0.12469	0.12621	0.12793	0.12913	0.12928	0.12789	0.12451	0.11848
p128	1	0.14818	0.085648	0.089661	0.095533	0.10308	0.11214	0.12228	0.13297	0.14355	0.15365	0.16295	0.1712	0.1781	0.18347	0.18729	0.1897	0.19113	0.19206	0.19286	0.19374	0.19477	0.19585	0.1969	0.19785	0.19846	0.19822	0.19641	0.19243	0.18588	0.17648	0.1641	0.14893	0.13138	0.11211	0.092109	0.072625	0.054908	0.039899	0.028274	0.020746	0.017926	0.019992	0.026755	0.037552	0.051233	0.066407	0.081816	0.096583
p131	1	0.37861	0.1552	0.15262	0.14868	0.14366	0.13785	0.13156	0.12527	0.11961	0.11503	0.1118	0.1099	0.10924	0.10967	0.11112	0.11332	0.11602	0.11888	0.12134	0.1229	0.12332	0.12272	0.12124	0.11911	0.11648	0.11362	0.11076	0.10806	0.10582	0.10443	0.10413	0.1049	0.10674	0.10948	0.11305	0.11736	0.12233	0.12805	0.1346	0.14189	0.14977	0.15824	0.16724	0.17684	0.18695	0.19741	0.208	0.21823
p132	1	0.14096	0.13791	0.12256	0.10924	0.097753	0.087915	0.079573	0.072865	0.067749	0.064369	0.063005	0.063855	0.067078	0.072821	0.081371	0.092818	0.10705	0.12363	0.14197	0.1609	0.17898	0.19509	0.20829	0.21778	0.22279	0.22292	0.21808	0.20834	0.19376	0.1751	0.15344	0.12975	0.10524	0.081244	0.059031	0.039512	0.02342	0.011421	0.0042827	0.0022077	0.005219	0.013162	0.02538	0.040927	0.058882	0.078437	0.098777	0.11917
p133	0	0.54406	0.059372	0.07238	0.088615	0.10807	0.13029	0.15412	0.17811	0.20054	0.21999	0.23556	0.2464	0.25209	0.25234	0.24698	0.23633	0.22131	0.20312	0.18332	0.16345	0.1448	0.12862	0.11573	0.10675	0.10211	0.1021	0.10664	0.11544	0.12778	0.14286	0.15972	0.17732	0.19487	0.21173	0.22733	0.24103	0.25218	0.26028	0.26491	0.26566	0.26242	0.25522	0.24417	0.22946	0.21128	0.18986	0.16568	0.13924
p137	1	-0.28481	0.0077634	0.014572	0.016519	0.014102	0.0081686	-3.6218e-05	-0.0093214	-0.018494	-0.026474	-0.032929	-0.037648	-0.040072	-0.04022	-0.038662	-0.036126	-0.033712	-0.032449	-0.033268	-0.036996	-0.043555	-0.052687	-0.064554	-0.078895	-0.094982	-0.112	-0.12868	-0.14369	-0.15596	-0.16446	-0.16889	-0.16921	-0.16538	-0.15774	-0.1467	-0.13271	-0.11649	-0.098877	-0.08039	-0.061553	-0.042539	-0.023198	-0.0030791	0.018569	0.042319	0.06829	0.096558	0.12698
p138	0	0.51733	0.085525	0.092262	0.097498	0.10093	0.10263	0.1027	0.10123	0.098317	0.093989	0.088716	0.083084	0.077631	0.07294	0.069481	0.06755	0.067311	0.068832	0.072123	0.077379	0.084647	0.093879	0.10489	0.11721	0.13027	0.14354	0.1567	0.16955	0.18187	0.19319	0.2029	0.21043	0.21548	0.21834	0.21951	0.21936	0.21802	0.21554	0.21183	0.20686	0.20096	0.19448	0.18742	0.17914	0.16891	0.15638	0.14131	0.12356
p139	1	0.40027	0.064095	0.077436	0.089588	0.10084	0.11132	0.12084	0.12915	0.13596	0.14109	0.14421	0.14516	0.1438	0.14019	0.13464	0.12763	0.11967	0.11148	0.10389	0.097519	0.093018	0.090817	0.091134	0.09379	0.09837	0.10431	0.11118	0.11839	0.12531	0.13148	0.13648	0.14021	0.14273	0.14447	0.14582	0.14715	0.1487	0.15064	0.15299	0.15578	0.15904	0.16249	0.16572	0.16806	0.16893	0.16794	0.16467	0.15899
p143	0	-0.012671	-0.015263	-0.020682	-0.025029	-0.028435	-0.031042	-0.032735	-0.033375	-0.032781	-0.030568	-0.026352	-0.020186	-0.012485	-0.0037169	0.0058569	0.016031	0.026335	0.036149	0.044817	0.051629	0.055977	0.057762	0.057343	0.055103	0.051215	0.045847	0.039355	0.032282	0.025209	0.018649	0.012953	0.0081543	0.0041	0.00064256	-0.0022573	-0.0046562	-0.0066557	-0.0085532	-0.010689	-0.01335	-0.016696	-0.020695	-0.025351	-0.030674	-0.036713	-0.043523	-0.051191	-0.059598
p145	1	0.098514	0.075258	0.064136	0.051674	0.03823	0.024496	0.011196	-0.0013514	-0.012708	-0.022548	-0.030756	-0.037209	-0.041703	-0.044128	-0.04446	-0.04289	-0.039481	-0.034016	-0.026631	-0.017623	-0.0071651	0.0044739	0.016971	0.030183	0.043804	0.057466	0.070656	0.082716	0.093269	0.10204	0.10869	0.11299	0.11464	0.11309	0.10821	0.10031	0.089803	0.077203	0.06296	0.047662	0.031982	0.016587	0.0023257	-0.0096261	-0.018536	-0.024401	-0.027315	-0.027575
p146	1	1.0061	0.17764	0.1977	0.21655	0.23419	0.25058	0.2654	0.2782	0.28846	0.29577	0.29996	0.30097	0.29889	0.29387	0.28605	0.27579	0.26381	0.25102	0.23855	0.22756	0.21888	0.21315	0.21065	0.21167	0.21654	0.22537	0.23788	0.25367	0.27199	0.29199	0.31311	0.33497	0.35745	0.3802	0.40272	0.42453	0.44517	0.4641	0.48092	0.49516	0.50598	0.51247	0.51368	0.50906	0.49814	0.48067	0.45684	0.427
p147	1	0.061608	0.049814	0.047864	0.044751	0.040699	0.035942	0.030834	0.026019	0.022557	0.021344	0.023259	0.028885	0.03809	0.050482	0.065621	0.083192	0.10283	0.12397	0.14544	0.1658	0.18357	0.19782	0.20807	0.21396	0.21517	0.21148	0.2028	0.18932	0.17182	0.15158	0.12997	0.10801	0.086585	0.066623	0.049008	0.034232	0.022461	0.013666	0.0075624	0.0038058	0.001991	0.0016432	0.002058	0.0024289	0.0019304	0.00017454	-0.0029667	-0.0075071
p148	0	-0.071243	0.043532	0.040438	0.039132	0.040098	0.043557	0.0497	0.058185	0.068375	0.079559	0.090897	0.10157	0.11108	0.11905	0.12477	0.12786	0.12799	0.12522	0.11982	0.11221	0.10317	0.093413	0.083245	0.072826	0.062699	0.053102	0.044117	0.035684	0.027709	0.020069	0.012329	0.00428	-0.0039025	-0.011883	-0.019751	-0.027401	-0.034551	-0.041009	-0.04668	-0.051548	-0.055437	-0.058432	-0.060833	-0.063052	-0.06518	-0.067344	-0.069717	-0.072206
		Temporal cortex - effort outcomes (chosen-unchosen)
p102	0	0.089379	0.11541	0.11883	0.12006	0.1191	0.11623	0.1119	0.10681	0.10186	0.097859	0.095292	0.094452	0.095473	0.098607	0.10399	0.11154	0.12087	0.13097	0.14043	0.14789	0.15217	0.15253	0.14858	0.13996	0.12642	0.10816	0.085905	0.061296	0.036461	0.013497	-0.0057098	-0.019938	-0.02853	-0.031065	-0.027279	-0.017427	-0.0023834	0.016098	0.035795	0.054551	0.070356	0.081937	0.088696	0.09045	0.087206	0.079358	0.067705	0.053689
p103	0	0.41305	0.16349	0.14765	0.13251	0.11814	0.10483	0.092981	0.083007	0.07518	0.069256	0.064743	0.061148	0.058275	0.056133	0.05468	0.053554	0.05207	0.049482	0.045114	0.038732	0.030643	0.021426	0.011785	0.0024518	-0.0056799	-0.011628	-0.01432	-0.012798	-0.0061906	0.0061196	0.024175	0.047473	0.074716	0.1044	0.13478	0.1643	0.19166	0.21573	0.23541	0.24968	0.25775	0.25921	0.2546	0.24474	0.2307	0.21335	0.19344	0.17168
p104	1	-0.20517	-0.14355	-0.12393	-0.10393	-0.084391	-0.065898	-0.048881	-0.033846	-0.02133	-0.011913	-0.006047	-0.0040155	-0.0056285	-0.010233	-0.017195	-0.026041	-0.036496	-0.048107	-0.060323	-0.072407	-0.083293	-0.091883	-0.097482	-0.09977	-0.098476	-0.093425	-0.084612	-0.072455	-0.05769	-0.041321	-0.024917	-0.010173	0.0015208	0.0090066	0.011136	0.0071769	-0.002983	-0.018894	-0.039753	-0.064575	-0.091882	-0.12012	-0.14802	-0.17445	-0.19815	-0.21827	-0.23462	-0.24738
p105	0	0.25923	-0.058118	-0.088046	-0.1188	-0.14921	-0.1781	-0.20423	-0.22622	-0.24276	-0.25306	-0.2569	-0.25445	-0.24586	-0.23148	-0.2117	-0.18696	-0.15801	-0.12586	-0.091351	-0.055247	-0.018521	0.017926	0.053133	0.086607	0.11784	0.14603	0.17045	0.19053	0.20557	0.21531	0.22037	0.22138	0.21857	0.21154	0.20014	0.18496	0.16697	0.14723	0.12679	0.10618	0.08503	0.063251	0.041883	0.022632	0.0068225	-0.0049099	-0.012381	-0.015481
p106	1	0.17437	0.10713	0.11887	0.12313	0.11903	0.108	0.092248	0.074186	0.05579	0.038605	0.023544	0.011356	0.0028466	-0.0010129	0.00037018	0.0060098	0.014434	0.02398	0.03326	0.041194	0.047156	0.050725	0.051731	0.049989	0.045584	0.039281	0.032068	0.025103	0.019383	0.015713	0.014643	0.016544	0.021307	0.028631	0.038022	0.049004	0.061059	0.073379	0.085182	0.095689	0.10419	0.11011	0.11334	0.11399	0.11226	0.10803	0.10103	0.091419
p107	1	0.065014	-0.0041569	0.0024373	0.0094135	0.016327	0.022748	0.028015	0.031546	0.032977	0.032176	0.029098	0.023783	0.016629	0.008303	-0.00047714	-0.009069	-0.01671	-0.022695	-0.026629	-0.02832	-0.027648	-0.02466	-0.019683	-0.013275	-0.0061542	0.0010448	0.0078102	0.013728	0.018627	0.02237	0.024772	0.025784	0.025521	0.024304	0.022622	0.020923	0.019526	0.01864	0.018381	0.018936	0.020535	0.023357	0.027448	0.032627	0.038664	0.045344	0.052281	0.059067
p108	0	0.13533	0.0071638	0.0098464	0.010678	0.0092754	0.0055328	-9.1298e-05	-0.0069267	-0.014545	-0.022428	-0.029999	-0.036921	-0.042863	-0.046991	-0.048558	-0.047289	-0.043367	-0.037059	-0.028619	-0.018416	-0.0069572	0.0053182	0.017915	0.029889	0.040503	0.04949	0.056774	0.062215	0.065702	0.067235	0.066986	0.065158	0.062023	0.058202	0.054167	0.050166	0.046509	0.043576	0.041734	0.041215	0.042145	0.044652	0.0488	0.054392	0.061299	0.069308	0.078045	0.087178
p110	1	-0.050532	0.00047869	0.0062585	0.014001	0.023426	0.034359	0.046538	0.05991	0.07433	0.089359	0.10451	0.11921	0.13268	0.14444	0.1542	0.16173	0.16686	0.16906	0.1679	0.16323	0.15508	0.14385	0.13009	0.11422	0.096692	0.078072	0.059008	0.040459	0.023405	0.0085545	-0.0035312	-0.012579	-0.018556	-0.02143	-0.021408	-0.019239	-0.015701	-0.011816	-0.0086401	-0.0070756	-0.0079183	-0.011945	-0.019542	-0.030906	-0.045889	-0.063639	-0.08333	-0.10404
p114	1	0.001965	0.12879	0.11016	0.08878	0.065365	0.040936	0.016213	-0.0082731	-0.032013	-0.054516	-0.075386	-0.094	-0.11014	-0.12366	-0.13462	-0.14318	-0.14944	-0.15355	-0.15572	-0.15638	-0.15593	-0.15506	-0.15395	-0.15248	-0.15035	-0.14726	-0.14295	-0.13718	-0.12983	-0.12048	-0.10856	-0.093438	-0.075294	-0.054838	-0.033031	-0.010769	0.010963	0.031338	0.049826	0.065504	0.07719	0.083855	0.085126	0.081158	0.072444	0.05942	0.042826	0.023371
p115	1	0.28041	-0.13286	-0.12422	-0.11379	-0.10162	-0.087905	-0.072845	-0.056569	-0.039168	-0.020668	-0.0014101	0.018203	0.037977	0.057546	0.076338	0.09392	0.10998	0.12423	0.1364	0.14629	0.15394	0.15939	0.16249	0.16344	0.16264	0.16049	0.15748	0.15417	0.15101	0.1483	0.14627	0.14516	0.1452	0.14613	0.14758	0.14912	0.14997	0.14913	0.14579	0.13943	0.12955	0.11581	0.098289	0.077475	0.053761	0.027687	0.00020184	-0.0275
p117	0	0.22584	0.060774	0.063059	0.063193	0.06132	0.05755	0.052138	0.045616	0.038882	0.032848	0.028368	0.025982	0.025759	0.027686	0.031784	0.037874	0.045581	0.054327	0.063116	0.070949	0.07693	0.080581	0.081854	0.080685	0.077144	0.071638	0.064707	0.056943	0.049266	0.0426	0.037789	0.03544	0.035843	0.039359	0.046029	0.055492	0.067278	0.080845	0.095294	0.10957	0.12261	0.13346	0.14147	0.14605	0.1468	0.1436	0.13648	0.12569
p118	1	0.064354	0.016623	0.037447	0.058662	0.079838	0.10034	0.11944	0.13719	0.1538	0.1693	0.18366	0.19678	0.20827	0.21745	0.22363	0.22667	0.22673	0.22393	0.21834	0.21021	0.20005	0.18855	0.17648	0.1648	0.15451	0.14617	0.13998	0.1358	0.13337	0.13211	0.13103	0.12909	0.12553	0.11968	0.11093	0.098978	0.083768	0.065598	0.044904	0.022661	0.00014345	-0.021427	-0.041228	-0.058634	-0.073322	-0.085311	-0.094941	-0.1026
p119	0	-0.0021259	-0.0014505	0.0035635	0.0071522	0.01012	0.012947	0.015681	0.01814	0.020367	0.022803	0.025838	0.02956	0.03363	0.037639	0.041236	0.044302	0.046969	0.049576	0.052572	0.056254	0.060591	0.065591	0.071421	0.078176	0.085786	0.093959	0.10228	0.11035	0.11746	0.12269	0.12522	0.12411	0.11867	0.10877	0.094694	0.07698	0.05631	0.033327	0.0089193	-0.015718	-0.039162	-0.059613	-0.075505	-0.086075	-0.091175	-0.091039	-0.086169	-0.077198
p122	0	0.21121	0.14077	0.14651	0.14902	0.14813	0.14386	0.13694	0.12829	0.1184	0.10763	0.096392	0.084846	0.07319	0.061538	0.050273	0.039882	0.030452	0.021865	0.014404	0.0083664	0.0039898	0.0015505	0.0014461	0.0040265	0.0091572	0.016317	0.025112	0.035275	0.046213	0.057249	0.067633	0.076874	0.084372	0.089806	0.093258	0.095089	0.095548	0.094812	0.093324	0.091615	0.090467	0.090178	0.090902	0.092335	0.094002	0.095426	0.096199	0.096026
p124	0	0.21925	0.11361	0.10726	0.10078	0.095111	0.090739	0.087791	0.086352	0.086547	0.088681	0.09322	0.10055	0.11027	0.12164	0.13389	0.14647	0.15872	0.16977	0.17905	0.18601	0.18982	0.18973	0.18573	0.17825	0.16776	0.15483	0.14041	0.12563	0.11111	0.09738	0.085398	0.076151	0.070044	0.067049	0.067043	0.069756	0.07436	0.079954	0.086135	0.092536	0.098336	0.10259	0.10472	0.10449	0.10184	0.096821	0.090231	0.082928
p125	0	0.70172	-0.078185	-0.054337	-0.029368	-0.0043915	0.019734	0.042491	0.062881	0.080597	0.095957	0.109	0.11956	0.12767	0.13356	0.13762	0.1402	0.14139	0.14177	0.14154	0.14049	0.13873	0.13667	0.13482	0.13355	0.13299	0.13326	0.13462	0.13725	0.14168	0.1486	0.15836	0.17101	0.18628	0.2039	0.22374	0.2456	0.26901	0.29308	0.31641	0.33759	0.35541	0.36889	0.3773	0.37998	0.3762	0.36555	0.34798	0.32397
p127	0	0.019586	0.055757	0.049097	0.047411	0.050957	0.059351	0.071797	0.087081	0.10409	0.12192	0.13968	0.15633	0.17054	0.18102	0.18697	0.18812	0.18477	0.17763	0.16737	0.15472	0.1403	0.1247	0.10889	0.093876	0.080453	0.069142	0.060008	0.052899	0.047679	0.044022	0.041693	0.040634	0.04038	0.040283	0.039721	0.038097	0.035153	0.030778	0.024835	0.017432	0.0087113	-0.001365	-0.012536	-0.024305	-0.036095	-0.047235	-0.057357	-0.066351
p128	1	0.22908	-0.0055622	-0.0012641	0.0045852	0.011365	0.018509	0.025467	0.031585	0.036177	0.038694	0.038665	0.035818	0.030062	0.021459	0.010357	-0.0026342	-0.01656	-0.030408	-0.0433	-0.054489	-0.06326	-0.069148	-0.07171	-0.070482	-0.06524	-0.056178	-0.044061	-0.029776	-0.014004	0.0026879	0.019611	0.036291	0.052243	0.066901	0.079798	0.090793	0.10014	0.10818	0.11498	0.12059	0.1253	0.12915	0.13214	0.13427	0.13552	0.13577	0.13488	0.13282
p131	1	0.32309	0.15395	0.14786	0.14076	0.13245	0.12293	0.11215	0.10054	0.088494	0.076025	0.063028	0.049478	0.035461	0.021478	0.0082214	-0.0038633	-0.014198	-0.022417	-0.028146	-0.030851	-0.03038	-0.026746	-0.020224	-0.011256	-0.0004182	0.011866	0.025033	0.038484	0.051606	0.06382	0.075132	0.085668	0.095601	0.10496	0.11389	0.12254	0.13099	0.13925	0.14722	0.15476	0.16131	0.16624	0.16937	0.17084	0.17066	0.16877	0.16531	0.16079
p132	1	0.15152	0.10597	0.10915	0.11129	0.11313	0.11508	0.1176	0.12129	0.12627	0.13277	0.14086	0.15024	0.16021	0.16963	0.17802	0.1852	0.19091	0.19485	0.19684	0.19633	0.19284	0.18652	0.17801	0.16825	0.15766	0.14634	0.1345	0.12229	0.1097	0.097224	0.085401	0.074279	0.063958	0.054401	0.04578	0.038551	0.033114	0.029798	0.029093	0.031057	0.035702	0.043038	0.052631	0.064123	0.077117	0.090941	0.10489	0.11854
p133	0	0.35133	-0.0002867	0.0098753	0.02205	0.036709	0.053854	0.071939	0.089409	0.10502	0.11797	0.12804	0.135	0.13864	0.13873	0.13494	0.12737	0.11741	0.10658	0.096128	0.087055	0.079996	0.075569	0.074134	0.075939	0.081165	0.089752	0.10102	0.11407	0.12797	0.14189	0.15507	0.16668	0.17624	0.18347	0.18828	0.19049	0.18985	0.18645	0.18057	0.17249	0.1625	0.15106	0.13841	0.12468	0.10992	0.094331	0.078607	0.063179
p137	1	-0.24954	0.049645	0.061317	0.071713	0.080455	0.08762	0.09352	0.09861	0.10309	0.10687	0.10952	0.11092	0.11145	0.11158	0.1113	0.10995	0.10636	0.099338	0.088357	0.073556	0.055639	0.035047	0.011976	-0.013355	-0.040388	-0.06808	-0.094642	-0.11817	-0.13758	-0.15244	-0.16289	-0.16904	-0.17113	-0.16958	-0.16462	-0.15659	-0.14633	-0.13465	-0.12187	-0.10791	-0.092405	-0.075082	-0.055542	-0.033389	-0.0086759	0.01824	0.04699	0.076697
p138	0	0.21586	-0.039936	-0.040652	-0.039715	-0.037152	-0.033165	-0.02849	-0.023942	-0.020395	-0.018192	-0.017215	-0.017391	-0.018572	-0.020379	-0.022679	-0.025253	-0.027474	-0.028653	-0.028277	-0.02645	-0.023569	-0.019808	-0.015156	-0.0096801	-0.0033209	0.003949	0.011926	0.02036	0.0291	0.038427	0.048608	0.05948	0.070472	0.081072	0.090953	0.099868	0.10768	0.11425	0.11918	0.12162	0.12093	0.11707	0.11061	0.10202	0.09138	0.07858	0.06344	0.045882
p139	1	0.66396	0.059717	0.073651	0.087168	0.10009	0.11225	0.12327	0.13253	0.13944	0.14384	0.1457	0.1452	0.14256	0.13812	0.13238	0.12588	0.11922	0.1132	0.10876	0.10652	0.10714	0.11119	0.11912	0.13085	0.14603	0.16418	0.18477	0.20712	0.2303	0.25338	0.27529	0.29495	0.31137	0.32407	0.33282	0.33749	0.33803	0.33447	0.32704	0.3162	0.30261	0.287	0.27016	0.2526	0.23466	0.21675	0.19921	0.18253
p143	0	-0.17958	0.040552	0.045001	0.050324	0.056091	0.06177	0.066666	0.070298	0.07207	0.071554	0.068563	0.063454	0.056587	0.048174	0.038448	0.027672	0.016071	0.0036331	-0.009149	-0.021573	-0.033012	-0.043383	-0.052632	-0.060547	-0.066974	-0.071767	-0.074708	-0.075401	-0.074107	-0.071355	-0.067659	-0.063325	-0.05865	-0.054138	-0.050254	-0.047469	-0.046261	-0.047176	-0.050342	-0.055803	-0.0636	-0.073542	-0.085363	-0.098579	-0.11268	-0.1271	-0.14128	-0.15469
p145	1	0.1814	0.098696	0.11877	0.1387	0.15772	0.17533	0.191	0.20429	0.21477	0.2219	0.22534	0.2251	0.22147	0.21503	0.2065	0.19642	0.18545	0.17444	0.16423	0.15562	0.14918	0.14506	0.14321	0.14331	0.14485	0.1474	0.15045	0.1533	0.15539	0.15618	0.15524	0.15241	0.14758	0.14074	0.13209	0.12186	0.11033	0.097822	0.084587	0.07095	0.057311	0.044015	0.031481	0.020204	0.010568	0.0028723	-0.0026173	-0.0058163
p146	1	0.98985	0.2082	0.223	0.23466	0.24275	0.24662	0.24589	0.2406	0.23078	0.21686	0.19961	0.17985	0.15845	0.13627	0.11434	0.09392	0.076273	0.062388	0.053196	0.049196	0.050486	0.056996	0.06849	0.084671	0.10511	0.12909	0.15569	0.18411	0.21337	0.24267	0.27157	0.29984	0.32737	0.35385	0.37893	0.40237	0.42389	0.44284	0.45879	0.47136	0.47991	0.48364	0.48172	0.47391	0.46	0.43994	0.41427	0.38415
p147	1	0.20251	0.023617	0.014341	0.0069155	0.0012226	-0.0029783	-0.0058802	-0.0078314	-0.0083921	-0.0071552	-0.0039564	0.00078077	0.0064768	0.012851	0.019947	0.027625	0.035771	0.044456	0.052981	0.060671	0.067093	0.072366	0.076667	0.080032	0.082332	0.083721	0.084407	0.084485	0.084405	0.084488	0.08499	0.085924	0.087299	0.088955	0.090869	0.092811	0.094421	0.09532	0.095282	0.094261	0.092123	0.088633	0.083536	0.076919	0.068691	0.058958	0.047972	0.036196
p148	0	-0.18845	-0.00066532	-0.0013702	0.0014573	0.0071444	0.014825	0.023679	0.032807	0.041352	0.048732	0.054273	0.057331	0.057497	0.054801	0.049622	0.042569	0.034189	0.024963	0.015299	0.0055578	-0.0037162	-0.011886	-0.018514	-0.02335	-0.026379	-0.027894	-0.028325	-0.028099	-0.027551	-0.027044	-0.027048	-0.028131	-0.030704	-0.035177	-0.041854	-0.050684	-0.061212	-0.072818	-0.08491	-0.096776	-0.10757	-0.11638	-0.1224	-0.12489	-0.12316	-0.11699	-0.10657	-0.092311
		Striatum - effort outcomes
p102	0	-0.12565	-0.073684	-0.0761	-0.078834	-0.080956	-0.081659	-0.081228	-0.080306	-0.078769	-0.07644	-0.072986	-0.068213	-0.062368	-0.055782	-0.048965	-0.042271	-0.035516	-0.028499	-0.021668	-0.015498	-0.010556	-0.0071762	-0.005352	-0.0051662	-0.0065545	-0.0095918	-0.014488	-0.021112	-0.028804	-0.036903	-0.044736	-0.051815	-0.057943	-0.062877	-0.066517	-0.068586	-0.068586	-0.066539	-0.062968	-0.058439	-0.053494	-0.048632	-0.04414	-0.040259	-0.037151	-0.035179	-0.035039	-0.037016
p103	0	0.26456	0.043441	0.021369	-0.00047503	-0.020934	-0.038911	-0.053486	-0.06396	-0.070274	-0.072718	-0.071235	-0.065913	-0.057521	-0.046806	-0.034382	-0.021077	-0.0080883	0.0033979	0.01262	0.019288	0.022994	0.023713	0.022404	0.019952	0.016995	0.014123	0.012251	0.012477	0.015623	0.022109	0.03235	0.046215	0.062463	0.079818	0.097263	0.11414	0.12988	0.14361	0.15465	0.16251	0.16663	0.1667	0.16311	0.15639	0.14697	0.13508	0.1209	0.10479
p104	1	-0.35698	-0.052263	-0.06202	-0.074918	-0.090492	-0.10803	-0.12655	-0.14512	-0.16279	-0.17889	-0.19325	-0.20572	-0.21636	-0.22491	-0.23139	-0.23597	-0.23886	-0.24019	-0.24034	-0.23966	-0.2381	-0.23569	-0.23244	-0.22895	-0.22555	-0.22225	-0.21892	-0.21543	-0.21141	-0.2065	-0.20076	-0.19417	-0.18672	-0.17798	-0.1677	-0.15615	-0.14407	-0.13233	-0.12196	-0.11377	-0.10823	-0.10574	-0.10634	-0.11026	-0.11746	-0.12743	-0.13901	-0.15086
p105	0	0.42434	0.08667	0.089014	0.090222	0.090565	0.090344	0.089387	0.087483	0.08454	0.080714	0.076487	0.072442	0.068858	0.065651	0.062789	0.06054	0.059451	0.060005	0.062828	0.068083	0.075047	0.082839	0.090969	0.09952	0.10853	0.11754	0.12603	0.13364	0.13969	0.14398	0.14713	0.1498	0.15229	0.15438	0.15592	0.15722	0.15842	0.15946	0.16058	0.16185	0.16296	0.16387	0.16476	0.16613	0.16829	0.1714	0.17582	0.18202
p106	1	-0.44666	0.070957	0.0077895	-0.056381	-0.1179	-0.17306	-0.21875	-0.25246	-0.27291	-0.28009	-0.27515	-0.25969	-0.23574	-0.20583	-0.17289	-0.13987	-0.10947	-0.084026	-0.065019	-0.053136	-0.048133	-0.049451	-0.056328	-0.067652	-0.081722	-0.096951	-0.11186	-0.12525	-0.1363	-0.14463	-0.15051	-0.15437	-0.15665	-0.15797	-0.1594	-0.16176	-0.16562	-0.17125	-0.17861	-0.18728	-0.19638	-0.20491	-0.21201	-0.21687	-0.21842	-0.21586	-0.20866	-0.19665
p107	1	0.10145	-0.091084	-0.073597	-0.053849	-0.032055	-0.0083792	0.016247	0.040345	0.0624	0.081215	0.096565	0.10883	0.11802	0.12426	0.12743	0.12729	0.1245	0.12026	0.11586	0.11224	0.10954	0.10727	0.10549	0.10415	0.10322	0.10287	0.10259	0.10131	0.097879	0.09154	0.082295	0.070722	0.057304	0.042878	0.028369	0.014403	0.0020226	-0.0072185	-0.011813	-0.010859	-0.0043929	0.0070444	0.022381	0.040037	0.058376	0.076154	0.091869	0.10384
p108	0	0.17835	0.062618	0.070556	0.077057	0.081338	0.082658	0.08087	0.076166	0.068722	0.058986	0.047641	0.03541	0.023121	0.011848	0.0022573	-0.0050964	-0.010004	-0.012365	-0.012161	-0.0096562	-0.0052929	0.00058936	0.0075706	0.0149	0.022072	0.028688	0.034393	0.038764	0.041609	0.043078	0.043569	0.043399	0.042899	0.04275	0.043575	0.045819	0.049925	0.056287	0.064878	0.075353	0.087166	0.099772	0.11264	0.12501	0.13617	0.14564	0.15311	0.15846
p110	1	-0.19428	-0.084945	-0.060456	-0.037628	-0.017718	-0.00080824	0.01342	0.025002	0.033984	0.040501	0.044651	0.047001	0.0483	0.049389	0.050832	0.05251	0.053946	0.054931	0.055217	0.054389	0.052107	0.047781	0.04096	0.03133	0.018673	0.0031304	-0.014744	-0.034395	-0.055138	-0.076	-0.095895	-0.11348	-0.12777	-0.13806	-0.14359	-0.14388	-0.13895	-0.12913	-0.11496	-0.097426	-0.077899	-0.058115	-0.039451	-0.023067	-0.010367	-0.0025065	-0.00017621	-0.0036726
p114	1	-0.0041776	0.13477	0.12795	0.11831	0.10627	0.092283	0.076859	0.060756	0.044703	0.029367	0.015373	0.0032907	-0.0063718	-0.01373	-0.018945	-0.022139	-0.023549	-0.023558	-0.022446	-0.020466	-0.017991	-0.015419	-0.013242	-0.011404	-0.0098195	-0.00853	-0.0075498	-0.0068585	-0.0064924	-0.0064914	-0.0067345	-0.0070419	-0.0070996	-0.0069782	-0.0067863	-0.0064704	-0.0059172	-0.004986	-0.0036178	-0.0018026	0.00041611	0.002877	0.0052613	0.007353	0.0089016	0.0094909	0.0086777	0.005944
p115	1	0.1338	-0.06759	-0.072313	-0.074461	-0.074764	-0.074091	-0.073782	-0.075454	-0.080357	-0.089082	-0.10183	-0.11827	-0.13735	-0.15793	-0.17908	-0.19983	-0.21877	-0.2342	-0.24473	-0.24957	-0.24837	-0.2413	-0.22901	-0.21226	-0.19152	-0.16727	-0.14053	-0.1127	-0.084985	-0.058199	-0.032882	-0.0092967	0.012424	0.03217	0.049592	0.064193	0.076022	0.085548	0.093121	0.098801	0.10241	0.10367	0.10248	0.098761	0.092678	0.084639	0.07485	0.063235
p117	0	0.051578	0.089352	0.092207	0.091432	0.085976	0.075314	0.059299	0.038207	0.01298	-0.014957	-0.044311	-0.073652	-0.10099	-0.12448	-0.14261	-0.15453	-0.15985	-0.15865	-0.1515	-0.13943	-0.12327	-0.10397	-0.083114	-0.062315	-0.042793	-0.025413	-0.01071	0.0012556	0.010742	0.018025	0.023037	0.025728	0.026769	0.026934	0.026629	0.026403	0.026702	0.027444	0.028314	0.029271	0.030598	0.032824	0.036117	0.040684	0.046882	0.054548	0.063448	0.073687
p118	1	0.0066194	-0.055759	-0.038259	-0.020805	-0.0047049	0.0089523	0.019602	0.0271	0.031432	0.032749	0.031345	0.02759	0.021932	0.015308	0.0083763	0.0015909	-0.0046654	-0.0098852	-0.013467	-0.01487	-0.013697	-0.0098606	-0.003363	0.0053798	0.016106	0.028643	0.042474	0.056621	0.069902	0.081013	0.088745	0.092319	0.091211	0.085347	0.074849	0.059876	0.040999	0.019251	-0.0041032	-0.027632	-0.049925	-0.069925	-0.086891	-0.10044	-0.11049	-0.117	-0.12023	-0.12065
p119	0	-0.49756	-0.093466	-0.10513	-0.11566	-0.12404	-0.12945	-0.13165	-0.13106	-0.12821	-0.12296	-0.11495	-0.10399	-0.090744	-0.076175	-0.061314	-0.047103	-0.034055	-0.022352	-0.012167	-0.0042065	0.00018505	-3.8519e-06	-0.0048093	-0.013836	-0.026509	-0.04232	-0.061026	-0.082349	-0.10579	-0.13047	-0.15495	-0.17826	-0.1998	-0.21895	-0.23522	-0.24814	-0.25718	-0.26206	-0.26286	-0.26002	-0.25429	-0.24593	-0.23534	-0.22326	-0.21046	-0.19756	-0.18511	-0.17347
p122	0	0.048505	0.12155	0.12146	0.12318	0.12599	0.12874	0.13033	0.13022	0.12806	0.12387	0.11754	0.10906	0.098543	0.086115	0.072488	0.058858	0.046702	0.036858	0.029782	0.025525	0.024179	0.02543	0.028914	0.034286	0.040766	0.047061	0.051595	0.053511	0.052422	0.048119	0.0406	0.030508	0.018406	0.0049263	-0.0087593	-0.020984	-0.030167	-0.035503	-0.036521	-0.03289	-0.024658	-0.01243	0.0033007	0.02185	0.04175	0.061	0.077886	0.091444
p124	0	-0.32048	0.055634	0.060355	0.066242	0.073328	0.081492	0.090567	0.10014	0.10993	0.11982	0.12992	0.14015	0.14959	0.15732	0.1627	0.16555	0.16558	0.16255	0.15601	0.14533	0.12984	0.10912	0.083976	0.05539	0.024097	-0.0094705	-0.044312	-0.079229	-0.11272	-0.14308	-0.16876	-0.18846	-0.20184	-0.20876	-0.20899	-0.20249	-0.19026	-0.17358	-0.154	-0.13325	-0.11274	-0.093762	-0.077174	-0.06363	-0.05376	-0.047769	-0.044752	-0.043622
p125	0	-0.072433	-0.13937	-0.12672	-0.11056	-0.090855	-0.067913	-0.041867	-0.013435	0.016449	0.046791	0.076265	0.10347	0.12704	0.14555	0.15753	0.16224	0.15932	0.14908	0.13247	0.11042	0.084182	0.055162	0.024699	-0.0057957	-0.03466	-0.060767	-0.083225	-0.1014	-0.1152	-0.12434	-0.12864	-0.12801	-0.12242	-0.11189	-0.09673	-0.077285	-0.054177	-0.028352	-0.00076441	0.027141	0.053782	0.077594	0.097348	0.11193	0.1204	0.12227	0.11775	0.10742
p127	0	-0.06668	-0.029643	-0.055667	-0.08045	-0.10307	-0.12237	-0.13721	-0.14662	-0.14984	-0.14669	-0.1374	-0.12277	-0.1045	-0.083961	-0.062361	-0.041107	-0.021495	-0.0046261	0.0085158	0.017395	0.021934	0.02247	0.019883	0.014927	0.0083986	0.001268	-0.005715	-0.012066	-0.017362	-0.021427	-0.024398	-0.026556	-0.028108	-0.029147	-0.029895	-0.03078	-0.031998	-0.03342	-0.034859	-0.03604	-0.036621	-0.03626	-0.034925	-0.03277	-0.029954	-0.026551	-0.022925	-0.019735
p128	1	0.014514	0.11652	0.10045	0.081701	0.060915	0.038497	0.014904	-0.0090649	-0.032858	-0.055982	-0.077802	-0.097622	-0.11492	-0.12958	-0.14157	-0.15084	-0.15782	-0.16301	-0.16646	-0.16817	-0.16845	-0.16809	-0.16769	-0.16734	-0.16708	-0.16666	-0.16524	-0.16205	-0.1568	-0.14934	-0.13927	-0.12584	-0.10872	-0.088253	-0.064773	-0.039102	-0.012544	0.013537	0.038017	0.059981	0.07844	0.092375	0.10142	0.10601	0.10659	0.10398	0.099271	0.093688
p131	1	0.024889	0.19257	0.19411	0.1937	0.19111	0.18655	0.17999	0.1715	0.16081	0.14802	0.13392	0.11964	0.10637	0.094815	0.085344	0.077957	0.07284	0.070252	0.070558	0.073766	0.07882	0.084297	0.088881	0.091681	0.092041	0.089608	0.084094	0.075095	0.062372	0.045975	0.027204	0.0077735	-0.010863	-0.027468	-0.040842	-0.050058	-0.054592	-0.053751	-0.04705	-0.034224	-0.016468	0.0045437	0.027434	0.050731	0.072669	0.091644	0.10667	0.1166
p132	1	-0.047328	0.015691	-0.018782	-0.053271	-0.085652	-0.11399	-0.13634	-0.15111	-0.15789	-0.15678	-0.14791	-0.13213	-0.11143	-0.08762	-0.062207	-0.036654	-0.012546	0.0085879	0.025748	0.038062	0.044798	0.046072	0.043067	0.036862	0.028268	0.018152	0.0075341	-0.0025331	-0.011294	-0.018058	-0.022309	-0.024197	-0.024328	-0.023201	-0.021161	-0.018648	-0.016195	-0.014351	-0.013415	-0.013647	-0.015132	-0.017613	-0.020772	-0.024231	-0.027581	-0.030395	-0.0322	-0.032522
p133	0	-0.25006	0.0084988	0.010387	0.013578	0.018652	0.025238	0.032511	0.039491	0.045174	0.04864	0.049371	0.047106	0.04135	0.031543	0.017523	0.00014034	-0.019328	-0.039716	-0.060043	-0.079389	-0.097076	-0.11273	-0.12584	-0.13581	-0.14243	-0.14627	-0.14819	-0.14865	-0.14764	-0.14506	-0.14096	-0.13531	-0.12825	-0.1201	-0.11094	-0.10045	-0.08831	-0.074695	-0.060512	-0.046844	-0.034547	-0.024345	-0.016865	-0.012461	-0.011591	-0.014696	-0.022003	-0.033461
p137	1	0.14064	-0.067828	-0.053359	-0.037478	-0.021049	-0.0049061	0.010264	0.023615	0.034421	0.042007	0.045888	0.045921	0.042331	0.03588	0.027615	0.018652	0.0098232	0.0018359	-0.0046195	-0.0087053	-0.0097652	-0.0078409	-0.0034349	0.0026621	0.0097207	0.016981	0.023874	0.030209	0.035846	0.04045	0.043829	0.046348	0.048665	0.051185	0.053859	0.056637	0.059593	0.062561	0.065303	0.067654	0.069315	0.069782	0.068568	0.06576	0.061953	0.057561	0.052781	0.047719
p138	0	0.095549	-0.039846	-0.052191	-0.063666	-0.073485	-0.08062	-0.084205	-0.083811	-0.079643	-0.072342	-0.062939	-0.052122	-0.040385	-0.028505	-0.017185	-0.0072517	0.00067079	0.0062275	0.0095627	0.01113	0.011486	0.010933	0.0098141	0.0087492	0.0083637	0.0092687	0.011771	0.016011	0.02164	0.028023	0.03468	0.04124	0.047166	0.051786	0.054544	0.055194	0.053847	0.050712	0.046241	0.041045	0.035618	0.030415	0.025997	0.022882	0.021275	0.020903	0.021256	0.021816
p139	1	-0.3814	-0.10746	-0.094987	-0.08133	-0.067218	-0.053395	-0.040381	-0.02834	-0.017657	-0.0089701	-0.0027779	0.00073004	0.0016597	0.00072823	-0.0014187	-0.0045164	-0.0087911	-0.014642	-0.022158	-0.03107	-0.041401	-0.05334	-0.067236	-0.083584	-0.10272	-0.12447	-0.14786	-0.17169	-0.19494	-0.21703	-0.237	-0.25387	-0.26651	-0.27402	-0.2757	-0.27114	-0.26052	-0.24429	-0.22292	-0.19686	-0.16708	-0.13467	-0.10093	-0.066971	-0.033902	-0.0028248	0.025174	0.048997
p143	0	-0.057751	0.066777	0.064498	0.062051	0.059587	0.056843	0.053768	0.050491	0.046951	0.042966	0.038366	0.03279	0.026136	0.018503	0.010088	0.0014295	-0.0072203	-0.01587	-0.024356	-0.032097	-0.038496	-0.042746	-0.044351	-0.043219	-0.039613	-0.034	-0.026696	-0.017838	-0.0076019	0.0033534	0.014162	0.023612	0.030608	0.034429	0.034804	0.031672	0.025056	0.015009	0.0014871	-0.015268	-0.034686	-0.055683	-0.07711	-0.098053	-0.11795	-0.1365	-0.15352	-0.16895
p145	1	-0.49319	-0.045524	-0.042993	-0.042921	-0.045309	-0.05007	-0.057148	-0.066038	-0.076093	-0.086804	-0.097543	-0.10755	-0.11606	-0.12252	-0.12647	-0.12774	-0.12629	-0.12232	-0.11635	-0.10886	-0.10044	-0.09186	-0.083932	-0.077441	-0.07313	-0.071443	-0.072799	-0.077456	-0.085359	-0.096363	-0.11025	-0.12666	-0.14513	-0.16511	-0.18598	-0.20684	-0.22655	-0.24393	-0.25791	-0.26744	-0.27152	-0.26928	-0.26001	-0.24326	-0.21902	-0.18838	-0.15298	-0.11479
p146	1	-0.008439	0.17125	0.16613	0.161	0.15655	0.15271	0.14956	0.14709	0.14486	0.14254	0.13971	0.13608	0.13152	0.1257	0.11825	0.10945	0.099288	0.087959	0.076288	0.064961	0.054638	0.045823	0.038791	0.033868	0.031401	0.031217	0.033536	0.038319	0.044617	0.05149	0.057943	0.063087	0.066172	0.066635	0.063915	0.057841	0.047909	0.033854	0.016163	-0.004483	-0.027137	-0.050876	-0.074849	-0.09847	-0.12106	-0.14215	-0.16108	-0.17721
p147	1	0.027414	0.073047	0.066498	0.060968	0.056325	0.052647	0.050016	0.048457	0.04765	0.04719	0.046931	0.047135	0.048158	0.05042	0.054436	0.060432	0.0686	0.078913	0.091296	0.10565	0.12145	0.13763	0.15304	0.16645	0.17661	0.18241	0.18287	0.1776	0.16655	0.14985	0.12804	0.10225	0.073641	0.043543	0.013503	-0.014854	-0.040073	-0.061323	-0.077981	-0.089605	-0.096064	-0.097652	-0.09473	-0.087836	-0.077919	-0.066168	-0.053738	-0.041557
p148	0	-0.0063137	-0.039143	-0.046133	-0.049945	-0.050267	-0.046789	-0.03955	-0.02925	-0.016957	-0.0035954	0.010076	0.023595	0.036381	0.04817	0.058553	0.066906	0.072793	0.076272	0.077717	0.077461	0.075852	0.073049	0.069226	0.064226	0.058172	0.051425	0.044336	0.037204	0.030271	0.023754	0.017689	0.01216	0.0072063	0.0030458	-0.00048005	-0.00364	-0.0067779	-0.010452	-0.015374	-0.022132	-0.030909	-0.041723	-0.054421	-0.068792	-0.084215	-0.1001	-0.11579	-0.13041

## Sheet: S4FigGenericBOLD
BOLD response to outcome presentation		Striatum
Participant ID	Group (1=citalopram, 0=placebo)	Summary value, multiplied with hrf and summed up	t1	t2	t3	t4	t5	t6	t7	t8	t9	t10	t11	t12	t13	t14	t15	t16	t17	t18	t19	t20	t21	t22	t23	t24	t25	t26	t27	t28	t29	t30	t31	t32	t33	t34	t35	t36	t37	t38	t39	t40	t41	t42	t43	t44	t45	t46	t47
p102	0	0.13058	0.16799	0.16675	0.16359	0.15857	0.15167	0.14288	0.13205	0.11919	0.10477	0.089615	0.074689	0.060633	0.047849	0.036762	0.027843	0.021318	0.017526	0.016783	0.018968	0.023506	0.029652	0.036768	0.044481	0.052284	0.059604	0.066148	0.071501	0.07515	0.07688	0.076849	0.075376	0.072903	0.069529	0.06545	0.06088	0.055852	0.050514	0.045182	0.040038	0.0351	0.030231	0.02491	0.019004	0.012439	0.0051747	-0.0026676	-0.011059
p103	0	-0.031374	0.056786	0.06819	0.079044	0.088516	0.096016	0.10113	0.10349	0.10294	0.099341	0.092868	0.08402	0.073574	0.062377	0.050958	0.039467	0.02792	0.016375	0.0047481	-0.0070901	-0.019158	-0.031686	-0.045056	-0.059589	-0.075099	-0.091017	-0.10656	-0.12101	-0.13333	-0.14242	-0.14745	-0.14749	-0.14183	-0.13002	-0.11226	-0.089033	-0.061179	-0.029665	0.0040582	0.038352	0.07161	0.10213	0.12851	0.14952	0.16451	0.1729	0.17453	0.16946
p104	1	0.0011054	0.17443	0.17094	0.15919	0.13881	0.11005	0.073928	0.032432	-0.011707	-0.055296	-0.095657	-0.13057	-0.15821	-0.17679	-0.18521	-0.18322	-0.17145	-0.15161	-0.126	-0.097564	-0.068895	-0.04219	-0.019382	-0.0023828	0.0074389	0.0096366	0.0046562	-0.0062611	-0.0216	-0.039122	-0.056554	-0.071958	-0.08373	-0.090328	-0.090605	-0.084246	-0.071715	-0.05381	-0.031333	-0.0059894	0.020185	0.045596	0.069109	0.089611	0.10623	0.11861	0.12696	0.13146
p105	0	0.67545	0.069338	0.039526	0.0069847	-0.02671	-0.059998	-0.091586	-0.1205	-0.14572	-0.16612	-0.18129	-0.19126	-0.19593	-0.19532	-0.18958	-0.1791	-0.16448	-0.14636	-0.12562	-0.10326	-0.080047	-0.056511	-0.033072	-0.010025	0.012239	0.033513	0.054106	0.074383	0.09486	0.11595	0.13801	0.16136	0.18595	0.21157	0.23811	0.26513	0.29166	0.3166	0.33863	0.35664	0.36952	0.37618	0.37594	0.36842	0.35341	0.33121	0.30253	0.26836
p106	1	-0.37575	-0.057824	-0.058682	-0.053974	-0.043847	-0.028467	-0.0088673	0.013668	0.037647	0.062117	0.086115	0.10861	0.12872	0.14576	0.15864	0.16625	0.16838	0.1652	0.15729	0.1448	0.12792	0.10706	0.082735	0.05539	0.025843	-0.0048933	-0.036171	-0.067426	-0.098266	-0.1278	-0.15508	-0.17929	-0.19961	-0.21515	-0.22525	-0.22976	-0.22854	-0.22171	-0.20952	-0.19281	-0.17256	-0.14993	-0.12617	-0.10269	-0.080735	-0.061101	-0.044538	-0.03155
p107	1	-0.28603	0.059255	0.06689	0.075418	0.084198	0.092589	0.099802	0.10563	0.11039	0.11398	0.11591	0.11578	0.11372	0.11015	0.10513	0.098533	0.090495	0.080871	0.069311	0.056102	0.041826	0.026844	0.01087	-0.0064647	-0.024905	-0.043659	-0.062171	-0.079897	-0.096354	-0.11154	-0.12555	-0.13809	-0.14833	-0.15544	-0.15915	-0.15991	-0.15792	-0.15331	-0.14624	-0.13677	-0.12499	-0.11149	-0.097375	-0.08369	-0.071251	-0.060307	-0.051373	-0.044969
p108	0	-0.16659	0.081122	0.090772	0.097984	0.10312	0.10633	0.10814	0.10914	0.11015	0.11182	0.11454	0.11803	0.12165	0.12456	0.12596	0.12539	0.12217	0.11573	0.10557	0.091368	0.073036	0.050864	0.025404	-0.0022031	-0.030562	-0.05841	-0.084338	-0.10708	-0.12549	-0.13858	-0.14565	-0.14632	-0.14051	-0.12894	-0.11278	-0.093346	-0.072079	-0.050442	-0.029942	-0.011967	0.002283	0.011949	0.016497	0.01606	0.011187	0.0026128	-0.0088867	-0.022433
p110	1	-0.4022	-0.037477	-0.055982	-0.070305	-0.080096	-0.085618	-0.087326	-0.085789	-0.081406	-0.074625	-0.066197	-0.0569	-0.047322	-0.038055	-0.029792	-0.022627	-0.016573	-0.011624	-0.007994	-0.0059821	-0.0055566	-0.0065621	-0.0089237	-0.012641	-0.01757	-0.023834	-0.031488	-0.040492	-0.050618	-0.061566	-0.073274	-0.085734	-0.098807	-0.11223	-0.12585	-0.13949	-0.153	-0.16634	-0.17946	-0.19222	-0.20424	-0.2149	-0.22374	-0.23038	-0.2344	-0.23537	-0.23297	-0.22691
p114	1	-0.43734	0.34108	0.32808	0.31281	0.2957	0.27733	0.25837	0.23964	0.22201	0.20619	0.19292	0.18289	0.17665	0.17451	0.17669	0.18305	0.19307	0.2059	0.22038	0.23531	0.24933	0.2609	0.26849	0.2708	0.26667	0.25536	0.23666	0.21066	0.17783	0.13888	0.094855	0.047189	-0.0024604	-0.052546	-0.10157	-0.14825	-0.19168	-0.23104	-0.26568	-0.2951	-0.31921	-0.33819	-0.35251	-0.36268	-0.3692	-0.37253	-0.37302	-0.37108
p115	1	-0.5911	0.16134	0.15269	0.14569	0.13982	0.13486	0.13078	0.12785	0.12647	0.12691	0.12905	0.13288	0.13864	0.14628	0.15538	0.16507	0.174	0.18062	0.18342	0.18094	0.17222	0.15651	0.13314	0.10199	0.063565	0.018907	-0.030239	-0.081806	-0.13368	-0.18348	-0.229	-0.26838	-0.30005	-0.32315	-0.3373	-0.34254	-0.33942	-0.32882	-0.31183	-0.29008	-0.26533	-0.23911	-0.21282	-0.18735	-0.16336	-0.14156	-0.12263	-0.10709
p117	0	-0.9595	0.24319	0.23869	0.23548	0.2342	0.23499	0.23791	0.24308	0.2505	0.26031	0.27249	0.28636	0.30037	0.31281	0.32212	0.32715	0.32677	0.31984	0.30529	0.28193	0.24873	0.20543	0.15291	0.092511	0.025831	-0.045435	-0.11934	-0.19361	-0.2657	-0.33282	-0.39213	-0.44136	-0.47927	-0.50527	-0.51913	-0.52097	-0.51142	-0.49173	-0.46378	-0.42981	-0.39212	-0.35292	-0.31389	-0.27634	-0.24138	-0.21	-0.18288	-0.1602
p118	1	-1.002	0.21705	0.20224	0.18445	0.16391	0.14054	0.1139	0.083757	0.050302	0.013777	-0.025116	-0.065473	-0.10683	-0.14924	-0.1923	-0.23512	-0.27663	-0.31584	-0.3522	-0.38542	-0.41573	-0.44348	-0.46875	-0.49111	-0.51047	-0.52713	-0.54145	-0.55384	-0.56431	-0.57247	-0.57743	-0.57831	-0.57439	-0.56536	-0.55101	-0.53119	-0.50598	-0.47555	-0.44056	-0.40212	-0.36179	-0.32114	-0.28177	-0.24506	-0.21207	-0.18334	-0.15902	-0.13902
p119	0	-0.34613	0.15845	0.14679	0.13167	0.11414	0.095135	0.075289	0.05558	0.036814	0.019712	0.0050638	-0.0065416	-0.01522	-0.021407	-0.025951	-0.029712	-0.0334	-0.037834	-0.043443	-0.050526	-0.059597	-0.071126	-0.08499	-0.10075	-0.11755	-0.13444	-0.15049	-0.16489	-0.17729	-0.18731	-0.19431	-0.19767	-0.19709	-0.19271	-0.18489	-0.17406	-0.16089	-0.14588	-0.12925	-0.11142	-0.093179	-0.075286	-0.05835	-0.042701	-0.028776	-0.017069	-0.0076433	-0.00062183
p122	0	-0.24739	0.14969	0.12902	0.11225	0.1015	0.098587	0.10462	0.11982	0.14398	0.17631	0.21558	0.26048	0.31012	0.36262	0.4154	0.4657	0.51085	0.54844	0.57622	0.59239	0.59577	0.58565	0.56133	0.52305	0.47198	0.40976	0.33889	0.26239	0.18363	0.10591	0.032258	-0.034828	-0.093068	-0.14085	-0.17744	-0.20262	-0.21743	-0.22373	-0.22381	-0.22003	-0.21483	-0.21043	-0.209	-0.21233	-0.22138	-0.23656	-0.2571	-0.28174
p124	0	-0.70431	-0.0045031	-0.0042012	-0.0016718	0.0026522	0.0084246	0.015026	0.021881	0.028231	0.033355	0.036434	0.03689	0.035253	0.032175	0.028133	0.023409	0.018258	0.01265	0.0067983	0.00089525	-0.0047319	-0.0099839	-0.016181	-0.024817	-0.037162	-0.05405	-0.075787	-0.10212	-0.13271	-0.1669	-0.20386	-0.24256	-0.28075	-0.31606	-0.34629	-0.36964	-0.38489	-0.39128	-0.38847	-0.37661	-0.35627	-0.3282	-0.29392	-0.25508	-0.21322	-0.16983	-0.12631	-0.084008
p125	0	-1.0661	-0.051676	-0.014796	0.028266	0.075972	0.12674	0.17868	0.2301	0.27925	0.32473	0.36542	0.40001	0.42704	0.44546	0.45447	0.45365	0.44303	0.42274	0.3932	0.35483	0.3083	0.25462	0.19515	0.13118	0.063976	-0.005475	-0.076361	-0.14773	-0.21844	-0.28703	-0.35182	-0.41124	-0.46389	-0.50868	-0.54464	-0.57064	-0.58554	-0.58848	-0.57904	-0.55759	-0.52543	-0.48424	-0.43586	-0.3819	-0.32384	-0.2636	-0.20329	-0.1452
p127	0	-0.21709	-0.12552	-0.12795	-0.12363	-0.11251	-0.095492	-0.073644	-0.04779	-0.019007	0.011102	0.040762	0.068421	0.092602	0.11202	0.12573	0.13361	0.1359	0.13267	0.12422	0.11141	0.095262	0.076664	0.056607	0.036265	0.016713	-0.0015482	-0.018393	-0.033549	-0.04686	-0.058442	-0.068426	-0.076855	-0.083977	-0.090155	-0.095713	-0.10071	-0.10494	-0.10823	-0.1104	-0.11121	-0.11047	-0.10815	-0.10406	-0.098037	-0.090016	-0.080023	-0.068205	-0.054774
p128	1	-0.61556	0.11297	0.064196	0.021751	-0.01265	-0.038068	-0.053874	-0.059633	-0.054971	-0.039557	-0.013973	0.020429	0.061395	0.10625	0.15252	0.19801	0.24047	0.2775	0.30663	0.32528	0.3316	0.32432	0.30329	0.26923	0.22341	0.16748	0.10371	0.034737	-0.036411	-0.10647	-0.17244	-0.23122	-0.28046	-0.31854	-0.34471	-0.35894	-0.36217	-0.35574	-0.34135	-0.32094	-0.2965	-0.27051	-0.24521	-0.22249	-0.20368	-0.1896	-0.1803	-0.17557
p131	1	-1.1321	0.25438	0.23425	0.21347	0.19233	0.17158	0.15245	0.13627	0.12402	0.11617	0.11264	0.11331	0.11773	0.12539	0.13544	0.14658	0.15708	0.16479	0.16765	0.16411	0.15309	0.13381	0.10594	0.069443	0.024735	-0.027476	-0.085926	-0.14862	-0.21321	-0.27753	-0.33925	-0.39615	-0.44648	-0.48891	-0.52254	-0.54651	-0.56058	-0.56522	-0.56148	-0.55055	-0.53428	-0.51468	-0.49345	-0.47189	-0.4511	-0.4323	-0.41629	-0.40335
p132	1	0.2405	0.20515	0.17072	0.13517	0.10051	0.06849	0.040738	0.018467	0.0019257	-0.0087566	-0.013433	-0.011868	-0.0045049	0.0078658	0.024233	0.043548	0.064683	0.086621	0.10858	0.12981	0.14944	0.16629	0.1797	0.18932	0.19515	0.19739	0.19638	0.19243	0.18579	0.17667	0.16541	0.15293	0.13996	0.12711	0.11472	0.10306	0.092357	0.08291	0.075104	0.069407	0.066074	0.064784	0.065012	0.066171	0.067745	0.069096	0.069421	0.067827
p133	0	-0.14757	-0.10294	-0.13571	-0.15999	-0.17394	-0.17649	-0.16864	-0.1521	-0.12913	-0.10214	-0.073629	-0.046125	-0.021986	-0.0034336	0.0075777	0.0098268	0.0040267	-0.0083342	-0.025575	-0.04598	-0.067842	-0.089446	-0.10924	-0.12571	-0.13757	-0.14416	-0.14594	-0.14384	-0.13848	-0.13034	-0.11985	-0.10762	-0.094244	-0.080455	-0.066799	-0.05348	-0.040353	-0.027209	-0.014671	-0.0036572	0.0049186	0.010514	0.012935	0.012308	0.0086424	0.0018878	-0.0080653	-0.021175
p137	1	-0.54817	-0.0070025	-0.030198	-0.048994	-0.062985	-0.071916	-0.075844	-0.075202	-0.070294	-0.061376	-0.048822	-0.033378	-0.01606	0.0017355	0.018739	0.033774	0.046002	0.055056	0.060715	0.062638	0.06023	0.053291	0.042001	0.027031	0.0091698	-0.010774	-0.032207	-0.05482	-0.078389	-0.10253	-0.12647	-0.14957	-0.1713	-0.19141	-0.20984	-0.2265	-0.24118	-0.25353	-0.26323	-0.27016	-0.27451	-0.27646	-0.27633	-0.27429	-0.27034	-0.26453	-0.25704	-0.2482
p138	0	-0.86652	0.045013	0.049598	0.057292	0.067642	0.080042	0.093924	0.10875	0.12402	0.13883	0.15195	0.16233	0.16937	0.17264	0.17165	0.16595	0.15509	0.13883	0.11716	0.090532	0.059688	0.025199	-0.012451	-0.052603	-0.094243	-0.13626	-0.17743	-0.21663	-0.25305	-0.2862	-0.31567	-0.34079	-0.36104	-0.37621	-0.3865	-0.39225	-0.39401	-0.39223	-0.38706	-0.3786	-0.36709	-0.35316	-0.33741	-0.32024	-0.30181	-0.28229	-0.2618	-0.24075
p139	1	-0.5544	0.12702	0.11631	0.10579	0.095695	0.086503	0.078398	0.071754	0.0671	0.064993	0.065709	0.069239	0.075617	0.084613	0.09573	0.10812	0.12115	0.13392	0.14526	0.15397	0.15899	0.15924	0.15366	0.14173	0.1234	0.099042	0.069122	0.034488	-0.0036402	-0.043834	-0.084756	-0.12473	-0.16205	-0.19549	-0.22418	-0.24764	-0.26563	-0.27826	-0.28599	-0.28961	-0.28989	-0.28788	-0.28472	-0.2814	-0.27864	-0.27692	-0.27646	-0.27727
p143	0	-0.39515	0.093394	0.10888	0.12577	0.14377	0.16256	0.18214	0.20233	0.22277	0.24297	0.26242	0.28068	0.29737	0.31236	0.32525	0.33559	0.34266	0.34578	0.3444	0.33809	0.32652	0.30947	0.28678	0.2582	0.22393	0.1844	0.14048	0.093468	0.044757	-0.004253	-0.052089	-0.097355	-0.13862	-0.1745	-0.20406	-0.22667	-0.24215	-0.25122	-0.25494	-0.25437	-0.25069	-0.24489	-0.23798	-0.23086	-0.22421	-0.2186	-0.21426	-0.21053
p145	1	-0.9568	0.098353	0.091443	0.085655	0.08099	0.077414	0.074876	0.073415	0.072736	0.072389	0.071867	0.070726	0.068497	0.064596	0.05845	0.049486	0.037133	0.020978	0.0012295	-0.021547	-0.046641	-0.073469	-0.10148	-0.13004	-0.15858	-0.18652	-0.21321	-0.23817	-0.26136	-0.28294	-0.30322	-0.32234	-0.34036	-0.35736	-0.37326	-0.38791	-0.40117	-0.41285	-0.42278	-0.43081	-0.4367	-0.44043	-0.44205	-0.44163	-0.4394	-0.4356	-0.43064	-0.42478
p146	1	-1.2103	0.24436	0.21786	0.18944	0.15966	0.12904	0.098357	0.06849	0.040148	0.014345	-0.0081029	-0.026774	-0.041698	-0.052963	-0.060786	-0.065587	-0.068198	-0.069816	-0.071559	-0.074812	-0.080777	-0.090365	-0.10411	-0.12237	-0.14539	-0.17304	-0.20479	-0.23976	-0.27699	-0.31524	-0.35348	-0.39083	-0.42661	-0.46015	-0.49061	-0.51731	-0.53964	-0.55706	-0.5693	-0.57646	-0.5786	-0.57573	-0.56796	-0.55558	-0.53934	-0.51997	-0.4985	-0.47613
p147	1	-0.56647	0.21864	0.19916	0.17985	0.16132	0.144	0.12839	0.11539	0.10592	0.10057	0.099547	0.1028	0.1099	0.12026	0.13319	0.14803	0.16403	0.18002	0.19477	0.20699	0.21551	0.21944	0.21828	0.21167	0.19931	0.18102	0.15675	0.12675	0.091482	0.051886	0.0090991	-0.035799	-0.081881	-0.12816	-0.17342	-0.21655	-0.25652	-0.29226	-0.3227	-0.34733	-0.36594	-0.3784	-0.38479	-0.38518	-0.38009	-0.37002	-0.3554	-0.33703
p148	0	-0.69591	0.18168	0.15865	0.13331	0.10677	0.080141	0.054462	0.030684	0.0095799	-0.0081085	-0.021815	-0.031337	-0.037125	-0.039615	-0.039351	-0.037064	-0.033528	-0.029475	-0.025643	-0.022814	-0.021659	-0.022742	-0.02656	-0.033824	-0.044909	-0.059832	-0.078492	-0.10054	-0.12529	-0.15185	-0.17943	-0.20729	-0.23434	-0.2592	-0.28098	-0.29916	-0.31331	-0.32342	-0.32988	-0.33328	-0.33414	-0.33286	-0.33002	-0.32647	-0.32263	-0.31882	-0.31526	-0.31171
		MCC
p102	0	-1.0579	0.20568	0.20445	0.20438	0.2047	0.20441	0.20243	0.19752	0.1885	0.17433	0.15428	0.1281	0.09618	0.059204	0.018022	-0.026206	-0.072344	-0.11914	-0.16542	-0.21011	-0.25217	-0.29083	-0.32587	-0.35711	-0.38447	-0.40802	-0.42776	-0.44364	-0.45554	-0.46325	-0.46672	-0.46594	-0.46062	-0.45059	-0.43565	-0.41568	-0.39066	-0.36092	-0.3271	-0.29009	-0.25073	-0.20984	-0.16855	-0.12799	-0.089367	-0.053852	-0.022702	0.0031914
p103	0	-0.34222	-0.16532	-0.13507	-0.10189	-0.06689	-0.031352	0.003117	0.034814	0.062144	0.083391	0.096725	0.10064	0.094014	0.076132	0.046513	0.0055805	-0.045173	-0.10377	-0.16787	-0.23466	-0.30076	-0.36278	-0.41746	-0.46165	-0.49229	-0.50718	-0.50532	-0.48645	-0.45105	-0.40033	-0.33643	-0.26179	-0.17914	-0.091676	-0.003014	0.083461	0.16486	0.23877	0.30322	0.35674	0.39861	0.42817	0.44519	0.45015	0.44423	0.42871	0.40493	0.37436
p104	1	0.37597	-0.11807	-0.16011	-0.20256	-0.24307	-0.27946	-0.30939	-0.3305	-0.34098	-0.34047	-0.32968	-0.30956	-0.28137	-0.24659	-0.20693	-0.16421	-0.12046	-0.078074	-0.039128	-0.004549	0.025223	0.049866	0.069243	0.083415	0.093069	0.09904	0.1023	0.10435	0.10647	0.10911	0.11263	0.11748	0.12407	0.13266	0.14284	0.15419	0.16616	0.17776	0.18828	0.19759	0.20536	0.21102	0.21392	0.21347	0.20954	0.20208	0.19143	0.17817
p105	0	-0.42732	0.028966	-0.019455	-0.068018	-0.11414	-0.15596	-0.19212	-0.22146	-0.2433	-0.25715	-0.26324	-0.26283	-0.25748	-0.24903	-0.23966	-0.2315	-0.22651	-0.22644	-0.23272	-0.24651	-0.26806	-0.29641	-0.32969	-0.36562	-0.40147	-0.43402	-0.45978	-0.47541	-0.4777	-0.46393	-0.43248	-0.38302	-0.31653	-0.23456	-0.13936	-0.034454	0.075824	0.18673	0.29318	0.39039	0.47437	0.54196	0.59091	0.61945	0.62678	0.6137	0.5821	0.53465
p106	1	-0.64149	0.36575	0.3503	0.32904	0.30283	0.27376	0.24382	0.21487	0.18842	0.16561	0.14728	0.13395	0.12541	0.1211	0.11985	0.11939	0.11775	0.11296	0.10343	0.08805	0.066123	0.037314	0.0020313	-0.039024	-0.08444	-0.13176	-0.17878	-0.22325	-0.26322	-0.29705	-0.3235	-0.34165	-0.3513	-0.35239	-0.34563	-0.33281	-0.31578	-0.29633	-0.27596	-0.25614	-0.23817	-0.2231	-0.21157	-0.20421	-0.20096	-0.20099	-0.20329	-0.20709
p107	1	-0.3459	-0.047033	-0.074305	-0.10148	-0.12746	-0.15086	-0.17031	-0.18507	-0.19474	-0.19931	-0.19878	-0.19339	-0.18367	-0.17051	-0.15535	-0.14008	-0.12658	-0.11597	-0.10873	-0.10508	-0.10545	-0.11008	-0.1189	-0.13162	-0.1473	-0.16437	-0.18102	-0.19593	-0.20824	-0.21721	-0.22173	-0.22071	-0.21337	-0.19903	-0.17779	-0.15048	-0.11839	-0.08287	-0.045215	-0.0067376	0.030938	0.066084	0.097173	0.12276	0.14196	0.1546	0.16096	0.16167
p108	0	-0.46959	0.28251	0.26401	0.24066	0.21455	0.18746	0.16075	0.13541	0.11211	0.091218	0.073114	0.057877	0.045342	0.035061	0.026248	0.018233	0.010389	0.002203	-0.0066873	-0.016463	-0.027418	-0.039969	-0.054413	-0.070803	-0.088919	-0.10854	-0.12932	-0.15072	-0.17208	-0.19281	-0.21215	-0.22902	-0.24245	-0.25187	-0.2569	-0.25708	-0.25212	-0.24214	-0.22758	-0.20904	-0.18746	-0.16429	-0.1409	-0.11816	-0.096776	-0.077764	-0.062089	-0.050363
p110	1	-0.65406	-0.027301	-0.0356	-0.045514	-0.056927	-0.069685	-0.083702	-0.098925	-0.11535	-0.13304	-0.15194	-0.17162	-0.19184	-0.2127	-0.23417	-0.25595	-0.27761	-0.29875	-0.31889	-0.33739	-0.3537	-0.36733	-0.37761	-0.38373	-0.38532	-0.38236	-0.3749	-0.36299	-0.34671	-0.32637	-0.30241	-0.27561	-0.24697	-0.2175	-0.18781	-0.15839	-0.1297	-0.10231	-0.076879	-0.053837	-0.033505	-0.015713	-0.00017565	0.01331	0.024784	0.034313	0.041934	0.047943
p114	1	-0.31094	0.38926	0.39348	0.39381	0.38997	0.38202	0.37031	0.35538	0.33789	0.3184	0.29765	0.27636	0.25528	0.2351	0.21636	0.19927	0.18384	0.16994	0.15732	0.14567	0.13455	0.12343	0.11168	0.098723	0.08408	0.06747	0.048771	0.027871	0.0045971	-0.021033	-0.048845	-0.078477	-0.10944	-0.14121	-0.17325	-0.20505	-0.23619	-0.2662	-0.29438	-0.32019	-0.3433	-0.3635	-0.38067	-0.39485	-0.40616	-0.41469	-0.42055	-0.424
p115	1	-0.87244	-0.054803	-0.05421	-0.051794	-0.047373	-0.040632	-0.031671	-0.02136	-0.010933	-0.0017545	0.0050345	0.0087118	0.0083016	0.0026916	-0.0092423	-0.028748	-0.056251	-0.091008	-0.13172	-0.1768	-0.22471	-0.27392	-0.32253	-0.36853	-0.40978	-0.44396	-0.46941	-0.48545	-0.49175	-0.48817	-0.47474	-0.45177	-0.42016	-0.38107	-0.33607	-0.28703	-0.23567	-0.18348	-0.13208	-0.083261	-0.0387	5.7525e-05	0.03201	0.056603	0.073768	0.083556	0.086205	0.082213
p117	0	-0.61769	0.083967	0.10877	0.12732	0.13812	0.14025	0.13316	0.11701	0.09232	0.06031	0.022742	-0.018345	-0.060786	-0.10232	-0.14097	-0.17496	-0.20267	-0.22325	-0.23646	-0.24265	-0.24249	-0.23714	-0.22806	-0.21685	-0.20509	-0.19439	-0.18635	-0.18185	-0.18094	-0.1833	-0.18863	-0.19625	-0.20526	-0.21475	-0.22367	-0.23071	-0.23456	-0.23446	-0.23059	-0.22322	-0.21235	-0.19793	-0.18	-0.15856	-0.13391	-0.1069	-0.078541	-0.049541
p118	1	-1.543	-0.27691	-0.27561	-0.2735	-0.27192	-0.27206	-0.27533	-0.2829	-0.29549	-0.31328	-0.33616	-0.36393	-0.39608	-0.43224	-0.472	-0.51477	-0.55957	-0.60547	-0.65174	-0.69777	-0.74241	-0.78405	-0.82121	-0.8522	-0.87546	-0.88953	-0.89325	-0.88551	-0.86527	-0.83192	-0.78586	-0.72847	-0.66136	-0.58653	-0.50598	-0.42198	-0.33681	-0.25313	-0.17368	-0.10054	-0.034954	0.022707	0.072523	0.11492	0.15049	0.18005	0.20457	0.22575
p119	0	-0.64115	-0.026426	-0.042922	-0.059018	-0.073781	-0.087063	-0.099151	-0.11039	-0.12119	-0.13198	-0.14329	-0.15572	-0.16989	-0.18635	-0.20534	-0.22646	-0.24893	-0.27191	-0.29441	-0.31547	-0.33432	-0.35025	-0.36244	-0.37025	-0.37323	-0.37125	-0.36451	-0.35334	-0.33808	-0.31899	-0.29617	-0.2699	-0.24054	-0.20855	-0.17447	-0.1389	-0.10221	-0.06476	-0.027123	0.0097632	0.044809	0.077261	0.10645	0.13181	0.15311	0.17023	0.18308	0.19156
p122	0	-1.2156	0.022487	0.0091373	-0.0045011	-0.018355	-0.032626	-0.047887	-0.064886	-0.0842	-0.1064	-0.132	-0.16132	-0.19427	-0.23083	-0.27092	-0.31405	-0.35938	-0.40588	-0.4526	-0.4985	-0.54241	-0.58292	-0.6187	-0.64826	-0.67011	-0.68311	-0.68642	-0.67932	-0.66117	-0.63172	-0.59105	-0.54002	-0.47989	-0.41248	-0.34004	-0.26497	-0.18964	-0.11667	-0.04857	0.012564	0.065081	0.10798	0.14082	0.16371	0.17731	0.18279	0.18168	0.17581
p124	0	-0.33839	-0.0095955	-0.030821	-0.051837	-0.071915	-0.090502	-0.10723	-0.12177	-0.13389	-0.14361	-0.15096	-0.15604	-0.15866	-0.15885	-0.15676	-0.15245	-0.14604	-0.13784	-0.1281	-0.11705	-0.10501	-0.09241	-0.080418	-0.070114	-0.06249	-0.05836	-0.058203	-0.062138	-0.070084	-0.08181	-0.096854	-0.11453	-0.13332	-0.15154	-0.16756	-0.1801	-0.18817	-0.19105	-0.1883	-0.17972	-0.16538	-0.14556	-0.12124	-0.093732	-0.06435	-0.03418	-0.0042884	0.02414
p125	0	-0.90154	-0.17614	-0.16114	-0.14781	-0.13696	-0.12916	-0.12447	-0.12273	-0.12357	-0.12655	-0.13133	-0.13789	-0.14625	-0.15634	-0.168	-0.18111	-0.19604	-0.21311	-0.23252	-0.25426	-0.27793	-0.30279	-0.32807	-0.35306	-0.37718	-0.3998	-0.41972	-0.4357	-0.44668	-0.45178	-0.45037	-0.44206	-0.42663	-0.40394	-0.37389	-0.33658	-0.29289	-0.24393	-0.19094	-0.13535	-0.078787	-0.022704	0.031619	0.083007	0.13025	0.1723	0.20867	0.23909
p127	0	-0.55375	-0.18511	-0.16789	-0.14759	-0.1255	-0.10303	-0.082104	-0.064432	-0.051434	-0.044493	-0.044831	-0.053347	-0.069546	-0.09219	-0.11984	-0.1509	-0.18352	-0.21594	-0.24645	-0.27306	-0.29388	-0.3074	-0.31376	-0.31366	-0.30788	-0.29731	-0.28294	-0.2657	-0.24653	-0.22673	-0.20753	-0.18988	-0.17349	-0.15777	-0.14226	-0.12655	-0.11034	-0.093535	-0.07598	-0.057409	-0.037675	-0.016838	0.0044825	0.025639	0.04612	0.065583	0.083813	0.10075
p128	1	-0.90569	-0.25767	-0.25395	-0.24509	-0.23213	-0.21636	-0.19915	-0.18185	-0.16549	-0.15103	-0.13948	-0.13211	-0.13028	-0.13505	-0.14675	-0.16514	-0.18954	-0.21927	-0.25367	-0.29185	-0.33264	-0.3742	-0.41445	-0.45131	-0.48297	-0.50819	-0.526	-0.5352	-0.53472	-0.52386	-0.50258	-0.4716	-0.43199	-0.38491	-0.33173	-0.27382	-0.21276	-0.15057	-0.089187	-0.030268	0.025053	0.075951	0.12184	0.16207	0.19637	0.22478	0.24775	0.26602
p131	1	-0.33573	0.22271	0.1748	0.12612	0.078	0.032215	-0.0094003	-0.045329	-0.074307	-0.09554	-0.10848	-0.11305	-0.10994	-0.1001	-0.084704	-0.065401	-0.044321	-0.023648	-0.0055126	0.0084833	0.017083	0.019431	0.015569	0.0058965	-0.00906	-0.02852	-0.051024	-0.074537	-0.096914	-0.1166	-0.13241	-0.14352	-0.15013	-0.15284	-0.15246	-0.14961	-0.14549	-0.14211	-0.14162	-0.14544	-0.15447	-0.16924	-0.18922	-0.21337	-0.24026	-0.26864	-0.29709	-0.3235
p132	1	-0.35374	0.043677	0.03221	0.01962	0.0070772	-0.0044208	-0.013908	-0.020886	-0.025913	-0.029965	-0.033953	-0.038494	-0.043987	-0.050788	-0.059279	-0.069723	-0.082337	-0.097095	-0.11359	-0.13101	-0.14864	-0.16588	-0.18219	-0.19696	-0.20949	-0.21906	-0.225	-0.22674	-0.22392	-0.21666	-0.20506	-0.18922	-0.1694	-0.1461	-0.12008	-0.092303	-0.063756	-0.035416	-0.0081582	0.017381	0.040561	0.060762	0.077453	0.09029	0.099425	0.10526	0.1082	0.10865
p133	0	-0.58107	-0.00094451	-0.012918	-0.020172	-0.021937	-0.018023	-0.0098269	0.00089827	0.012717	0.02447	0.034663	0.041683	0.044185	0.041027	0.03114	0.013962	-0.0092458	-0.036585	-0.066503	-0.097766	-0.12899	-0.15881	-0.18607	-0.20967	-0.22843	-0.24131	-0.2486	-0.2512	-0.24996	-0.2456	-0.2389	-0.23053	-0.22106	-0.21114	-0.20153	-0.19293	-0.18543	-0.17876	-0.17245	-0.16606	-0.15928	-0.15189	-0.14385	-0.13489	-0.12472	-0.11311	-0.10005	-0.085666
p137	1	-0.20491	-0.069036	-0.061026	-0.056009	-0.054777	-0.057581	-0.064183	-0.0739	-0.086047	-0.099842	-0.11451	-0.12869	-0.14068	-0.14908	-0.1534	-0.15364	-0.15027	-0.1441	-0.13575	-0.1259	-0.11504	-0.10396	-0.093589	-0.084705	-0.077438	-0.071605	-0.066818	-0.06262	-0.058727	-0.054969	-0.051425	-0.048077	-0.044869	-0.041764	-0.039142	-0.037522	-0.037371	-0.039079	-0.042848	-0.048802	-0.056844	-0.066673	-0.077827	-0.089663	-0.10119	-0.11133	-0.11911	-0.12383
p138	0	-1.3611	0.15869	0.15191	0.14376	0.13422	0.12306	0.11003	0.095224	0.078943	0.061465	0.042738	0.022182	-0.00090476	-0.027038	-0.05667	-0.089955	-0.12684	-0.16717	-0.21077	-0.25738	-0.3063	-0.35626	-0.40568	-0.45311	-0.49696	-0.5358	-0.56841	-0.59391	-0.61146	-0.62042	-0.6204	-0.61153	-0.59442	-0.5698	-0.53876	-0.50261	-0.4627	-0.42021	-0.37645	-0.33264	-0.29	-0.24965	-0.21231	-0.1785	-0.14837	-0.12157	-0.097637	-0.076214
p139	1	-0.26189	-0.12654	-0.15129	-0.17526	-0.19694	-0.21533	-0.22977	-0.24033	-0.24726	-0.25081	-0.2513	-0.24957	-0.24684	-0.2446	-0.24423	-0.24653	-0.25189	-0.26012	-0.27045	-0.2822	-0.29463	-0.30667	-0.31691	-0.32391	-0.32623	-0.32286	-0.31311	-0.29667	-0.27405	-0.24575	-0.2124	-0.17476	-0.13384	-0.090682	-0.046426	-0.0021648	0.040946	0.082012	0.12067	0.15646	0.18916	0.21843	0.24401	0.26553	0.28272	0.29548	0.30401	0.30843
p143	0	0.048974	-0.067675	-0.077242	-0.087583	-0.09816	-0.10834	-0.11732	-0.12428	-0.1286	-0.12973	-0.12705	-0.12027	-0.10963	-0.095508	-0.078594	-0.059802	-0.040328	-0.021463	-0.0043531	0.010096	0.0212	0.028498	0.031916	0.031479	0.027644	0.021187	0.013191	0.0048257	-0.0028591	-0.0091755	-0.013671	-0.015883	-0.01545	-0.01211	-0.0060161	0.0023918	0.012437	0.023278	0.034091	0.044486	0.054198	0.062848	0.070003	0.075322	0.078822	0.080639	0.080998	0.080486
p145	1	-1.1635	0.1532	0.14808	0.14409	0.14024	0.13572	0.12987	0.122	0.11152	0.097976	0.080884	0.060052	0.035541	0.0076632	-0.023106	-0.056362	-0.091645	-0.12819	-0.16512	-0.20153	-0.23647	-0.26913	-0.29893	-0.32546	-0.34844	-0.36749	-0.38237	-0.39332	-0.40089	-0.4057	-0.40847	-0.40987	-0.4105	-0.41081	-0.41123	-0.41237	-0.41472	-0.41836	-0.42306	-0.42857	-0.43455	-0.44071	-0.44675	-0.45255	-0.45796	-0.46244	-0.46549	-0.46679
p146	1	-0.62848	0.13494	0.077307	0.011535	-0.060273	-0.13554	-0.21121	-0.28417	-0.35133	-0.40972	-0.45693	-0.49103	-0.51109	-0.51713	-0.50995	-0.49107	-0.46276	-0.42777	-0.38894	-0.34912	-0.31091	-0.27664	-0.248	-0.22601	-0.21096	-0.20269	-0.20014	-0.20174	-0.20592	-0.21128	-0.21646	-0.22018	-0.22139	-0.21945	-0.21408	-0.20524	-0.19381	-0.18108	-0.16797	-0.15499	-0.1427	-0.13166	-0.12253	-0.11577	-0.11172	-0.11039	-0.11093	-0.11219
p147	1	-0.47256	-0.0053711	-0.014981	-0.02392	-0.031327	-0.035959	-0.036812	-0.033445	-0.025552	-0.012931	0.0043437	0.025894	0.051201	0.079068	0.10755	0.13432	0.15724	0.17454	0.18463	0.1862	0.1784	0.16057	0.1322	0.093749	0.046666	-0.0069649	-0.064984	-0.12514	-0.18466	-0.24089	-0.29156	-0.33449	-0.36758	-0.38967	-0.40026	-0.3996	-0.38813	-0.3667	-0.33727	-0.30214	-0.26339	-0.22314	-0.18339	-0.14554	-0.11096	-0.080553	-0.055209	-0.035491
p148	0	-1.0485	-0.10513	-0.12001	-0.13296	-0.14368	-0.15195	-0.15775	-0.16137	-0.16302	-0.16265	-0.16015	-0.15555	-0.14943	-0.14283	-0.13711	-0.13371	-0.13383	-0.13842	-0.14829	-0.16426	-0.18706	-0.21704	-0.25371	-0.29576	-0.34113	-0.38749	-0.43249	-0.4737	-0.50875	-0.5353	-0.55116	-0.55461	-0.54494	-0.52235	-0.48817	-0.44423	-0.39262	-0.33577	-0.27629	-0.21675	-0.15987	-0.10809	-0.063178	-0.026373	0.0021388	0.022695	0.035946	0.042823
		vmPFC
p102	0	-0.77045	-0.20179	-0.23876	-0.27314	-0.30424	-0.33178	-0.3558	-0.37642	-0.39394	-0.40879	-0.42126	-0.4316	-0.43997	-0.44648	-0.4513	-0.4545	-0.45605	-0.45608	-0.45472	-0.45207	-0.44838	-0.44403	-0.43943	-0.43497	-0.43072	-0.42641	-0.42175	-0.41634	-0.40982	-0.40182	-0.39181	-0.37907	-0.36289	-0.34273	-0.31848	-0.29056	-0.25938	-0.22526	-0.18853	-0.14956	-0.10893	-0.067649	-0.02686	0.012656	0.050509	0.086565	0.12045	0.15168
p103	0	-0.60411	0.0022821	-0.030252	-0.062386	-0.093486	-0.12314	-0.15102	-0.17666	-0.19921	-0.2182	-0.23375	-0.24619	-0.2559	-0.26315	-0.26831	-0.2716	-0.27329	-0.2737	-0.27371	-0.27423	-0.2758	-0.27876	-0.28339	-0.28985	-0.29807	-0.30779	-0.31839	-0.32927	-0.33929	-0.34714	-0.35159	-0.35139	-0.34554	-0.3332	-0.31386	-0.28731	-0.25392	-0.21412	-0.16886	-0.11928	-0.066796	-0.013254	0.03971	0.090471	0.13755	0.17963	0.21588	0.24565
p104	1	0.16515	-0.12595	-0.12743	-0.12376	-0.11489	-0.1013	-0.083458	-0.061695	-0.036898	-0.010108	0.017696	0.045431	0.071886	0.096093	0.11727	0.13515	0.1494	0.15962	0.1658	0.16793	0.16577	0.15938	0.1491	0.13534	0.11876	0.099929	0.079623	0.058728	0.037926	0.018208	0.0011201	-0.012036	-0.020355	-0.023096	-0.020035	-0.011345	0.0023965	0.020438	0.041995	0.065838	0.089899	0.11217	0.13095	0.14478	0.15279	0.15473	0.15087	0.14174
p105	0	-0.83575	-0.36222	-0.40249	-0.42683	-0.43409	-0.42528	-0.40234	-0.36775	-0.32444	-0.27544	-0.22391	-0.17341	-0.12713	-0.088232	-0.059381	-0.041846	-0.036293	-0.04273	-0.060496	-0.088521	-0.12516	-0.16809	-0.21465	-0.26191	-0.30706	-0.34782	-0.38196	-0.40777	-0.42426	-0.43096	-0.42815	-0.4166	-0.39768	-0.37307	-0.34439	-0.31325	-0.28153	-0.25096	-0.22277	-0.19778	-0.1763	-0.15838	-0.14389	-0.13257	-0.12414	-0.11825	-0.11419	-0.11126
p106	1	-0.66073	-0.14437	-0.19054	-0.22668	-0.25132	-0.26412	-0.26591	-0.25798	-0.24197	-0.21976	-0.19333	-0.16482	-0.13668	-0.11127	-0.091114	-0.078108	-0.073026	-0.07612	-0.087211	-0.10576	-0.13097	-0.16171	-0.19637	-0.23294	-0.26885	-0.30151	-0.32913	-0.35041	-0.3644	-0.37055	-0.3687	-0.359	-0.34194	-0.3184	-0.28976	-0.25785	-0.22426	-0.19044	-0.15771	-0.12715	-0.099511	-0.075458	-0.055542	-0.040141	-0.029264	-0.022697	-0.019939	-0.020393
p107	1	-0.84301	0.16776	0.13575	0.1034	0.071323	0.040079	0.010261	-0.017777	-0.043973	-0.06881	-0.092799	-0.11626	-0.13923	-0.16162	-0.18357	-0.20515	-0.22635	-0.24678	-0.26579	-0.28256	-0.2966	-0.30766	-0.31584	-0.32133	-0.32421	-0.3246	-0.32281	-0.31951	-0.31559	-0.31187	-0.30872	-0.3062	-0.30422	-0.30258	-0.30117	-0.29987	-0.29839	-0.29621	-0.29264	-0.28706	-0.27925	-0.26933	-0.25752	-0.24408	-0.22933	-0.21356	-0.19715	-0.18054
p108	0	-0.48968	0.0045057	-0.013665	-0.035377	-0.05931	-0.08405	-0.10792	-0.12925	-0.14652	-0.15857	-0.16482	-0.16522	-0.16003	-0.14984	-0.13568	-0.1189	-0.10115	-0.084193	-0.069773	-0.059429	-0.054379	-0.055597	-0.063717	-0.078677	-0.099799	-0.12578	-0.15497	-0.18538	-0.21492	-0.24159	-0.2636	-0.2792	-0.28699	-0.28647	-0.27772	-0.26148	-0.23887	-0.21136	-0.18061	-0.1482	-0.11555	-0.084092	-0.055065	-0.029024	-0.0061506	0.013714	0.030806	0.04547
p110	1	-0.97015	-0.28196	-0.31667	-0.34472	-0.36596	-0.38075	-0.38969	-0.39342	-0.39246	-0.3875	-0.37948	-0.36954	-0.35865	-0.34778	-0.33782	-0.32936	-0.32287	-0.3189	-0.31805	-0.32079	-0.32695	-0.33605	-0.34771	-0.36135	-0.37614	-0.39122	-0.40566	-0.41846	-0.42854	-0.43485	-0.43704	-0.435	-0.42844	-0.41731	-0.40187	-0.38261	-0.3601	-0.33492	-0.3077	-0.2792	-0.24971	-0.21939	-0.18869	-0.15801	-0.1275	-0.097295	-0.067539	-0.038416
p114	1	-1.104	-0.097887	-0.12483	-0.14993	-0.1729	-0.1936	-0.21184	-0.22735	-0.2398	-0.2492	-0.2558	-0.26004	-0.26243	-0.26346	-0.26357	-0.26323	-0.26298	-0.26335	-0.26503	-0.26842	-0.27372	-0.28091	-0.28998	-0.30083	-0.31333	-0.32724	-0.34219	-0.35786	-0.37374	-0.38928	-0.40397	-0.41731	-0.42876	-0.43783	-0.44409	-0.44721	-0.4469	-0.44279	-0.43471	-0.42275	-0.40723	-0.38853	-0.36712	-0.34341	-0.3178	-0.2907	-0.2627	-0.23448
p115	1	-1.1272	0.10185	0.07521	0.048588	0.022526	-0.0023248	-0.025566	-0.046945	-0.066075	-0.082627	-0.096393	-0.10707	-0.1144	-0.11857	-0.1201	-0.11975	-0.11826	-0.1164	-0.11527	-0.11614	-0.12008	-0.12805	-0.14096	-0.15924	-0.18292	-0.21188	-0.24569	-0.28352	-0.32409	-0.3656	-0.40619	-0.44409	-0.47754	-0.50523	-0.52613	-0.53929	-0.54405	-0.54022	-0.52812	-0.50873	-0.48335	-0.45345	-0.4205	-0.3857	-0.35009	-0.31482	-0.28095	-0.24937
p117	0	-0.36459	-0.0441	-0.052374	-0.06237	-0.073896	-0.086704	-0.1006	-0.11486	-0.12877	-0.14179	-0.15347	-0.16379	-0.1731	-0.18125	-0.18816	-0.19388	-0.19841	-0.20233	-0.20623	-0.21061	-0.2158	-0.22161	-0.22756	-0.23362	-0.23979	-0.24577	-0.25113	-0.25483	-0.25575	-0.25282	-0.24524	-0.23294	-0.21622	-0.19522	-0.17002	-0.14111	-0.10928	-0.075906	-0.042424	-0.010217	0.019613	0.046659	0.070775	0.091719	0.10917	0.12309	0.13379	0.14188
p118	1	-1.5577	0.047215	0.020847	0.00091831	-0.012896	-0.021197	-0.025184	-0.026417	-0.026554	-0.026891	-0.028613	-0.033307	-0.042456	-0.057525	-0.079656	-0.10977	-0.14814	-0.19392	-0.24572	-0.30236	-0.36252	-0.42409	-0.48469	-0.54182	-0.5931	-0.6361	-0.66888	-0.69082	-0.702	-0.70268	-0.69346	-0.67575	-0.65142	-0.62246	-0.59089	-0.55904	-0.52898	-0.50185	-0.47825	-0.45837	-0.44215	-0.42904	-0.41813	-0.40852	-0.39926	-0.3891	-0.37692	-0.36206
p119	0	-0.26979	-0.0456	-0.054579	-0.06374	-0.072085	-0.07857	-0.082873	-0.084981	-0.084877	-0.082692	-0.078542	-0.072609	-0.065526	-0.058458	-0.052736	-0.049521	-0.049405	-0.052681	-0.059574	-0.070051	-0.083973	-0.10101	-0.12039	-0.1408	-0.16063	-0.17838	-0.1929	-0.20314	-0.20831	-0.20784	-0.20135	-0.18874	-0.17033	-0.14705	-0.12037	-0.091851	-0.062897	-0.035013	-0.0093207	0.013151	0.031384	0.044666	0.052532	0.055109	0.052957	0.046779	0.03736	0.025726
p122	0	-0.047437	-0.22921	-0.25366	-0.27393	-0.28937	-0.29963	-0.30475	-0.30486	-0.30042	-0.292	-0.27996	-0.26447	-0.2457	-0.22402	-0.20005	-0.17439	-0.14771	-0.1209	-0.094842	-0.070406	-0.048639	-0.030541	-0.017069	-0.0089607	-0.006395	-0.0092726	-0.016985	-0.028296	-0.041711	-0.055626	-0.068281	-0.078097	-0.083645	-0.083712	-0.077846	-0.065955	-0.048598	-0.027028	-0.0028515	0.022099	0.045903	0.066829	0.083407	0.094407	0.099252	0.097743	0.090351	0.077992
p124	0	-0.5238	-0.40993	-0.42526	-0.42935	-0.42337	-0.40891	-0.38802	-0.36279	-0.33502	-0.30616	-0.27766	-0.25079	-0.22613	-0.2037	-0.18367	-0.16623	-0.15135	-0.13895	-0.12885	-0.12101	-0.11522	-0.11133	-0.10984	-0.11138	-0.11636	-0.1247	-0.13603	-0.14986	-0.16571	-0.18293	-0.20078	-0.21838	-0.23438	-0.24743	-0.2563	-0.26025	-0.25896	-0.25224	-0.24008	-0.22275	-0.20086	-0.17525	-0.14721	-0.11798	-0.088824	-0.06072	-0.034422	-0.010747
p125	0	-0.9348	-0.10186	-0.1033	-0.10257	-0.10013	-0.096291	-0.090975	-0.08431	-0.07634	-0.066923	-0.055828	-0.043351	-0.030204	-0.017345	-0.0058088	0.0032665	0.0082922	0.0079988	0.0013236	-0.012445	-0.033643	-0.061991	-0.096679	-0.13648	-0.17991	-0.22532	-0.27057	-0.31374	-0.35298	-0.38677	-0.4141	-0.43431	-0.44706	-0.45237	-0.45045	-0.44166	-0.42675	-0.40646	-0.3818	-0.35382	-0.32337	-0.29125	-0.25826	-0.22505	-0.1923	-0.16077	-0.1311	-0.1039
p127	0	-0.7363	-0.18944	-0.20546	-0.21848	-0.22811	-0.234	-0.23573	-0.233	-0.22562	-0.21403	-0.19921	-0.18227	-0.16424	-0.14654	-0.13053	-0.11734	-0.10785	-0.10286	-0.10306	-0.10849	-0.11876	-0.13338	-0.15172	-0.17266	-0.19506	-0.21796	-0.24066	-0.26217	-0.28149	-0.29803	-0.31134	-0.32095	-0.3266	-0.32824	-0.32589	-0.31958	-0.30929	-0.29554	-0.27906	-0.26047	-0.24038	-0.2196	-0.19871	-0.17826	-0.15872	-0.14048	-0.12374	-0.1082
p128	1	-0.65496	-0.18607	-0.24465	-0.29317	-0.32971	-0.35323	-0.36361	-0.3614	-0.34792	-0.32501	-0.29469	-0.25968	-0.22289	-0.18729	-0.15567	-0.13013	-0.112	-0.10206	-0.1005	-0.10702	-0.12129	-0.1421	-0.16795	-0.19698	-0.22704	-0.2562	-0.2829	-0.30578	-0.32371	-0.33569	-0.34075	-0.33866	-0.32943	-0.31361	-0.29221	-0.26647	-0.23784	-0.20791	-0.17829	-0.15066	-0.1265	-0.10658	-0.091296	-0.080628	-0.074161	-0.0711	-0.070112	-0.069647
p131	1	-1.6168	0.15021	0.1044	0.0562	0.0069616	-0.041864	-0.088751	-0.13221	-0.17095	-0.2039	-0.23023	-0.24949	-0.26197	-0.26871	-0.27097	-0.2701	-0.26753	-0.2648	-0.26333	-0.26455	-0.26982	-0.28025	-0.2963	-0.31772	-0.34412	-0.37497	-0.40955	-0.44688	-0.48592	-0.52548	-0.56413	-0.60035	-0.63298	-0.66115	-0.6839	-0.7004	-0.7101	-0.71258	-0.70753	-0.69489	-0.67506	-0.64858	-0.61598	-0.57799	-0.53571	-0.49016	-0.44232	-0.3934
p132	1	-0.82769	0.013004	-0.024176	-0.061033	-0.096244	-0.12839	-0.15613	-0.17856	-0.19546	-0.20655	-0.21179	-0.21159	-0.20676	-0.19813	-0.18667	-0.17367	-0.16044	-0.148	-0.13723	-0.12933	-0.12526	-0.12572	-0.13109	-0.14157	-0.15723	-0.17764	-0.20207	-0.22978	-0.25989	-0.29111	-0.32211	-0.35152	-0.37786	-0.39939	-0.4143	-0.4213	-0.41965	-0.40908	-0.38966	-0.36202	-0.32709	-0.28602	-0.24042	-0.19283	-0.14615	-0.10291	-0.065103	-0.034084
p133	0	-0.59277	-0.18034	-0.21014	-0.22993	-0.23798	-0.23343	-0.21775	-0.19295	-0.16141	-0.1257	-0.088409	-0.052404	-0.020432	0.0048905	0.021166	0.026725	0.022003	0.0079484	-0.014231	-0.043061	-0.076904	-0.11378	-0.15157	-0.18817	-0.22154	-0.25005	-0.27318	-0.29065	-0.30212	-0.30751	-0.30693	-0.30086	-0.29001	-0.27519	-0.25719	-0.23673	-0.21427	-0.19048	-0.16642	-0.14317	-0.12168	-0.10257	-0.086127	-0.072467	-0.061741	-0.053954	-0.048973	-0.04626
p137	1	-0.74556	-0.058619	-0.097284	-0.13713	-0.17745	-0.21756	-0.2565	-0.29341	-0.32749	-0.35807	-0.38468	-0.40661	-0.42343	-0.43523	-0.44216	-0.44436	-0.44228	-0.43655	-0.42784	-0.41676	-0.40391	-0.39005	-0.37575	-0.36121	-0.34684	-0.33313	-0.32041	-0.30879	-0.2982	-0.28858	-0.27993	-0.27204	-0.26478	-0.25829	-0.25245	-0.24698	-0.24151	-0.23569	-0.22924	-0.22194	-0.21345	-0.20351	-0.19186	-0.17797	-0.16142	-0.14198	-0.11965	-0.094785
p138	0	-0.81089	-0.12474	-0.15045	-0.17302	-0.19241	-0.2088	-0.22245	-0.23353	-0.24242	-0.24961	-0.25556	-0.26063	-0.26499	-0.26886	-0.2722	-0.27491	-0.27689	-0.27817	-0.27871	-0.2784	-0.27728	-0.27566	-0.27396	-0.27252	-0.27187	-0.27243	-0.27449	-0.27819	-0.28357	-0.2907	-0.29931	-0.30865	-0.3178	-0.32575	-0.33145	-0.33403	-0.33282	-0.32738	-0.3174	-0.30253	-0.28293	-0.25931	-0.23269	-0.20432	-0.17535	-0.14679	-0.1194	-0.093774
p139	1	-0.47722	0.15357	0.1396	0.12541	0.11058	0.09491	0.078057	0.059529	0.038923	0.015983	-0.009367	-0.037192	-0.066965	-0.097719	-0.12854	-0.15874	-0.18754	-0.21407	-0.23751	-0.25713	-0.27229	-0.2827	-0.28854	-0.29018	-0.2878	-0.28149	-0.2714	-0.25794	-0.24175	-0.22368	-0.20464	-0.1853	-0.16607	-0.14747	-0.13025	-0.11518	-0.10302	-0.09422	-0.088583	-0.085649	-0.084974	-0.086255	-0.089114	-0.093131	-0.097691	-0.10214	-0.10566	-0.10768
p143	0	-0.04161	-0.18733	-0.21665	-0.24378	-0.26742	-0.28644	-0.29975	-0.30652	-0.30618	-0.29843	-0.28338	-0.26113	-0.23209	-0.19707	-0.15719	-0.11362	-0.067582	-0.020558	0.025927	0.070351	0.1113	0.14727	0.17692	0.19923	0.21352	0.21918	0.21577	0.20339	0.18249	0.15378	0.11833	0.077655	0.033387	-0.012828	-0.059283	-0.10413	-0.14541	-0.18174	-0.2121	-0.23573	-0.25224	-0.26162	-0.26402	-0.25966	-0.24915	-0.23339	-0.21355	-0.1904
p145	1	-0.59851	-0.078794	-0.10586	-0.12944	-0.14911	-0.16464	-0.17592	-0.18262	-0.18472	-0.18259	-0.17674	-0.16781	-0.1566	-0.14393	-0.1305	-0.117	-0.1043	-0.093414	-0.085105	-0.079694	-0.077315	-0.078033	-0.081768	-0.088357	-0.09762	-0.10914	-0.12223	-0.13618	-0.15037	-0.16452	-0.17844	-0.19181	-0.20436	-0.21576	-0.22579	-0.23465	-0.24267	-0.25012	-0.25717	-0.26385	-0.27014	-0.27618	-0.28219	-0.28839	-0.29478	-0.3008	-0.30578	-0.30909
p146	1	-0.93089	-0.34326	-0.37745	-0.40635	-0.42987	-0.44812	-0.46124	-0.46934	-0.47275	-0.4718	-0.4672	-0.4598	-0.45061	-0.44057	-0.43059	-0.42143	-0.41383	-0.4085	-0.40609	-0.40696	-0.41094	-0.41753	-0.42605	-0.43547	-0.4445	-0.45198	-0.45695	-0.45845	-0.45539	-0.44703	-0.43338	-0.41476	-0.39187	-0.36587	-0.33813	-0.30975	-0.28148	-0.25411	-0.22876	-0.20624	-0.18666	-0.16984	-0.15516	-0.14156	-0.12797	-0.11366	-0.098278	-0.081531
p147	1	-0.28494	-0.041478	-0.06046	-0.075509	-0.086001	-0.091363	-0.091323	-0.085888	-0.075389	-0.060559	-0.04233	-0.021815	-0.00036152	0.020567	0.03947	0.054876	0.065636	0.070973	0.070749	0.065296	0.055076	0.040657	0.022994	0.003184	-0.017625	-0.038206	-0.057354	-0.074031	-0.087792	-0.098736	-0.10704	-0.11296	-0.11702	-0.11983	-0.12173	-0.12313	-0.12461	-0.12674	-0.12955	-0.13252	-0.13514	-0.13686	-0.13701	-0.13499	-0.1307	-0.12421	-0.11542	-0.1043
p148	0	-1.1612	-0.050374	-0.079866	-0.10843	-0.13516	-0.15911	-0.17954	-0.19572	-0.20721	-0.21372	-0.2152	-0.21193	-0.20475	-0.195	-0.18441	-0.17471	-0.16737	-0.16374	-0.16487	-0.17153	-0.18417	-0.20289	-0.22721	-0.25613	-0.28822	-0.32201	-0.35611	-0.38914	-0.41985	-0.447	-0.46964	-0.48699	-0.49859	-0.50435	-0.50444	-0.49907	-0.48863	-0.47365	-0.45467	-0.43239	-0.40743	-0.38043	-0.35199	-0.32266	-0.29296	-0.26336	-0.23415	-0.20542
		Parietal (IPLE)
p102	0	-0.65278	-0.024964	-0.057678	-0.08779	-0.11513	-0.13957	-0.16103	-0.17952	-0.19503	-0.20763	-0.21745	-0.22463	-0.22938	-0.232	-0.23287	-0.23237	-0.23095	-0.22926	-0.22815	-0.22835	-0.23044	-0.23461	-0.24079	-0.24854	-0.25725	-0.26636	-0.27516	-0.28254	-0.28722	-0.28796	-0.28376	-0.27427	-0.25959	-0.24027	-0.21703	-0.19056	-0.16165	-0.13141	-0.10108	-0.071917	-0.045004	-0.020856	0.00030853	0.01873	0.034903	0.049143	0.06169	0.072933
p103	0	-0.80976	-0.49227	-0.46962	-0.43095	-0.3785	-0.3154	-0.24549	-0.17306	-0.10242	-0.037654	0.017811	0.061296	0.090936	0.10565	0.10501	0.089453	0.060406	0.019845	-0.029872	-0.086145	-0.14629	-0.20791	-0.26891	-0.32738	-0.38156	-0.4296	-0.47007	-0.50166	-0.52316	-0.5337	-0.53269	-0.51966	-0.49428	-0.45653	-0.40686	-0.34654	-0.27709	-0.20048	-0.11916	-0.0356	0.047651	0.12807	0.20333	0.27132	0.33051	0.38006	0.41944	0.44866
p104	1	0.11163	-0.31106	-0.33506	-0.35121	-0.35875	-0.35759	-0.34783	-0.32962	-0.30366	-0.27098	-0.23308	-0.1917	-0.14873	-0.10611	-0.065651	-0.028704	0.0034432	0.029436	0.048361	0.059785	0.063821	0.061004	0.052147	0.038379	0.02108	0.0016025	-0.01848	-0.037306	-0.053206	-0.064797	-0.070979	-0.070974	-0.064275	-0.050727	-0.030517	-0.0041461	0.027303	0.062267	0.099088	0.13591	0.17061	0.2012	0.22588	0.24306	0.25137	0.24983	0.23835	0.2174
p105	0	-0.71659	-0.32423	-0.31877	-0.30488	-0.28386	-0.2583	-0.23119	-0.20545	-0.18405	-0.16949	-0.16304	-0.16564	-0.17778	-0.19956	-0.23048	-0.26883	-0.31246	-0.35887	-0.40534	-0.44921	-0.4885	-0.52124	-0.54557	-0.5598	-0.56265	-0.55342	-0.53173	-0.49791	-0.45282	-0.39784	-0.3344	-0.26429	-0.18977	-0.11337	-0.037476	0.035261	0.10209	0.16097	0.21042	0.24969	0.27846	0.29668	0.30501	0.30454	0.29652	0.283	0.26631	0.24821
p106	1	0.3068	-0.32269	-0.32857	-0.32468	-0.31161	-0.29014	-0.2614	-0.22664	-0.18719	-0.14459	-0.1006	-0.057063	-0.015486	0.023186	0.0585	0.089961	0.11733	0.14044	0.15921	0.17367	0.18404	0.1906	0.19366	0.19342	0.18998	0.1839	0.17568	0.16574	0.1546	0.14269	0.13033	0.11782	0.10548	0.093755	0.082953	0.072753	0.062738	0.052819	0.042904	0.033064	0.023453	0.014167	0.0051971	-0.0036272	-0.012284	-0.020158	-0.026445	-0.03086
p107	1	-0.58654	0.12854	0.11779	0.10728	0.09692	0.086654	0.076351	0.065493	0.053569	0.039687	0.023174	0.0038613	-0.018336	-0.043395	-0.071223	-0.10161	-0.13394	-0.16687	-0.19892	-0.22838	-0.25392	-0.27487	-0.29063	-0.30065	-0.30455	-0.30217	-0.29385	-0.28062	-0.26366	-0.24425	-0.22343	-0.20189	-0.18048	-0.16024	-0.14221	-0.12729	-0.11608	-0.10863	-0.10492	-0.10479	-0.10793	-0.11411	-0.12279	-0.13302	-0.14375	-0.15382	-0.16226	-0.16835
p108	0	-0.38152	0.018088	-0.0022976	-0.024188	-0.045627	-0.065201	-0.081829	-0.094768	-0.10341	-0.10755	-0.10751	-0.10409	-0.098387	-0.091878	-0.086011	-0.081797	-0.080025	-0.081209	-0.085764	-0.09389	-0.10553	-0.12041	-0.13797	-0.1571	-0.17637	-0.1944	-0.20988	-0.22162	-0.22853	-0.22973	-0.22463	-0.21294	-0.19458	-0.17032	-0.14136	-0.10914	-0.07518	-0.041081	-0.0083799	0.021616	0.047937	0.069868	0.086928	0.099272	0.10735	0.11187	0.11359	0.11339
p110	1	-1.4711	-0.36566	-0.37461	-0.37526	-0.36811	-0.35422	-0.33513	-0.31259	-0.28837	-0.26449	-0.24298	-0.22549	-0.21341	-0.20797	-0.21002	-0.21971	-0.23674	-0.2606	-0.29062	-0.32586	-0.36497	-0.40681	-0.45023	-0.49376	-0.53585	-0.57514	-0.61034	-0.64023	-0.6636	-0.67946	-0.68724	-0.68629	-0.67613	-0.65676	-0.62863	-0.59246	-0.54917	-0.49972	-0.44523	-0.38678	-0.32535	-0.26215	-0.19841	-0.1352	-0.073381	-0.013581	0.043605	0.097612
p114	1	-1.1885	-0.33037	-0.36311	-0.39013	-0.4113	-0.42677	-0.43682	-0.44184	-0.44234	-0.43899	-0.43272	-0.42461	-0.4159	-0.40768	-0.40096	-0.39655	-0.39504	-0.39682	-0.40219	-0.41128	-0.42372	-0.43874	-0.45534	-0.47241	-0.48879	-0.50328	-0.51478	-0.52242	-0.52535	-0.52283	-0.5146	-0.50086	-0.48196	-0.45836	-0.43073	-0.3999	-0.36695	-0.33284	-0.29857	-0.26516	-0.2334	-0.20372	-0.17655	-0.15225	-0.13103	-0.11281	-0.097292	-0.084184
p115	1	-1.0622	-0.18522	-0.21429	-0.23815	-0.25633	-0.26839	-0.27428	-0.27444	-0.26957	-0.26054	-0.24835	-0.23405	-0.21891	-0.20416	-0.19109	-0.18104	-0.17515	-0.17412	-0.17846	-0.18851	-0.20416	-0.2249	-0.25012	-0.27909	-0.31085	-0.34415	-0.37749	-0.40935	-0.43815	-0.46223	-0.48036	-0.49181	-0.49597	-0.49242	-0.48104	-0.46202	-0.43603	-0.40409	-0.3675	-0.32784	-0.28661	-0.24492	-0.20381	-0.16413	-0.12668	-0.092163	-0.060927	-0.033123
p117	0	-0.61261	0.062043	0.089465	0.11641	0.14109	0.16203	0.17778	0.18727	0.18934	0.1834	0.16921	0.14691	0.11719	0.0811	0.039842	-0.0053856	-0.053259	-0.10269	-0.15237	-0.20113	-0.2477	-0.29074	-0.32891	-0.36103	-0.38613	-0.40327	-0.41163	-0.41027	-0.39857	-0.37632	-0.34395	-0.30259	-0.25394	-0.20002	-0.14278	-0.084309	-0.026798	0.027327	0.075708	0.11645	0.14841	0.17128	0.18539	0.19144	0.19024	0.18275	0.17021	0.15431
p118	1	-1.8721	-0.091051	-0.087549	-0.079062	-0.067633	-0.055442	-0.045098	-0.038901	-0.038698	-0.045798	-0.061342	-0.086292	-0.12121	-0.16647	-0.22195	-0.28685	-0.35961	-0.4382	-0.52053	-0.60447	-0.68749	-0.76661	-0.83888	-0.90133	-0.95127	-0.98672	-1.0064	-1.0097	-0.99672	-0.9679	-0.92447	-0.86863	-0.80296	-0.73025	-0.65342	-0.57526	-0.49835	-0.42494	-0.35702	-0.29613	-0.24333	-0.19887	-0.16257	-0.13411	-0.11284	-0.097795	-0.087807	-0.081468
p119	0	-0.3811	0.08275	0.094438	0.10754	0.12108	0.13379	0.14408	0.15085	0.15323	0.15072	0.14318	0.13058	0.11312	0.091445	0.066489	0.039371	0.011357	-0.016529	-0.043362	-0.068467	-0.091347	-0.11153	-0.12874	-0.14311	-0.15479	-0.16383	-0.17037	-0.17459	-0.17667	-0.1766	-0.17438	-0.17024	-0.16432	-0.1566	-0.14734	-0.13704	-0.12617	-0.11507	-0.10406	-0.093734	-0.084752	-0.077393	-0.071873	-0.068382	-0.066864	-0.067077	-0.068786	-0.071831
p122	0	0.26475	0.15378	0.13486	0.11531	0.095193	0.074852	0.054597	0.034508	0.014682	-0.0048018	-0.023868	-0.042271	-0.059411	-0.07474	-0.087568	-0.09755	-0.10435	-0.10747	-0.10663	-0.10178	-0.092867	-0.079856	-0.063096	-0.042956	-0.019924	0.0054999	0.032728	0.061012	0.089663	0.11826	0.14627	0.17287	0.19737	0.2189	0.23652	0.24937	0.25664	0.25778	0.25255	0.2405	0.22138	0.19551	0.16346	0.1262	0.08492	0.041126	-0.0032982	-0.046751
p124	0	-0.1609	-0.32632	-0.31738	-0.30209	-0.28045	-0.25327	-0.22181	-0.18738	-0.1513	-0.11492	-0.079883	-0.047928	-0.020068	0.0028263	0.020211	0.032189	0.039123	0.041332	0.039329	0.033724	0.025593	0.016256	0.0061669	-0.0044841	-0.015645	-0.027416	-0.039655	-0.051971	-0.063983	-0.075355	-0.086147	-0.096684	-0.10649	-0.11487	-0.12117	-0.12486	-0.12574	-0.1238	-0.11933	-0.11271	-0.10415	-0.093698	-0.082041	-0.069871	-0.057686	-0.045937	-0.035067	-0.025526
p125	0	-1.014	-0.3685	-0.33359	-0.29482	-0.25468	-0.21555	-0.17978	-0.14974	-0.12731	-0.11381	-0.11001	-0.11666	-0.134	-0.16159	-0.19832	-0.24278	-0.2932	-0.34719	-0.40208	-0.45536	-0.5046	-0.5473	-0.58139	-0.60522	-0.61772	-0.61819	-0.60641	-0.5829	-0.54883	-0.50552	-0.45455	-0.39762	-0.33642	-0.27273	-0.20823	-0.14459	-0.083338	-0.025644	0.027707	0.075864	0.11804	0.15343	0.18144	0.20182	0.21464	0.22023	0.21919	0.21227
p127	0	-1.3304	-0.20314	-0.20485	-0.19845	-0.18544	-0.16749	-0.14667	-0.12521	-0.10538	-0.08928	-0.078666	-0.074689	-0.077875	-0.088413	-0.10606	-0.13032	-0.16042	-0.19539	-0.23402	-0.27476	-0.31611	-0.35678	-0.3958	-0.43226	-0.46539	-0.49462	-0.51936	-0.53901	-0.55319	-0.56198	-0.56561	-0.56437	-0.55838	-0.54778	-0.53268	-0.51311	-0.48931	-0.46188	-0.43144	-0.39841	-0.36322	-0.32627	-0.28814	-0.24939	-0.21075	-0.17305	-0.13689	-0.10253
p128	1	0.019689	-0.52917	-0.54582	-0.54817	-0.53566	-0.50872	-0.46857	-0.41663	-0.35475	-0.28517	-0.21015	-0.13223	-0.053837	0.022118	0.092809	0.15623	0.21082	0.25507	0.28796	0.30905	0.31831	0.31617	0.30338	0.28146	0.2522	0.21716	0.17794	0.1363	0.093824	0.051719	0.010918	-0.027812	-0.063582	-0.095896	-0.1247	-0.14996	-0.17173	-0.19016	-0.20538	-0.21744	-0.22621	-0.23165	-0.23424	-0.23449	-0.23241	-0.22798	-0.22129	-0.21256
p131	1	-0.54114	-0.33053	-0.36516	-0.38885	-0.4016	-0.40371	-0.39566	-0.37845	-0.35334	-0.32193	-0.28609	-0.24768	-0.20826	-0.16917	-0.13165	-0.096915	-0.066482	-0.041663	-0.02354	-0.012874	-0.0098943	-0.014512	-0.026431	-0.045024	-0.069498	-0.098837	-0.13136	-0.16502	-0.19777	-0.2277	-0.25321	-0.27303	-0.28643	-0.29318	-0.29322	-0.28666	-0.27414	-0.25695	-0.23638	-0.21367	-0.19018	-0.16699	-0.14478	-0.12401	-0.10505	-0.088386	-0.074352	-0.062731
p132	1	0.4082	-0.14378	-0.13529	-0.12354	-0.1093	-0.093917	-0.078762	-0.064964	-0.053478	-0.044921	-0.039593	-0.037446	-0.038126	-0.041104	-0.045696	-0.050686	-0.054759	-0.056865	-0.056285	-0.052634	-0.045749	-0.035839	-0.02323	-0.0083132	0.0084603	0.026366	0.044627	0.062715	0.080243	0.096889	0.11245	0.12701	0.14079	0.15413	0.16745	0.18108	0.19536	0.21032	0.22587	0.24197	0.25843	0.27488	0.29056	0.30437	0.31515	0.32195	0.32385	0.32023
p133	0	-1.0498	-0.22703	-0.23679	-0.2419	-0.24251	-0.23892	-0.23193	-0.22224	-0.21058	-0.19764	-0.1844	-0.17202	-0.1616	-0.15429	-0.15133	-0.15377	-0.16192	-0.17587	-0.19531	-0.21972	-0.24814	-0.2794	-0.31224	-0.34512	-0.37627	-0.40395	-0.42703	-0.44461	-0.45623	-0.46166	-0.461	-0.45446	-0.44234	-0.42533	-0.40436	-0.38049	-0.35448	-0.3271	-0.29903	-0.27079	-0.24287	-0.21565	-0.18938	-0.16398	-0.13916	-0.11461	-0.090203	-0.065687
p137	1	-0.6238	-0.15403	-0.1469	-0.13953	-0.13343	-0.13003	-0.13048	-0.13547	-0.14537	-0.16023	-0.17988	-0.20353	-0.23009	-0.25856	-0.2879	-0.31689	-0.34445	-0.36979	-0.39199	-0.41029	-0.42401	-0.43277	-0.43621	-0.43406	-0.42621	-0.41287	-0.39428	-0.37074	-0.34315	-0.31246	-0.2797	-0.24586	-0.21205	-0.17943	-0.1491	-0.12183	-0.098327	-0.079023	-0.063713	-0.052092	-0.04373	-0.038136	-0.03461	-0.032318	-0.030436	-0.028296	-0.02521	-0.020724
p138	0	-0.97977	-0.25614	-0.27426	-0.28567	-0.29035	-0.28867	-0.28123	-0.26904	-0.2535	-0.23622	-0.21871	-0.20241	-0.18891	-0.17954	-0.17543	-0.17734	-0.18579	-0.20062	-0.22114	-0.24626	-0.27478	-0.30534	-0.33616	-0.36544	-0.39153	-0.41298	-0.42853	-0.43758	-0.44	-0.436	-0.42582	-0.40999	-0.38948	-0.36534	-0.33856	-0.31022	-0.28129	-0.25232	-0.22355	-0.19512	-0.16725	-0.14016	-0.11381	-0.088316	-0.063719	-0.039812	-0.016424	0.0062743
p139	1	-0.055693	0.046618	0.0033221	-0.037827	-0.075929	-0.11008	-0.13944	-0.16316	-0.18057	-0.19122	-0.19491	-0.19177	-0.18198	-0.16593	-0.14448	-0.11866	-0.08967	-0.058981	-0.028121	0.0014315	0.028227	0.051052	0.068899	0.081012	0.087285	0.087815	0.082997	0.073514	0.060174	0.043863	0.025724	0.0069137	-0.011715	-0.029423	-0.045795	-0.060595	-0.073806	-0.085465	-0.095528	-0.10403	-0.11144	-0.11836	-0.12506	-0.13177	-0.13875	-0.14601	-0.15331	-0.16038
p143	0	0.77588	-0.15449	-0.17083	-0.18612	-0.19992	-0.21179	-0.22124	-0.22748	-0.22958	-0.22653	-0.21725	-0.2014	-0.17905	-0.15035	-0.11576	-0.075821	-0.031269	0.016461	0.065729	0.11498	0.16261	0.20765	0.24939	0.28684	0.3194	0.34648	0.36768	0.38311	0.39288	0.39686	0.39508	0.38735	0.37359	0.35453	0.33087	0.30337	0.27276	0.23969	0.205	0.16985	0.1354	0.1029	0.073472	0.047251	0.024105	0.003825	-0.013827	-0.028974
p145	1	-0.5727	0.071263	0.056801	0.049672	0.049572	0.055944	0.06787	0.084199	0.10334	0.12329	0.14209	0.15799	0.16944	0.17535	0.17536	0.16929	0.15722	0.13948	0.11692	0.090823	0.062479	0.033146	0.0040306	-0.023997	-0.05063	-0.0757	-0.099009	-0.12043	-0.1401	-0.15832	-0.17543	-0.19185	-0.20805	-0.22425	-0.24031	-0.25599	-0.27113	-0.28571	-0.29973	-0.31325	-0.32632	-0.33892	-0.35093	-0.36232	-0.37318	-0.38361	-0.39364	-0.40318
p146	1	-1.1147	-0.41062	-0.44344	-0.47031	-0.49134	-0.50672	-0.51688	-0.52249	-0.52463	-0.52444	-0.52298	-0.52111	-0.51936	-0.5183	-0.51861	-0.52099	-0.52577	-0.53289	-0.542	-0.55249	-0.56355	-0.57423	-0.58389	-0.59177	-0.5969	-0.59816	-0.59473	-0.58616	-0.57213	-0.55261	-0.52787	-0.49842	-0.46473	-0.42738	-0.38722	-0.34528	-0.30253	-0.25982	-0.21799	-0.17773	-0.13954	-0.10377	-0.070653	-0.040234	-0.012425	0.012868	0.035835	0.056775
p147	1	-0.50546	-0.21081	-0.22962	-0.23849	-0.23762	-0.22741	-0.20832	-0.18124	-0.14775	-0.10992	-0.069678	-0.028888	0.010597	0.046866	0.078229	0.10328	0.12077	0.12999	0.13108	0.12476	0.11185	0.093228	0.069727	0.042418	0.012576	-0.018621	-0.050022	-0.080803	-0.11049	-0.13893	-0.16604	-0.19168	-0.21538	-0.23681	-0.2559	-0.27266	-0.28716	-0.29933	-0.309	-0.316	-0.32016	-0.32153	-0.32059	-0.31779	-0.31329	-0.30712	-0.29919	-0.2896
p148	0	0.18207	-0.23694	-0.25308	-0.26456	-0.27201	-0.27603	-0.27728	-0.27652	-0.27434	-0.27119	-0.26741	-0.26316	-0.2584	-0.25276	-0.24584	-0.23733	-0.22685	-0.21393	-0.19827	-0.17976	-0.15852	-0.13474	-0.10878	-0.081159	-0.052384	-0.022893	0.0068931	0.036471	0.065471	0.09365	0.12084	0.14678	0.17106	0.19324	0.21276	0.22892	0.24096	0.24824	0.25018	0.24617	0.23576	0.21898	0.19628	0.16826	0.13579	0.10001	0.062261	0.023735
		dACC
p102	0	-0.40542	-0.17185	-0.16047	-0.14188	-0.11739	-0.088896	-0.058667	-0.029055	-0.0021433	0.020183	0.036288	0.045127	0.046506	0.040661	0.028024	0.0095578	-0.013316	-0.039057	-0.066261	-0.093613	-0.11965	-0.14315	-0.16354	-0.18044	-0.19353	-0.20272	-0.20828	-0.21054	-0.2098	-0.20626	-0.20047	-0.19301	-0.18402	-0.17369	-0.16237	-0.15039	-0.13796	-0.12533	-0.11283	-0.10087	-0.089602	-0.079104	-0.069704	-0.061497	-0.054392	-0.048205	-0.042804	-0.037951
p103	0	-0.38392	-0.056379	-0.038022	-0.017708	0.003625	0.024913	0.044837	0.061806	0.074251	0.080759	0.080403	0.072766	0.057954	0.036487	0.0090368	-0.023608	-0.060283	-0.099386	-0.1391	-0.17739	-0.21239	-0.24274	-0.26756	-0.28622	-0.29825	-0.30308	-0.30044	-0.2904	-0.27332	-0.24989	-0.22083	-0.18668	-0.14802	-0.10559	-0.060269	-0.013321	0.034001	0.08049	0.12495	0.16627	0.20321	0.23453	0.25945	0.27757	0.28888	0.29371	0.2925	0.28572
p104	1	0.58918	0.08031	0.095579	0.10358	0.10441	0.098694	0.087594	0.072683	0.055844	0.038731	0.022635	0.009087	-0.00027864	-0.0040612	-0.0013313	0.0083387	0.024833	0.047629	0.075796	0.10836	0.14427	0.18208	0.22004	0.2564	0.28967	0.31871	0.34285	0.36185	0.37562	0.38402	0.38711	0.38518	0.37895	0.36925	0.357	0.3429	0.32733	0.31029	0.29188	0.27247	0.25247	0.2323	0.21193	0.19121	0.16976	0.1473	0.12387	0.099711
p105	0	0.74105	0.58357	0.55377	0.51922	0.48184	0.44329	0.40503	0.36849	0.33487	0.30542	0.28086	0.26119	0.24583	0.23389	0.22444	0.21654	0.20932	0.20203	0.19433	0.18594	0.17701	0.16831	0.16107	0.15671	0.15643	0.16126	0.17211	0.18929	0.21232	0.24043	0.27242	0.30654	0.34031	0.37098	0.39605	0.41313	0.41992	0.41485	0.39725	0.36687	0.32386	0.26888	0.20379	0.1309	0.05249	-0.028936	-0.11073	-0.19049
p106	1	-0.05907	0.032594	0.034783	0.044162	0.059892	0.080784	0.10523	0.13157	0.15794	0.1824	0.20332	0.21915	0.22852	0.23083	0.22592	0.21397	0.19561	0.17158	0.14287	0.11058	0.075651	0.039083	0.0018806	-0.035229	-0.071434	-0.10586	-0.13787	-0.16692	-0.19271	-0.21496	-0.23327	-0.24731	-0.25682	-0.26168	-0.2621	-0.25869	-0.25212	-0.24303	-0.23195	-0.21957	-0.20677	-0.19445	-0.18361	-0.17521	-0.16983	-0.16782	-0.16928	-0.17432
p107	1	0.32363	-0.081315	-0.082365	-0.080817	-0.076669	-0.069553	-0.059254	-0.04666	-0.032824	-0.018711	-0.005205	0.0070494	0.017873	0.027357	0.035719	0.042904	0.048846	0.054466	0.060996	0.069456	0.080403	0.094169	0.11067	0.12946	0.14979	0.17089	0.19206	0.21195	0.22897	0.24185	0.2499	0.25275	0.25026	0.2426	0.2303	0.21411	0.19482	0.17371	0.15226	0.13184	0.11345	0.097792	0.085303	0.076205	0.070353	0.067405	0.066919	0.06799
p108	0	-0.18967	0.217	0.21465	0.20966	0.20317	0.19626	0.18975	0.18419	0.17998	0.17733	0.17614	0.17577	0.17535	0.17394	0.17055	0.16448	0.15516	0.14238	0.12609	0.10632	0.08342	0.058147	0.031419	0.0043884	-0.021769	-0.04606	-0.067563	-0.085594	-0.09961	-0.10912	-0.114	-0.11441	-0.11072	-0.10364	-0.09406	-0.082925	-0.071227	-0.059871	-0.049693	-0.041529	-0.035976	-0.033495	-0.034428	-0.038719	-0.045944	-0.055538	-0.066907	-0.079485
p110	1	0.098459	-0.072378	-0.075889	-0.078231	-0.079526	-0.080126	-0.080452	-0.080741	-0.081032	-0.08138	-0.08198	-0.082986	-0.084699	-0.087589	-0.091808	-0.097193	-0.10338	-0.11006	-0.11697	-0.12369	-0.12954	-0.13394	-0.13611	-0.13528	-0.13111	-0.12356	-0.11278	-0.099022	-0.082619	-0.064205	-0.044581	-0.024544	-0.0050897	0.012843	0.028701	0.042139	0.052947	0.061002	0.066386	0.069437	0.070369	0.06955	0.067596	0.065109	0.062465	0.059929	0.057648	0.055726
p114	1	0.1688	0.23926	0.26128	0.27786	0.28857	0.29321	0.29176	0.28429	0.27117	0.25302	0.23077	0.20539	0.17804	0.15001	0.12258	0.096897	0.074039	0.055026	0.04067	0.031487	0.027621	0.029017	0.035165	0.045226	0.058149	0.072832	0.08815	0.10291	0.11606	0.12674	0.13436	0.1385	0.13908	0.13631	0.13067	0.12274	0.1131	0.10242	0.091277	0.080052	0.06895	0.058056	0.047338	0.036684	0.025872	0.014611	0.002719	-0.01
p115	1	-0.19243	0.24152	0.24688	0.24976	0.24992	0.24714	0.2415	0.23315	0.22257	0.21012	0.19615	0.18121	0.16606	0.15139	0.13772	0.12556	0.11506	0.10614	0.098402	0.091336	0.084568	0.077705	0.070276	0.061993	0.052763	0.042398	0.030982	0.018777	0.0062301	-0.0060163	-0.017399	-0.027551	-0.036301	-0.043786	-0.050307	-0.056049	-0.061311	-0.066558	-0.072221	-0.078839	-0.086919	-0.096675	-0.10791	-0.12014	-0.13286	-0.14573	-0.15834	-0.17007
p117	0	0.24679	0.15763	0.20163	0.24166	0.27654	0.30546	0.328	0.34402	0.35358	0.35741	0.35663	0.35231	0.34524	0.33633	0.32663	0.31698	0.30799	0.30007	0.29328	0.28722	0.28132	0.275	0.26781	0.25927	0.24881	0.2362	0.22142	0.20455	0.18611	0.16686	0.14744	0.1286	0.11097	0.095143	0.081649	0.070692	0.062182	0.055872	0.051191	0.04755	0.044567	0.041668	0.038328	0.034108	0.028644	0.021616	0.012972	0.0028843
p118	1	-0.34955	0.53031	0.52572	0.51197	0.48894	0.45686	0.4163	0.36869	0.31558	0.25829	0.19845	0.13788	0.078213	0.021018	-0.032221	-0.080308	-0.12224	-0.15752	-0.18563	-0.20606	-0.21876	-0.22409	-0.22265	-0.21514	-0.20235	-0.18497	-0.16389	-0.14041	-0.11623	-0.093106	-0.072619	-0.056068	-0.04448	-0.038546	-0.038591	-0.044927	-0.057476	-0.075277	-0.096877	-0.12073	-0.1452	-0.16871	-0.18992	-0.20796	-0.22265	-0.2339	-0.24197	-0.24774
p119	0	-0.40297	0.11642	0.11477	0.11045	0.10393	0.09523	0.08412	0.070423	0.054152	0.035486	0.014493	-0.0088694	-0.034703	-0.062828	-0.09267	-0.12321	-0.15324	-0.18157	-0.20698	-0.22839	-0.24503	-0.2562	-0.26125	-0.25994	-0.2524	-0.23917	-0.22095	-0.19855	-0.17296	-0.14518	-0.11591	-0.08588	-0.055808	-0.026293	0.0021986	0.029393	0.055084	0.079028	0.10099	0.12072	0.13778	0.15194	0.16294	0.17056	0.17463	0.17494	0.17144	0.16431
p122	0	1.0179	0.24406	0.2377	0.22206	0.19814	0.1677	0.13298	0.096256	0.059784	0.025752	-0.0039124	-0.027067	-0.041379	-0.045262	-0.037728	-0.018613	0.011444	0.051388	0.099797	0.15498	0.21519	0.27842	0.34217	0.40403	0.4618	0.51357	0.55807	0.59447	0.62226	0.64129	0.65162	0.65345	0.64737	0.63409	0.61441	0.58926	0.55918	0.5245	0.48558	0.44253	0.3954	0.34439	0.28987	0.23241	0.17267	0.11126	0.049462	-0.011339
p124	0	0.41732	0.2999	0.32822	0.35161	0.36954	0.38163	0.38812	0.38945	0.38607	0.37856	0.36763	0.35427	0.34002	0.32646	0.31512	0.30721	0.30326	0.30357	0.30844	0.31814	0.33269	0.35167	0.37356	0.39654	0.41875	0.43866	0.45504	0.46677	0.47271	0.47176	0.46304	0.4461	0.42157	0.39037	0.3534	0.31145	0.26554	0.21706	0.16732	0.11768	0.069477	0.023763	-0.019021	-0.058535	-0.094438	-0.1264	-0.15449	-0.17934
p125	0	-0.22833	0.45974	0.49658	0.52904	0.55575	0.57565	0.58818	0.59312	0.59073	0.58167	0.567	0.54784	0.5257	0.50214	0.47858	0.45613	0.43543	0.41698	0.40092	0.38706	0.37493	0.3639	0.35282	0.34043	0.32571	0.30793	0.28669	0.26157	0.23232	0.19888	0.16156	0.12089	0.077888	0.033769	-0.010442	-0.053838	-0.095633	-0.13485	-0.17053	-0.20189	-0.22862	-0.25055	-0.26773	-0.28048	-0.28914	-0.29428	-0.29667	-0.29739
p127	0	0.6355	0.013444	0.035942	0.061514	0.088663	0.11594	0.14171	0.1647	0.18367	0.19728	0.20432	0.20369	0.19585	0.1824	0.16508	0.14582	0.12674	0.10976	0.096902	0.090215	0.091558	0.10242	0.12231	0.14985	0.18332	0.22063	0.25934	0.29708	0.33142	0.35987	0.3801	0.39013	0.38965	0.37899	0.35887	0.33049	0.29537	0.25506	0.21126	0.16579	0.12049	0.077065	0.036411	-0.00098869	-0.034854	-0.065081	-0.09182	-0.11527
p128	1	-0.45702	0.28397	0.32774	0.37211	0.41547	0.45615	0.49253	0.52323	0.54712	0.56312	0.57047	0.56875	0.55807	0.53895	0.51212	0.47864	0.43969	0.39633	0.34964	0.30063	0.25	0.19855	0.14703	0.096114	0.046474	-0.0013737	-0.046841	-0.089203	-0.12797	-0.16243	-0.1917	-0.21528	-0.23309	-0.24514	-0.25161	-0.25285	-0.24946	-0.24237	-0.23231	-0.2204	-0.20788	-0.19561	-0.18429	-0.17479	-0.16797	-0.16458	-0.16503	-0.1694
p131	1	-0.18907	-0.1049	-0.10083	-0.094115	-0.084791	-0.072932	-0.058474	-0.041867	-0.024222	-0.0069668	0.0089253	0.022763	0.033665	0.040795	0.04349	0.041225	0.033519	0.020556	0.0032716	-0.016959	-0.038916	-0.061536	-0.083668	-0.10408	-0.1217	-0.13568	-0.14528	-0.15019	-0.15063	-0.14721	-0.14058	-0.13139	-0.12041	-0.10846	-0.096283	-0.084523	-0.073802	-0.064549	-0.056993	-0.051055	-0.046655	-0.043594	-0.04156	-0.040224	-0.039266	-0.038185	-0.036431	-0.033608
p132	1	-0.11981	0.11293	0.10753	0.10102	0.094421	0.088648	0.084602	0.082794	0.082716	0.083731	0.085246	0.086725	0.08776	0.087867	0.08651	0.083242	0.077612	0.069453	0.059122	0.047111	0.033942	0.02003	0.0056664	-0.0087206	-0.022567	-0.03525	-0.046082	-0.054624	-0.060822	-0.064861	-0.067018	-0.06744	-0.066153	-0.063367	-0.059527	-0.055238	-0.051164	-0.047783	-0.045286	-0.043726	-0.043133	-0.043674	-0.045571	-0.048865	-0.0532	-0.058073	-0.06297	-0.067504
p133	0	-0.43047	-0.01002	-0.01632	-0.017874	-0.01329	-0.0016239	0.015929	0.037754	0.062178	0.087424	0.11167	0.13313	0.1503	0.16154	0.1652	0.16004	0.14664	0.12601	0.099377	0.068287	0.034362	-0.00080674	-0.035828	-0.069281	-0.099683	-0.1258	-0.14731	-0.16413	-0.17635	-0.18445	-0.1891	-0.19095	-0.19049	-0.18817	-0.18447	-0.17982	-0.17439	-0.16846	-0.16229	-0.1559	-0.14917	-0.14198	-0.13437	-0.12648	-0.11839	-0.11029	-0.10233	-0.094491
p137	1	0.46792	-0.024507	-0.0014517	0.019169	0.036835	0.051105	0.061881	0.069402	0.074109	0.076672	0.077963	0.078958	0.080416	0.082698	0.086196	0.091305	0.098255	0.10721	0.11832	0.13143	0.1462	0.16233	0.17974	0.19837	0.21797	0.23819	0.25858	0.27842	0.29688	0.31336	0.32718	0.33766	0.34394	0.34532	0.34133	0.33169	0.31641	0.29592	0.27089	0.24192	0.20994	0.17594	0.14107	0.1065	0.073216	0.042058	0.013789	-0.011172
p138	0	-0.36685	0.10558	0.092442	0.07781	0.062098	0.045706	0.029111	0.012834	-0.0025893	-0.016806	-0.02943	-0.040165	-0.048938	-0.055885	-0.06129	-0.065424	-0.06864	-0.071345	-0.074058	-0.077117	-0.080921	-0.085758	-0.091788	-0.098945	-0.10703	-0.11589	-0.12532	-0.13502	-0.14446	-0.15317	-0.16068	-0.16662	-0.17067	-0.17263	-0.17239	-0.16981	-0.16474	-0.1572	-0.14762	-0.13644	-0.12415	-0.11115	-0.097738	-0.084156	-0.070592	-0.057286	-0.044594	-0.032808
p139	1	0.19979	0.26728	0.28398	0.29485	0.30006	0.29979	0.29462	0.28536	0.27294	0.2586	0.24328	0.22749	0.21157	0.19583	0.18077	0.16697	0.15472	0.1443	0.13597	0.12974	0.12562	0.1237	0.12418	0.12704	0.13194	0.13842	0.14607	0.15425	0.16213	0.16894	0.17414	0.17725	0.17782	0.17562	0.17064	0.16289	0.15228	0.13908	0.12378	0.10692	0.088799	0.069608	0.049447	0.028453	0.00665	-0.01565	-0.037878	-0.059681
p143	0	-0.11239	0.050849	0.058845	0.068413	0.079742	0.092978	0.10844	0.12623	0.14628	0.16846	0.19271	0.21869	0.24559	0.2725	0.29844	0.32236	0.34295	0.35896	0.36922	0.37273	0.36859	0.35638	0.33625	0.30861	0.2743	0.23436	0.19019	0.14351	0.096206	0.050094	0.0070009	-0.031602	-0.064595	-0.091132	-0.11092	-0.12384	-0.13007	-0.13043	-0.12617	-0.11852	-0.10883	-0.098304	-0.088013	-0.078842	-0.071304	-0.065939	-0.063196	-0.062835
p145	1	-0.76425	0.053585	0.037841	0.023411	0.0096655	-0.003761	-0.016982	-0.0298	-0.042258	-0.054373	-0.066209	-0.077885	-0.089436	-0.10074	-0.11161	-0.12221	-0.1329	-0.14418	-0.1562	-0.16906	-0.18274	-0.19713	-0.21217	-0.22793	-0.24441	-0.26126	-0.27798	-0.29416	-0.30965	-0.32425	-0.33787	-0.3505	-0.36212	-0.37251	-0.38147	-0.38926	-0.39619	-0.4024	-0.40798	-0.41318	-0.4182	-0.42313	-0.42807	-0.43323	-0.43879	-0.44421	-0.44887	-0.45222
p146	1	-0.37425	0.060112	0.0709	0.080582	0.088531	0.094589	0.098918	0.10158	0.10273	0.10292	0.10282	0.10307	0.1042	0.10642	0.10975	0.11384	0.11814	0.12212	0.12522	0.12668	0.12555	0.12107	0.11285	0.10098	0.085731	0.067501	0.046946	0.024773	0.0016104	-0.021924	-0.044931	-0.066652	-0.086651	-0.10475	-0.12087	-0.13502	-0.14755	-0.15893	-0.16937	-0.17893	-0.18792	-0.19663	-0.20534	-0.21436	-0.22386	-0.23383	-0.24372	-0.25291
p147	1	-0.26836	0.30424	0.31367	0.31964	0.3221	0.32129	0.31737	0.31032	0.30017	0.28728	0.27209	0.25496	0.23636	0.21678	0.1964	0.17519	0.15328	0.13096	0.10872	0.087023	0.066216	0.046574	0.02817	0.010984	-0.0048066	-0.018897	-0.031127	-0.041556	-0.050422	-0.058088	-0.06492	-0.07117	-0.076909	-0.082179	-0.087154	-0.092152	-0.097458	-0.10323	-0.10957	-0.11649	-0.124	-0.13206	-0.14056	-0.14937	-0.15836	-0.16735	-0.17614	-0.18461
p148	0	-0.81586	-0.06499	-0.059169	-0.054271	-0.051086	-0.050494	-0.053191	-0.059556	-0.070042	-0.08503	-0.10455	-0.12823	-0.15557	-0.18576	-0.21773	-0.25027	-0.28221	-0.31237	-0.3394	-0.36197	-0.37912	-0.39037	-0.39555	-0.39474	-0.38823	-0.37644	-0.35981	-0.33912	-0.3152	-0.28886	-0.26068	-0.23101	-0.20008	-0.1681	-0.13531	-0.10205	-0.068691	-0.035459	-0.0026332	0.029364	0.059979	0.088483	0.11427	0.13691	0.15614	0.1719	0.18431	0.19348
		aInsula
p102	0	-0.69163	0.38193	0.40145	0.41622	0.42471	0.42558	0.41791	0.40177	0.37764	0.34635	0.30912	0.26733	0.22278	0.17745	0.13307	0.091048	0.052502	0.017772	-0.013286	-0.041159	-0.066607	-0.090314	-0.11319	-0.13625	-0.1603	-0.18561	-0.21229	-0.23999	-0.26794	-0.2952	-0.32071	-0.34352	-0.36265	-0.37708	-0.38599	-0.38906	-0.38613	-0.37742	-0.36357	-0.34528	-0.32329	-0.29842	-0.27169	-0.24404	-0.21635	-0.18928	-0.16355	-0.13964
p103	0	0.22355	0.36408	0.37005	0.37147	0.36857	0.3616	0.35091	0.33692	0.32025	0.30161	0.28189	0.262	0.24284	0.22528	0.20978	0.19672	0.18647	0.17918	0.17457	0.172	0.17062	0.1694	0.16725	0.16323	0.15669	0.14719	0.13421	0.1174	0.097067	0.074184	0.049902	0.025396	0.0015432	-0.020771	-0.040726	-0.057774	-0.071425	-0.081441	-0.088233	-0.092946	-0.096789	-0.10083	-0.10548	-0.11137	-0.11931	-0.12995	-0.14378	-0.16096
p104	1	0.44803	-0.13326	-0.15556	-0.1775	-0.19806	-0.21643	-0.2318	-0.24338	-0.2506	-0.2533	-0.25179	-0.24634	-0.23703	-0.22388	-0.20694	-0.18615	-0.16164	-0.13369	-0.10253	-0.068167	-0.030587	0.0099581	0.052758	0.096778	0.14074	0.18309	0.22232	0.25713	0.28614	0.3079	0.32136	0.32587	0.32125	0.30784	0.28661	0.25918	0.22744	0.19315	0.15812	0.12428	0.093074	0.065768	0.043421	0.026494	0.014815	0.007432	0.0030819	0.00060748
p105	0	0.96322	0.49791	0.46528	0.42441	0.37838	0.33024	0.28323	0.24021	0.20362	0.17584	0.15848	0.15205	0.15586	0.16871	0.18907	0.21505	0.24431	0.27461	0.30396	0.33036	0.35201	0.36799	0.37839	0.38365	0.38432	0.38093	0.37441	0.36573	0.35562	0.34487	0.33437	0.3244	0.31452	0.30413	0.29281	0.28073	0.26787	0.25398	0.23894	0.22269	0.20487	0.18554	0.16518	0.14433	0.12311	0.10088	0.077001	0.051246
p106	1	0.017507	-0.054584	-0.070944	-0.082639	-0.088829	-0.089135	-0.084018	-0.074327	-0.061472	-0.04678	-0.030679	-0.013348	0.0046024	0.022335	0.038596	0.052146	0.062381	0.068954	0.071984	0.071599	0.067565	0.059586	0.047868	0.03306	0.01637	-0.00052766	-0.016305	-0.029884	-0.040612	-0.048019	-0.05181	-0.051767	-0.048022	-0.040912	-0.031087	-0.019828	-0.0082899	0.0025659	0.012127	0.020046	0.026306	0.030948	0.034124	0.03601	0.036824	0.037132	0.037385	0.037879
p107	1	-0.3341	-0.0076328	-0.034097	-0.060233	-0.084983	-0.10682	-0.1244	-0.13704	-0.14454	-0.147	-0.14475	-0.13836	-0.12833	-0.11525	-0.10038	-0.085572	-0.072582	-0.062482	-0.055977	-0.053398	-0.054866	-0.060249	-0.069469	-0.08228	-0.097788	-0.11446	-0.13082	-0.14572	-0.15811	-0.16727	-0.17262	-0.17384	-0.17064	-0.16298	-0.15133	-0.13668	-0.12006	-0.10253	-0.085233	-0.069041	-0.054679	-0.042672	-0.033403	-0.027002	-0.02331	-0.021813	-0.021863	-0.022609
p108	0	0.49126	0.23018	0.24145	0.24484	0.24093	0.23085	0.21594	0.19767	0.17762	0.15714	0.1377	0.12088	0.10819	0.10075	0.099083	0.10312	0.11241	0.12627	0.14384	0.16425	0.18612	0.20762	0.22688	0.24255	0.25375	0.26005	0.26119	0.25713	0.24803	0.23413	0.21614	0.19534	0.17298	0.14976	0.12609	0.10221	0.078414	0.054881	0.031747	0.0091971	-0.012724	-0.034339	-0.056001	-0.077446	-0.098165	-0.11763	-0.13538	-0.15099
p110	1	0.46346	0.21472	0.19878	0.17695	0.14997	0.11871	0.084116	0.047403	0.010324	-0.025331	-0.058177	-0.086933	-0.11044	-0.1277	-0.13809	-0.14133	-0.13737	-0.12646	-0.10939	-0.086924	-0.059719	-0.028489	0.0060372	0.042887	0.081022	0.11954	0.15753	0.1942	0.22901	0.26117	0.28971	0.31366	0.33191	0.34368	0.34853	0.34618	0.3366	0.31988	0.29614	0.26587	0.2299	0.1894	0.14589	0.10089	0.055693	0.011401	-0.031006	-0.070664
p114	1	0.32452	0.31751	0.31428	0.30513	0.2902	0.26996	0.24509	0.21637	0.18483	0.15184	0.11914	0.088441	0.061221	0.038855	0.022425	0.012534	0.0094483	0.013323	0.024041	0.041019	0.062975	0.088402	0.11577	0.14343	0.16984	0.19363	0.21364	0.22862	0.23744	0.23938	0.23431	0.22228	0.20355	0.17873	0.1486	0.1142	0.076661	0.037306	-0.0024694	-0.041527	-0.078947	-0.11375	-0.14503	-0.17218	-0.19481	-0.21302	-0.227	-0.23711
p115	1	0.13484	0.28494	0.27529	0.2586	0.23492	0.20517	0.1708	0.13346	0.094956	0.057044	0.021183	-0.010679	-0.036419	-0.054323	-0.06318	-0.062624	-0.053028	-0.035166	-0.010229	0.020204	0.054406	0.090066	0.12466	0.15582	0.18141	0.19987	0.21006	0.21119	0.20298	0.18589	0.16096	0.1297	0.09376	0.054775	0.014305	-0.026306	-0.065731	-0.10278	-0.1367	-0.16738	-0.19528	-0.22097	-0.2449	-0.26749	-0.28903	-0.30973	-0.32984	-0.34951
p117	0	-0.25288	-0.060389	-0.066074	-0.076128	-0.089773	-0.10608	-0.12411	-0.14275	-0.16045	-0.17507	-0.18447	-0.18711	-0.18233	-0.17012	-0.15104	-0.12594	-0.09586	-0.06229	-0.027313	0.0063294	0.035901	0.059189	0.074585	0.081027	0.077992	0.065504	0.043979	0.014475	-0.021291	-0.061017	-0.10227	-0.14268	-0.18004	-0.21252	-0.23864	-0.25749	-0.26847	-0.27154	-0.26708	-0.25584	-0.23881	-0.2173	-0.19276	-0.16648	-0.13953	-0.11279	-0.087099	-0.063172
p118	1	-0.73773	0.31833	0.27669	0.22963	0.1778	0.12218	0.064068	0.0050905	-0.053043	-0.10838	-0.15865	-0.20176	-0.2361	-0.26048	-0.27424	-0.27756	-0.27123	-0.25654	-0.23518	-0.20924	-0.18128	-0.15377	-0.12901	-0.10914	-0.095787	-0.089858	-0.091834	-0.1019	-0.11979	-0.14475	-0.17556	-0.21084	-0.24896	-0.2881	-0.32658	-0.36293	-0.39575	-0.42356	-0.44523	-0.46005	-0.46753	-0.46733	-0.45948	-0.44443	-0.42283	-0.39556	-0.36365	-0.32829
p119	0	0.22203	0.1961	0.18118	0.15804	0.12816	0.093053	0.054442	0.014639	-0.024151	-0.059819	-0.090523	-0.11456	-0.13082	-0.13846	-0.13721	-0.12721	-0.10914	-0.084457	-0.054723	-0.021623	0.01292	0.046684	0.077872	0.10477	0.12632	0.14193	0.15157	0.15562	0.15469	0.14948	0.14097	0.13055	0.11935	0.10839	0.098202	0.08896	0.08055	0.072927	0.06592	0.059345	0.05294	0.046351	0.039378	0.032015	0.024313	0.016442	0.0085705	0.00064545
p122	0	-0.75023	0.16345	0.12112	0.071893	0.017489	-0.039905	-0.097982	-0.15437	-0.20687	-0.25338	-0.29229	-0.32246	-0.34285	-0.35313	-0.35393	-0.34674	-0.33352	-0.31655	-0.29817	-0.28079	-0.26656	-0.25699	-0.25316	-0.25552	-0.26374	-0.27647	-0.29186	-0.30777	-0.32202	-0.33237	-0.33666	-0.33341	-0.3218	-0.30147	-0.27273	-0.23692	-0.19594	-0.152	-0.10723	-0.06377	-0.023805	0.010932	0.039122	0.059512	0.071339	0.074816	0.070911	0.060891
p124	0	0.79875	0.31043	0.29428	0.27381	0.24994	0.22367	0.19632	0.16915	0.14337	0.11998	0.09975	0.083824	0.074003	0.07205	0.079541	0.097498	0.12575	0.16343	0.20919	0.26154	0.31875	0.37841	0.43672	0.48934	0.5319	0.56064	0.57324	0.56836	0.54576	0.50575	0.44939	0.37864	0.29694	0.20865	0.11834	0.03044	-0.051389	-0.12411	-0.18569	-0.23468	-0.2705	-0.29334	-0.30431	-0.30525	-0.29821	-0.28554	-0.26954	-0.25254
p125	0	0.74636	0.13562	0.12355	0.10785	0.089462	0.069974	0.051003	0.033708	0.019402	0.0097628	0.0063338	0.010472	0.02326	0.045217	0.076241	0.11535	0.16124	0.21279	0.26823	0.32488	0.37994	0.43037	0.4731	0.5055	0.5256	0.53228	0.52492	0.50296	0.46684	0.41808	0.35875	0.29143	0.21922	0.14512	0.071833	0.0014652	-0.064091	-0.12303	-0.17417	-0.217	-0.25149	-0.27786	-0.29688	-0.30948	-0.31662	-0.31903	-0.3176	-0.31329
p127	0	0.44978	0.018071	0.0055667	-0.0065126	-0.018229	-0.029517	-0.040133	-0.049513	-0.057001	-0.061955	-0.063832	-0.062576	-0.05798	-0.04963	-0.037146	-0.020415	0.00041529	0.024737	0.051786	0.080685	0.11042	0.14	0.16825	0.19395	0.21598	0.2334	0.24549	0.25198	0.25282	0.2482	0.23858	0.22463	0.20709	0.18682	0.16475	0.14177	0.11874	0.096279	0.074842	0.054778	0.036301	0.019524	0.0046151	-0.0083805	-0.019577	-0.029081	-0.036981	-0.043273
p128	1	0.21991	0.33024	0.30753	0.28216	0.25557	0.22977	0.2072	0.19007	0.18035	0.17934	0.18784	0.20602	0.23311	0.26801	0.30924	0.35445	0.40057	0.44446	0.48294	0.5132	0.53273	0.53939	0.5317	0.50873	0.47037	0.41754	0.35216	0.27664	0.19383	0.10679	0.018678	-0.067067	-0.14711	-0.21853	-0.27926	-0.32807	-0.36471	-0.38963	-0.40379	-0.40869	-0.40609	-0.39823	-0.38766	-0.37659	-0.36685	-0.35972	-0.35585	-0.35536
p131	1	1.2307	0.40572	0.38348	0.34905	0.30396	0.24992	0.18938	0.1254	0.061287	0.00073776	-0.052599	-0.095502	-0.1256	-0.14128	-0.14126	-0.12473	-0.091911	-0.043913	0.017708	0.090781	0.17223	0.2587	0.34673	0.43299	0.51424	0.58724	0.64922	0.69779	0.73092	0.74718	0.74635	0.72882	0.69572	0.64846	0.58862	0.51824	0.43987	0.35643	0.27078	0.18553	0.10268	0.023853	-0.050064	-0.11833	-0.18019	-0.23523	-0.28374	-0.32645
p132	1	0.40723	0.35794	0.32411	0.28574	0.24475	0.2032	0.16319	0.12654	0.0943	0.067274	0.04615	0.031516	0.023294	0.021258	0.025042	0.033902	0.046907	0.063138	0.081942	0.10258	0.12408	0.14522	0.16505	0.18265	0.19735	0.20879	0.21671	0.22094	0.22118	0.21719	0.20896	0.19698	0.18178	0.16401	0.14416	0.12256	0.099656	0.075873	0.051713	0.027833	0.0047671	-0.017303	-0.038402	-0.058671	-0.078181	-0.097002	-0.11538	-0.13357
p133	0	-0.14245	0.21393	0.18013	0.14924	0.12339	0.1045	0.092708	0.087502	0.088154	0.094025	0.10439	0.11809	0.13371	0.14954	0.1635	0.17349	0.17892	0.17974	0.17595	0.16734	0.15367	0.13514	0.11247	0.086719	0.059309	0.031684	0.0045727	-0.021659	-0.046576	-0.069567	-0.090097	-0.10804	-0.1238	-0.13809	-0.15179	-0.16558	-0.17988	-0.19482	-0.21072	-0.22802	-0.24688	-0.26712	-0.28805	-0.30869	-0.328	-0.34523	-0.35983	-0.37149
p137	1	-0.1164	0.25913	0.23967	0.21677	0.191	0.16309	0.13379	0.10401	0.075072	0.048128	0.024301	0.0045159	-0.010681	-0.021441	-0.028141	-0.031377	-0.031769	-0.029903	-0.02654	-0.022389	-0.018226	-0.014639	-0.011912	-0.010038	-0.0090173	-0.0086665	-0.0088946	-0.0097546	-0.011268	-0.01342	-0.016253	-0.019911	-0.024563	-0.030303	-0.037063	-0.044904	-0.053723	-0.063411	-0.073895	-0.085304	-0.09756	-0.11033	-0.1233	-0.13632	-0.14936	-0.1623	-0.17514	-0.18765
p138	0	-0.019468	0.24997	0.25304	0.25014	0.24142	0.22728	0.20841	0.18562	0.1602	0.13339	0.10624	0.079918	0.055453	0.03363	0.014977	-0.00025282	-0.01208	-0.020629	-0.026334	-0.029612	-0.030763	-0.030272	-0.02862	-0.026131	-0.023088	-0.019704	-0.015984	-0.011874	-0.0071995	-0.0019245	0.0037895	0.00982	0.015899	0.021564	0.026389	0.029962	0.031749	0.0313	0.028135	0.022015	0.013018	0.0014096	-0.012216	-0.027042	-0.042169	-0.056646	-0.069484	-0.080001
p139	1	0.18733	0.44515	0.45398	0.44836	0.42891	0.39703	0.35444	0.30312	0.24587	0.18608	0.12674	0.070493	0.019991	-0.02275	-0.05623	-0.079628	-0.092434	-0.094631	-0.087199	-0.071677	-0.049419	-0.021903	0.0090437	0.041661	0.073983	0.10435	0.13116	0.15318	0.16982	0.18079	0.18582	0.18486	0.1782	0.16627	0.1499	0.12975	0.10654	0.080913	0.053356	0.024245	-0.0061374	-0.03754	-0.069868	-0.1029	-0.13644	-0.16984	-0.20242	-0.2336
p143	0	0.7899	0.15294	0.14177	0.12587	0.10642	0.084727	0.062408	0.041083	0.022345	0.0077287	-0.001374	-0.0038949	0.00077312	0.012798	0.031984	0.057848	0.089404	0.12545	0.16458	0.2051	0.24523	0.28321	0.31756	0.34718	0.3711	0.38849	0.39898	0.4023	0.39854	0.38838	0.37276	0.35249	0.32838	0.30095	0.27084	0.23876	0.20529	0.17117	0.13681	0.10209	0.066822	0.031132	-0.004764	-0.040373	-0.075297	-0.10917	-0.14164	-0.17238
p145	1	-0.25588	0.27445	0.26821	0.25573	0.23675	0.21148	0.18084	0.14653	0.11043	0.074531	0.040801	0.011295	-0.012197	-0.028572	-0.037231	-0.03818	-0.032179	-0.020672	-0.0051285	0.012852	0.031496	0.048589	0.061976	0.070222	0.072437	0.068237	0.057808	0.041648	0.020184	-0.0060385	-0.036228	-0.069007	-0.10291	-0.13684	-0.17012	-0.20244	-0.2337	-0.26378	-0.29234	-0.31911	-0.34386	-0.36666	-0.38765	-0.40681	-0.4239	-0.43816	-0.44891	-0.45572
p146	1	0.9558	0.39141	0.37118	0.3444	0.31211	0.27562	0.23689	0.19813	0.16186	0.1306	0.10647	0.091264	0.086537	0.093242	0.11191	0.14251	0.18391	0.23412	0.29044	0.3498	0.40905	0.46505	0.5148	0.55586	0.58606	0.6035	0.60717	0.59688	0.57304	0.53655	0.4888	0.43158	0.36695	0.29689	0.22345	0.14889	0.075123	0.003843	-0.063425	-0.12544	-0.18143	-0.23109	-0.27463	-0.31247	-0.34518	-0.37348	-0.39796	-0.41945
p147	1	0.47225	0.21601	0.16685	0.11506	0.063438	0.014751	-0.028119	-0.062376	-0.085641	-0.096197	-0.092911	-0.075441	-0.044628	-0.002342	0.049059	0.10669	0.16733	0.22756	0.28412	0.33393	0.37415	0.4026	0.41821	0.4209	0.41106	0.38989	0.35903	0.32041	0.27603	0.22816	0.17917	0.13121	0.085704	0.04346	0.0051431	-0.029211	-0.059893	-0.087379	-0.11209	-0.13442	-0.15495	-0.17421	-0.19241	-0.20933	-0.22492	-0.23887	-0.25071	-0.2599
p148	0	0.38954	0.37721	0.35362	0.31849	0.27341	0.22015	0.16047	0.096629	0.031111	-0.033373	-0.094032	-0.1482	-0.19402	-0.22996	-0.25513	-0.26884	-0.27062	-0.26067	-0.23948	-0.20813	-0.16826	-0.12171	-0.070079	-0.015171	0.041384	0.097869	0.15265	0.20443	0.25191	0.29427	0.331	0.36166	0.38568	0.40277	0.4126	0.41489	0.40945	0.39609	0.37476	0.34535	0.308	0.26324	0.212	0.15532	0.094614	0.031568	-0.031989	-0.09406
		aPFC
p102	0	0.19665	0.25482	0.26739	0.27844	0.2874	0.2935	0.29608	0.29496	0.29007	0.28151	0.26927	0.25361	0.2351	0.21455	0.193	0.17167	0.15165	0.13359	0.11805	0.10551	0.096365	0.090672	0.088162	0.088359	0.090574	0.094008	0.097978	0.10201	0.10572	0.10876	0.11096	0.11229	0.11298	0.11317	0.11298	0.11247	0.11163	0.1103	0.10826	0.10517	0.10067	0.094348	0.085644	0.074278	0.060087	0.043129	0.023391	0.0011184
p103	0	0.07441	0.015899	0.042156	0.069039	0.096348	0.12383	0.15083	0.17625	0.1988	0.21701	0.22949	0.2353	0.23399	0.22528	0.20873	0.18416	0.15194	0.11285	0.067979	0.018854	-0.03265	-0.084713	-0.13565	-0.18377	-0.22734	-0.2646	-0.29413	-0.31474	-0.3254	-0.32535	-0.31447	-0.29307	-0.26191	-0.22214	-0.17512	-0.1227	-0.066834	-0.0094583	0.047217	0.10086	0.14956	0.19179	0.22656	0.25327	0.27156	0.28154	0.28351	0.2778
p104	1	0.65973	-0.3047	-0.29016	-0.27047	-0.24574	-0.21633	-0.18293	-0.14662	-0.10881	-0.07077	-0.033469	0.002402	0.036316	0.067723	0.096355	0.12235	0.14604	0.168	0.18907	0.20998	0.23109	0.25251	0.27419	0.29603	0.31763	0.33814	0.3568	0.37292	0.38579	0.39475	0.3994	0.39963	0.39557	0.38753	0.37614	0.36235	0.347	0.33072	0.31386	0.29693	0.28032	0.26431	0.24893	0.23392	0.21876	0.20279	0.18545	0.16636
p105	0	0.33287	0.11359	0.093038	0.073382	0.055886	0.041178	0.029494	0.020841	0.014867	0.01143	0.010083	0.0098852	0.009732	0.0082124	0.0041307	-0.003413	-0.015368	-0.032297	-0.05419	-0.080957	-0.11202	-0.14617	-0.18136	-0.2151	-0.24523	-0.26967	-0.286	-0.29232	-0.28759	-0.27118	-0.24311	-0.20405	-0.15579	-0.10068	-0.040768	0.021572	0.083459	0.14216	0.19543	0.24135	0.27845	0.30563	0.32241	0.32876	0.32452	0.31017	0.28649	0.25465
p106	1	0.13211	-0.058159	-0.066189	-0.069711	-0.068974	-0.064598	-0.057764	-0.049837	-0.042285	-0.036375	-0.032676	-0.031415	-0.032696	-0.036862	-0.044025	-0.054238	-0.067124	-0.082036	-0.097833	-0.11342	-0.12798	-0.14089	-0.1516	-0.15934	-0.16333	-0.16273	-0.15698	-0.14587	-0.13003	-0.11028	-0.087598	-0.062856	-0.036886	-0.010589	0.015106	0.03912	0.060419	0.078203	0.092345	0.10298	0.11046	0.11514	0.1173	0.1172	0.11512	0.1113	0.10612	0.099875
p107	1	-0.072365	-0.0017016	-0.018899	-0.034537	-0.048005	-0.058418	-0.065339	-0.068892	-0.06965	-0.068508	-0.06629	-0.063837	-0.061637	-0.060098	-0.059799	-0.061495	-0.065443	-0.07113	-0.077632	-0.08404	-0.089645	-0.093786	-0.096214	-0.096733	-0.094966	-0.09052	-0.083471	-0.074601	-0.064956	-0.055288	-0.046099	-0.037832	-0.030599	-0.024483	-0.019786	-0.016881	-0.015805	-0.0162	-0.017552	-0.019638	-0.022415	-0.025771	-0.029592	-0.033783	-0.038064	-0.041981	-0.045164	-0.047288
p108	0	0.24153	0.044181	0.0499	0.051064	0.048221	0.042038	0.033544	0.023872	0.014138	0.0051473	-0.002591	-0.0086465	-0.01264	-0.01433	-0.013733	-0.010875	-0.0061006	0.00017718	0.0075402	0.015611	0.024091	0.032539	0.040475	0.047735	0.054368	0.060456	0.066222	0.071916	0.077803	0.084132	0.090897	0.098253	0.10636	0.11488	0.12329	0.13089	0.13694	0.14073	0.14164	0.13922	0.13363	0.12489	0.11312	0.098928	0.083116	0.066769	0.051026	0.036933
p110	1	0.12224	-0.074845	-0.08424	-0.092902	-0.10113	-0.10886	-0.11587	-0.12199	-0.12704	-0.13108	-0.13438	-0.13721	-0.13985	-0.14247	-0.14489	-0.14729	-0.15005	-0.15351	-0.15794	-0.16326	-0.16895	-0.17445	-0.17918	-0.18253	-0.18418	-0.18356	-0.17996	-0.17271	-0.16132	-0.14567	-0.1261	-0.10324	-0.077877	-0.050905	-0.023111	0.0046729	0.031545	0.056613	0.079056	0.0983	0.11406	0.12652	0.13603	0.143	0.14774	0.15048	0.15143	0.15093
p114	1	-0.17741	-0.032221	-0.04105	-0.049649	-0.057539	-0.06434	-0.069929	-0.074307	-0.077529	-0.079697	-0.080985	-0.081614	-0.081701	-0.081298	-0.080532	-0.079539	-0.078379	-0.076996	-0.075444	-0.073892	-0.072538	-0.071655	-0.071653	-0.072869	-0.075447	-0.079408	-0.084652	-0.091151	-0.098585	-0.10641	-0.11404	-0.12078	-0.12584	-0.12854	-0.12848	-0.12545	-0.1195	-0.11066	-0.099265	-0.085855	-0.071067	-0.055701	-0.040718	-0.026967	-0.015027	-0.0052477	0.002237	0.0072941
p115	1	0.58649	0.089861	0.10627	0.12167	0.13542	0.14687	0.15532	0.16053	0.16247	0.16113	0.1563	0.1481	0.13714	0.12408	0.10959	0.094484	0.079837	0.066487	0.055103	0.046212	0.040522	0.038515	0.040239	0.045623	0.054527	0.066672	0.081486	0.098405	0.11695	0.13678	0.1574	0.1783	0.19912	0.21952	0.23911	0.25742	0.27389	0.28792	0.29877	0.30578	0.30846	0.30634	0.29902	0.28626	0.26804	0.24459	0.21662	0.18504
p117	0	0.24914	-0.21342	-0.1995	-0.18452	-0.1686	-0.15222	-0.13597	-0.12014	-0.10483	-0.089959	-0.075264	-0.060622	-0.046381	-0.032673	-0.019503	-0.0065666	0.0064913	0.019802	0.033357	0.04699	0.06045	0.073426	0.085727	0.097145	0.10751	0.11649	0.12363	0.12865	0.13161	0.13277	0.13237	0.13075	0.12821	0.12489	0.1209	0.11664	0.11271	0.1095	0.10694	0.10482	0.10312	0.10183	0.10112	0.10136	0.10285	0.10546	0.10892	0.11305
p118	1	0.003002	0.33779	0.39068	0.43915	0.48128	0.51558	0.54108	0.55706	0.56287	0.5582	0.54331	0.51856	0.48471	0.44276	0.39377	0.33883	0.2791	0.21621	0.15205	0.088354	0.026623	-0.03127	-0.083628	-0.12893	-0.16574	-0.19279	-0.20917	-0.21485	-0.21024	-0.19606	-0.17326	-0.14352	-0.10879	-0.070969	-0.032184	0.0052696	0.039224	0.06788	0.089601	0.10315	0.10757	0.10253	0.088083	0.064483	0.032376	-0.0070926	-0.052507	-0.10205
p119	0	0.034964	0.084511	0.083467	0.08064	0.076468	0.071501	0.065925	0.059932	0.053777	0.047734	0.042092	0.037142	0.032891	0.028986	0.025054	0.020693	0.015832	0.010556	0.0051013	-0.00030425	-0.005471	-0.010325	-0.014668	-0.018071	-0.020182	-0.02062	-0.019298	-0.016339	-0.01213	-0.0071211	-0.0017917	0.0036244	0.0088979	0.013624	0.017472	0.020063	0.021301	0.021268	0.020319	0.018925	0.017557	0.016378	0.015571	0.015411	0.016024	0.017534	0.019846	0.022734
p122	0	0.9617	-0.11729	-0.10799	-0.099152	-0.090971	-0.083625	-0.077474	-0.072718	-0.069452	-0.067727	-0.067461	-0.068152	-0.06875	-0.068078	-0.065289	-0.059359	-0.049389	-0.035009	-0.016115	0.0072971	0.035001	0.066456	0.10072	0.13658	0.17302	0.20874	0.24275	0.27463	0.30419	0.33131	0.35617	0.37902	0.40008	0.41969	0.43785	0.45461	0.46954	0.48177	0.49043	0.49463	0.49327	0.48532	0.47015	0.44736	0.41694	0.37931	0.3357	0.28763
p124	0	0.31439	0.15137	0.18747	0.22171	0.25246	0.27828	0.29827	0.31185	0.31886	0.31958	0.31445	0.30428	0.2905	0.27489	0.25935	0.24556	0.23463	0.22743	0.22458	0.22648	0.23341	0.24518	0.26068	0.27844	0.29682	0.31439	0.33011	0.34301	0.35222	0.3569	0.35629	0.34998	0.33832	0.32183	0.3011	0.27656	0.24855	0.21766	0.18449	0.14982	0.11447	0.079098	0.043994	0.0095692	-0.023759	-0.055342	-0.084636	-0.11154
p125	0	0.70305	0.00020585	0.043824	0.088999	0.13382	0.17642	0.21519	0.24864	0.27577	0.29614	0.30973	0.31688	0.3182	0.3146	0.30733	0.29783	0.28756	0.27796	0.27017	0.26507	0.26324	0.26496	0.27038	0.27941	0.29171	0.30666	0.32334	0.34076	0.35804	0.37424	0.38855	0.40036	0.40904	0.41392	0.41442	0.41017	0.40121	0.3878	0.37021	0.34899	0.3247	0.29786	0.26915	0.2395	0.20994	0.18139	0.15436	0.12906
p127	0	0.24492	-0.088571	-0.10555	-0.12175	-0.13616	-0.14818	-0.1573	-0.16276	-0.164	-0.16111	-0.15438	-0.14458	-0.13261	-0.11935	-0.10559	-0.091592	-0.077551	-0.063938	-0.051131	-0.039038	-0.02743	-0.015841	-0.0037831	0.0090748	0.022894	0.03717	0.051285	0.065005	0.078198	0.090473	0.10138	0.11053	0.1176	0.12242	0.12493	0.12563	0.1252	0.1239	0.12186	0.11925	0.11627	0.1129	0.10907	0.10467	0.099595	0.09354	0.086152	0.077301
p128	1	0.18251	0.096494	0.13951	0.18057	0.21906	0.25456	0.28673	0.31517	0.33959	0.36019	0.37735	0.39089	0.4005	0.40611	0.40787	0.4062	0.40162	0.39462	0.38555	0.37431	0.36057	0.34439	0.32613	0.30616	0.28465	0.26159	0.23709	0.21157	0.18569	0.16051	0.13709	0.11642	0.099089	0.085382	0.07552	0.069569	0.067243	0.067863	0.070413	0.073557	0.076044	0.076608	0.074196	0.068155	0.057988	0.043457	0.024607	0.0017752
p131	1	-0.038927	0.06919	0.089154	0.10764	0.12371	0.13659	0.14556	0.14984	0.14848	0.14081	0.12684	0.10711	0.082439	0.053584	0.021245	-0.013841	-0.050617	-0.087623	-0.1231	-0.1554	-0.18345	-0.20661	-0.22468	-0.23748	-0.2447	-0.24609	-0.24182	-0.23241	-0.21869	-0.20156	-0.1816	-0.15934	-0.1352	-0.10955	-0.083061	-0.056494	-0.030473	-0.0055455	0.017841	0.039274	0.058096	0.073818	0.086028	0.09439	0.098882	0.099614	0.096731	0.090426
p132	1	0.13465	0.15857	0.1509	0.14099	0.12985	0.11846	0.10776	0.098382	0.090363	0.0841	0.080118	0.078899	0.080429	0.084538	0.090741	0.098375	0.10671	0.11515	0.12337	0.13077	0.13678	0.14063	0.14192	0.14049	0.13647	0.13028	0.12244	0.11348	0.10373	0.093391	0.08264	0.072058	0.06216	0.053448	0.046316	0.040895	0.037201	0.035127	0.034752	0.036312	0.040069	0.045807	0.053092	0.061094	0.068853	0.075579	0.080553	0.08321
p133	0	0.27522	-0.049177	-0.045521	-0.035663	-0.019025	0.0044931	0.033184	0.06509	0.098341	0.13126	0.16239	0.19054	0.21493	0.2349	0.24972	0.25899	0.26384	0.26549	0.26489	0.26284	0.25998	0.25678	0.25341	0.24989	0.24643	0.24306	0.23901	0.23367	0.22685	0.21857	0.209	0.19838	0.18713	0.17575	0.16466	0.15419	0.14485	0.13691	0.13008	0.12383	0.11746	0.11024	0.10159	0.090929	0.077681	0.061595	0.042593	0.020938
p137	1	0.44372	-0.048502	-0.03855	-0.029966	-0.022852	-0.017187	-0.012731	-0.0091183	-0.0057525	-0.0020837	0.0023641	0.0082832	0.016359	0.026961	0.039987	0.055265	0.07252	0.091354	0.11121	0.13156	0.152	0.17205	0.19121	0.20905	0.22537	0.23995	0.25255	0.26301	0.27132	0.27752	0.28149	0.28317	0.28258	0.27965	0.27432	0.26658	0.25658	0.24453	0.23067	0.21507	0.19791	0.17938	0.1597	0.13931	0.1187	0.098355	0.078671	0.059783
p138	0	-0.20745	-0.19255	-0.18688	-0.17809	-0.16647	-0.15234	-0.13617	-0.11862	-0.10053	-0.083	-0.06719	-0.054284	-0.045127	-0.040266	-0.040186	-0.045326	-0.055923	-0.071886	-0.092754	-0.11746	-0.14472	-0.173	-0.20099	-0.22749	-0.2514	-0.27159	-0.287	-0.29681	-0.30054	-0.29844	-0.29103	-0.279	-0.263	-0.24352	-0.22111	-0.19647	-0.17033	-0.14346	-0.11649	-0.089592	-0.062882	-0.036462	-0.010515	0.014585	0.038518	0.061152	0.08237	0.1021
p139	1	-0.19302	0.041937	0.033547	0.024464	0.015954	0.0091615	0.0048567	0.0031347	0.0036219	0.0061049	0.010038	0.014269	0.017501	0.018348	0.015395	0.0072388	-0.0070543	-0.027597	-0.053826	-0.08514	-0.12057	-0.1586	-0.19741	-0.23496	-0.26912	-0.29758	-0.31832	-0.33021	-0.33288	-0.32629	-0.3108	-0.28716	-0.25668	-0.22093	-0.18179	-0.14153	-0.10241	-0.066015	-0.033342	-0.0050237	0.018668	0.037617	0.05219	0.062967	0.070995	0.077612	0.084157	0.091337
p143	0	0.61105	0.0065487	-0.0028126	-0.014393	-0.02777	-0.042511	-0.057898	-0.072998	-0.086717	-0.098053	-0.10642	-0.11143	-0.11284	-0.11046	-0.104	-0.093227	-0.078137	-0.059143	-0.036857	-0.012088	0.014452	0.042111	0.070245	0.098142	0.12506	0.15033	0.17336	0.19401	0.21231	0.2286	0.24334	0.25673	0.26887	0.27987	0.28986	0.29896	0.30723	0.31411	0.31872	0.31998	0.31679	0.30854	0.29494	0.2759	0.25141	0.22142	0.186	0.14619
p145	1	-0.20328	0.12993	0.13928	0.14767	0.15396	0.1571	0.15644	0.15172	0.14302	0.13075	0.11528	0.097398	0.077962	0.057939	0.038497	0.020746	0.00539	-0.0072309	-0.016881	-0.023517	-0.027075	-0.027889	-0.02643	-0.023292	-0.01918	-0.014864	-0.010935	-0.0078541	-0.0059902	-0.0056134	-0.0070176	-0.010183	-0.014987	-0.021179	-0.028584	-0.037055	-0.046422	-0.056511	-0.067339	-0.07901	-0.091616	-0.10537	-0.12053	-0.13741	-0.1561	-0.17629	-0.19762	-0.21959
p146	1	0.4224	-0.15792	-0.1311	-0.10155	-0.070283	-0.038579	-0.0079893	0.020011	0.044512	0.065047	0.081223	0.093024	0.10069	0.10454	0.10536	0.10426	0.10259	0.1018	0.10302	0.107	0.11435	0.12536	0.14017	0.15876	0.18058	0.20482	0.23042	0.25602	0.28018	0.3015	0.31866	0.33059	0.33652	0.33603	0.32914	0.31596	0.2968	0.27245	0.24402	0.21278	0.18016	0.14735	0.1151	0.083702	0.053214	0.023959	-0.0036358	-0.029502
p147	1	-0.032963	0.044384	0.048495	0.050206	0.049296	0.04594	0.040617	0.033914	0.026747	0.020334	0.01592	0.014564	0.016636	0.022186	0.031217	0.043301	0.057724	0.073849	0.090988	0.1081	0.12397	0.13752	0.14825	0.156	0.16053	0.16192	0.16046	0.1562	0.14911	0.13946	0.12774	0.11435	0.099362	0.082683	0.064545	0.04516	0.024757	0.0039277	-0.016553	-0.035951	-0.053777	-0.069478	-0.082292	-0.091277	-0.095952	-0.096228	-0.092227	-0.084572
p148	0	0.50199	-0.17196	-0.17392	-0.1738	-0.17192	-0.16886	-0.16521	-0.1614	-0.15779	-0.15462	-0.15199	-0.14967	-0.14781	-0.14635	-0.14486	-0.14271	-0.13923	-0.13394	-0.12648	-0.11667	-0.10444	-0.089963	-0.073148	-0.054217	-0.033706	-0.012303	0.0093193	0.030672	0.051471	0.071644	0.091111	0.10986	0.12776	0.14491	0.16159	0.17803	0.19436	0.21055	0.22637	0.24144	0.25543	0.26801	0.27897	0.288	0.29469	0.29874	0.29991	0.29812
		Parietal (IPLC)
p102	0	0.25122	-0.082255	-0.065301	-0.043733	-0.018814	0.0081503	0.03572	0.062272	0.086085	0.10552	0.1193	0.12674	0.12763	0.12213	0.11066	0.093816	0.07242	0.047593	0.020658	-0.0070111	-0.034254	-0.060163	-0.084041	-0.10514	-0.12282	-0.1365	-0.14563	-0.14988	-0.14913	-0.14329	-0.13219	-0.11572	-0.093924	-0.067218	-0.036197	-0.0016623	0.035365	0.073765	0.11246	0.15027	0.18581	0.21775	0.24476	0.26597	0.28078	0.28882	0.29006	0.28474
p103	0	0.34122	-0.27322	-0.23141	-0.18318	-0.13045	-0.075324	-0.020296	0.032046	0.07915	0.11879	0.14926	0.16941	0.17874	0.17739	0.1659	0.14518	0.11667	0.081971	0.04295	0.0017555	-0.039468	-0.078896	-0.11507	-0.14681	-0.17322	-0.19348	-0.20703	-0.21332	-0.21194	-0.20278	-0.18591	-0.16146	-0.12986	-0.091729	-0.04785	0.00063438	0.05239	0.10587	0.15925	0.21062	0.25788	0.29918	0.33336	0.35959	0.3774	0.38671	0.38767	0.38054
p104	1	0.63329	-0.35537	-0.34081	-0.32325	-0.30334	-0.28207	-0.26033	-0.23904	-0.21907	-0.20104	-0.18556	-0.17307	-0.16395	-0.15841	-0.15615	-0.15633	-0.15812	-0.16047	-0.16228	-0.1626	-0.16034	-0.15453	-0.14429	-0.12899	-0.10848	-0.083135	-0.053346	-0.019713	0.016962	0.055848	0.095914	0.13604	0.17509	0.21199	0.24587	0.27612	0.30208	0.3231	0.33876	0.34875	0.35293	0.35141	0.34443	0.33246	0.31604	0.29577	0.27251	0.24733
p105	0	0.57865	0.2752	0.26907	0.25622	0.23673	0.21046	0.17792	0.13999	0.09764	0.05215	0.0048664	-0.042999	-0.089929	-0.13449	-0.17506	-0.21017	-0.23904	-0.26124	-0.27633	-0.2841	-0.28438	-0.27696	-0.26199	-0.23984	-0.21127	-0.17703	-0.13749	-0.093201	-0.045092	0.0057232	0.057852	0.10979	0.16	0.20703	0.24982	0.28717	0.3177	0.34039	0.35472	0.36043	0.35758	0.34626	0.32694	0.30018	0.26647	0.22685	0.18261	0.135
p106	1	0.12774	-0.22675	-0.20988	-0.18474	-0.15325	-0.11745	-0.07955	-0.041945	-0.0068613	0.023745	0.04865	0.067025	0.078506	0.083221	0.082165	0.076501	0.067535	0.056781	0.045695	0.035568	0.027365	0.021784	0.019165	0.01957	0.022615	0.027948	0.035184	0.043639	0.052604	0.061454	0.069564	0.076454	0.081948	0.086083	0.088943	0.090259	0.089624	0.087013	0.082502	0.076214	0.06843	0.059363	0.048978	0.037135	0.023898	0.0098036	-0.0043591	-0.018224
p107	1	0.28384	0.10396	0.11219	0.1184	0.12166	0.12148	0.11754	0.10956	0.097573	0.081623	0.061947	0.039115	0.01415	-0.011682	-0.037072	-0.06099	-0.08245	-0.10016	-0.11292	-0.11966	-0.11978	-0.11312	-0.099884	-0.080576	-0.055978	-0.026933	0.0054195	0.039206	0.072453	0.10352	0.13123	0.15475	0.17335	0.1864	0.1935	0.19445	0.18958	0.18011	0.16742	0.15252	0.13621	0.11911	0.10193	0.085426	0.070209	0.056816	0.045406	0.035504
p108	0	0.42143	0.062157	0.061273	0.057418	0.052345	0.047517	0.043852	0.041781	0.041546	0.043204	0.046693	0.051459	0.056673	0.06125	0.064085	0.064429	0.061924	0.056693	0.049072	0.039458	0.028319	0.016428	0.0047073	-0.0056616	-0.013391	-0.017365	-0.016818	-0.011398	-0.00098977	0.014412	0.034557	0.058821	0.086402	0.11603	0.14615	0.17512	0.20156	0.22421	0.242	0.254	0.25966	0.25876	0.25127	0.23772	0.21905	0.19631	0.17054	0.14298
p110	1	0.63275	-0.24615	-0.21299	-0.17541	-0.13473	-0.092754	-0.051215	-0.011683	0.024424	0.05561	0.080443	0.097943	0.1076	0.10954	0.10427	0.092913	0.076818	0.05731	0.035758	0.013771	-0.0068133	-0.024294	-0.03723	-0.044645	-0.045952	-0.040979	-0.029823	-0.012685	0.010094	0.037845	0.069536	0.10386	0.13946	0.17508	0.20964	0.24214	0.27173	0.29767	0.31929	0.33618	0.34812	0.3553	0.3582	0.35736	0.35342	0.34691	0.33828	0.32796
p114	1	0.27411	-0.017743	0.012865	0.042749	0.070423	0.094566	0.11404	0.12785	0.13544	0.13655	0.13126	0.12008	0.10381	0.083558	0.060526	0.035799	0.010517	-0.014172	-0.037299	-0.058006	-0.075618	-0.089588	-0.099563	-0.10541	-0.10714	-0.10478	-0.098577	-0.088924	-0.076205	-0.060789	-0.043036	-0.023431	-0.0024831	0.019375	0.041801	0.06448	0.087185	0.1097	0.1317	0.15262	0.17175	0.18843	0.20208	0.21214	0.21809	0.21942	0.21578	0.20701
p115	1	-0.060236	0.025859	0.049695	0.075894	0.10329	0.13065	0.15688	0.18089	0.20191	0.21954	0.23358	0.24404	0.25109	0.25506	0.25629	0.25522	0.25234	0.24829	0.24361	0.23853	0.23311	0.22728	0.2209	0.21386	0.20612	0.19762	0.18813	0.17735	0.16501	0.15106	0.1357	0.11921	0.10175	0.083445	0.064332	0.044571	0.024523	0.0044863	-0.015324	-0.034788	-0.053893	-0.072609	-0.090715	-0.10803	-0.12441	-0.13993	-0.15478	-0.16894
p117	0	0.099468	-0.1478	-0.1186	-0.088584	-0.058686	-0.029524	-0.0015012	0.025201	0.050288	0.073826	0.096057	0.11726	0.13785	0.15839	0.17925	0.20047	0.22186	0.24299	0.26336	0.28229	0.29892	0.31239	0.32182	0.32647	0.32586	0.32	0.30912	0.29378	0.27473	0.25281	0.22895	0.20428	0.17986	0.15643	0.13449	0.11411	0.09512	0.077067	0.059337	0.041508	0.023196	0.0038707	-0.016804	-0.038728	-0.061506	-0.084552	-0.10704	-0.12786
p118	1	-0.33841	-0.18725	-0.15688	-0.12672	-0.09948	-0.077156	-0.06172	-0.055152	-0.05913	-0.074521	-0.10163	-0.1404	-0.18996	-0.24918	-0.31664	-0.39083	-0.46962	-0.5501	-0.62917	-0.70394	-0.77159	-0.82915	-0.87408	-0.90409	-0.91735	-0.91259	-0.88951	-0.84921	-0.79352	-0.72465	-0.64535	-0.55912	-0.46967	-0.38061	-0.29528	-0.21657	-0.1467	-0.086883	-0.03769	0.00086928	0.029368	0.04911	0.061854	0.069419	0.073443	0.075403	0.076573	0.077977
p119	0	0.4825	0.15671	0.17702	0.19192	0.20126	0.20491	0.20278	0.19523	0.18288	0.16663	0.14755	0.12659	0.10457	0.08238	0.060865	0.04087	0.023189	0.008303	-0.0033983	-0.011728	-0.016779	-0.018679	-0.017478	-0.01344	-0.006747	0.002407	0.01381	0.027321	0.042691	0.0597	0.078259	0.098187	0.11923	0.14112	0.16338	0.18542	0.20657	0.22608	0.24329	0.25755	0.26818	0.27468	0.27662	0.2738	0.26618	0.25387	0.23726	0.21692
p122	0	0.47073	0.22937	0.22346	0.21477	0.20415	0.19276	0.18192	0.17268	0.16593	0.16253	0.16304	0.16816	0.17888	0.19571	0.21871	0.24742	0.28093	0.3181	0.35759	0.39792	0.43773	0.47557	0.50973	0.5387	0.56125	0.57644	0.58385	0.58354	0.57603	0.56214	0.54266	0.5183	0.48987	0.45817	0.42393	0.38787	0.35043	0.31162	0.27116	0.22848	0.18316	0.13513	0.084623	0.03208	-0.021964	-0.0769	-0.13176	-0.18535
p124	0	0.7452	0.27771	0.32369	0.36396	0.3978	0.42453	0.4438	0.45558	0.4602	0.45828	0.45066	0.43823	0.42214	0.40362	0.38376	0.36373	0.34452	0.32708	0.31238	0.30129	0.29449	0.2924	0.29485	0.30136	0.31152	0.32485	0.34076	0.35841	0.3767	0.39441	0.41039	0.42371	0.43388	0.44052	0.44315	0.44125	0.43452	0.42298	0.40672	0.38594	0.36077	0.33131	0.29753	0.25958	0.2177	0.17229	0.12375	0.072339
p125	0	0.25549	0.1229	0.18217	0.24057	0.29564	0.34543	0.38842	0.42364	0.45075	0.46955	0.4799	0.48187	0.47627	0.46443	0.4477	0.42725	0.40419	0.37958	0.35426	0.32907	0.30505	0.28307	0.26331	0.24558	0.22973	0.21576	0.20357	0.19291	0.18348	0.17504	0.16713	0.15939	0.15187	0.14479	0.13814	0.13184	0.12582	0.12032	0.11539	0.11087	0.10659	0.10232	0.097781	0.092804	0.087324	0.081075	0.073618	0.064212
p127	0	0.041817	0.096181	0.12852	0.15812	0.18382	0.20487	0.2206	0.23063	0.23473	0.23278	0.22482	0.21155	0.19431	0.17451	0.15363	0.13298	0.11378	0.09702	0.08367	0.074641	0.070726	0.072144	0.078128	0.087654	0.099535	0.11249	0.12519	0.13651	0.14537	0.15077	0.15185	0.14802	0.13954	0.12696	0.11098	0.092535	0.07266	0.052106	0.031545	0.011533	-0.0074707	-0.025034	-0.041089	-0.055674	-0.068885	-0.0809	-0.091941	-0.1019
p128	1	-0.057657	0.18833	0.21847	0.24672	0.27258	0.29594	0.31675	0.33487	0.35009	0.3621	0.37083	0.37611	0.37766	0.37525	0.36909	0.35929	0.3458	0.32876	0.30859	0.28586	0.26106	0.23481	0.20801	0.18155	0.1559	0.13154	0.10928	0.089841	0.073424	0.060025	0.049545	0.041721	0.035998	0.031733	0.028379	0.02536	0.021718	0.01642	0.0089037	-0.00128	-0.014404	-0.030604	-0.049757	-0.071551	-0.095606	-0.12157	-0.14877	-0.17632
p131	1	-0.2146	-0.18349	-0.21178	-0.23423	-0.24975	-0.25754	-0.25718	-0.24906	-0.23433	-0.21461	-0.19208	-0.16915	-0.14813	-0.13131	-0.12062	-0.11772	-0.12373	-0.13891	-0.16278	-0.19422	-0.23127	-0.27164	-0.31313	-0.3533	-0.38988	-0.42057	-0.4435	-0.45733	-0.46125	-0.45497	-0.43887	-0.41365	-0.37998	-0.33889	-0.29159	-0.23973	-0.18493	-0.12871	-0.072345	-0.016873	0.036769	0.087727	0.13501	0.17775	0.21532	0.24759	0.27466	0.29664
p132	1	0.89513	0.072416	0.082302	0.091807	0.10089	0.1091	0.11601	0.12132	0.1247	0.12577	0.1241	0.11951	0.11206	0.10218	0.090583	0.078424	0.066863	0.056849	0.049185	0.044625	0.04395	0.047749	0.056391	0.069837	0.087897	0.11008	0.13585	0.16472	0.19608	0.22912	0.26291	0.29648	0.32889	0.35948	0.38755	0.41238	0.43324	0.44937	0.46022	0.46552	0.46511	0.45918	0.44797	0.43172	0.41095	0.38636	0.35876	0.3291
p133	0	0.089654	0.13812	0.15409	0.16613	0.1736	0.17648	0.17466	0.16833	0.15801	0.14462	0.1292	0.11295	0.097315	0.083534	0.072369	0.063924	0.058465	0.056074	0.056643	0.059729	0.0647	0.070775	0.076882	0.082033	0.085711	0.087849	0.088315	0.08704	0.08389	0.078925	0.072401	0.064769	0.056783	0.049224	0.042498	0.036784	0.032203	0.02882	0.026916	0.026673	0.028014	0.030603	0.033851	0.037058	0.039744	0.041568	0.042291	0.041795
p137	1	0.35947	0.0079134	0.039364	0.070125	0.09914	0.12532	0.14776	0.16604	0.18056	0.1919	0.20056	0.20697	0.21134	0.21375	0.21459	0.21431	0.21337	0.21201	0.21018	0.20772	0.2046	0.20102	0.19748	0.19437	0.19196	0.1905	0.19018	0.19092	0.19263	0.19529	0.19866	0.2023	0.20553	0.20784	0.20874	0.20766	0.20415	0.19823	0.19003	0.17964	0.16729	0.15343	0.13858	0.12313	0.1075	0.092141	0.077444	0.063414
p138	0	-0.3731	0.064667	0.087873	0.10773	0.12327	0.13393	0.13934	0.13934	0.13403	0.12365	0.10869	0.089929	0.068109	0.043873	0.017823	-0.0096499	-0.038216	-0.067551	-0.097323	-0.12701	-0.15621	-0.18468	-0.21198	-0.23752	-0.26075	-0.28109	-0.298	-0.31104	-0.31981	-0.32418	-0.32409	-0.31945	-0.31047	-0.29755	-0.28103	-0.26131	-0.23879	-0.21386	-0.18709	-0.15891	-0.12973	-0.10003	-0.070125	-0.040305	-0.010986	0.017507	0.044845	0.070601
p139	1	0.16635	0.19761	0.21935	0.23892	0.25603	0.27035	0.28174	0.29037	0.29676	0.30136	0.30454	0.3066	0.30763	0.30766	0.30695	0.30573	0.30398	0.3015	0.29785	0.29268	0.28574	0.27669	0.26548	0.25215	0.2369	0.22008	0.20216	0.18372	0.16539	0.14769	0.13122	0.11671	0.10462	0.095169	0.088216	0.083401	0.080297	0.078474	0.077409	0.0766	0.075304	0.072664	0.067953	0.060668	0.050589	0.037667	0.021983	0.0036326
p143	0	0.72743	0.10791	0.13524	0.16003	0.18171	0.20004	0.21504	0.22701	0.23655	0.24443	0.25161	0.25896	0.26717	0.27694	0.28892	0.30357	0.32098	0.34073	0.36205	0.38408	0.4059	0.42674	0.44591	0.46264	0.47622	0.48604	0.4918	0.49369	0.49218	0.4877	0.4807	0.47149	0.4603	0.44764	0.43394	0.41959	0.40461	0.38855	0.3707	0.35056	0.32773	0.30201	0.27326	0.24115	0.2053	0.16543	0.12162	0.074704
p145	1	-0.72974	0.17653	0.18111	0.18673	0.19262	0.19826	0.20325	0.20714	0.20922	0.20896	0.20594	0.1998	0.19019	0.17711	0.16076	0.14121	0.11859	0.093202	0.065755	0.036925	0.0073785	-0.022148	-0.050931	-0.07851	-0.10459	-0.12879	-0.15079	-0.17052	-0.18825	-0.20421	-0.21875	-0.23233	-0.24543	-0.2583	-0.27108	-0.28392	-0.29697	-0.31015	-0.32326	-0.3362	-0.34868	-0.36031	-0.37073	-0.3797	-0.38706	-0.39271	-0.39643	-0.39813
p146	1	0.58039	0.087751	0.10451	0.11913	0.1314	0.14125	0.14859	0.15336	0.15551	0.15522	0.15303	0.14971	0.14618	0.14317	0.14123	0.14087	0.14266	0.14701	0.15425	0.16451	0.17753	0.19283	0.21001	0.22885	0.24907	0.27021	0.29164	0.31266	0.33252	0.35047	0.36598	0.37861	0.38773	0.39254	0.39234	0.38655	0.37496	0.35777	0.33543	0.30837	0.27696	0.24168	0.20312	0.16209	0.11957	0.076826	0.034797	-0.0061941
p147	1	-0.10599	0.19133	0.2027	0.21316	0.22253	0.23073	0.23758	0.24269	0.24553	0.24567	0.24281	0.23683	0.2277	0.21543	0.19988	0.18086	0.15832	0.13268	0.10487	0.075981	0.047018	0.018907	-0.0075791	-0.031742	-0.052786	-0.06984	-0.082119	-0.089372	-0.092013	-0.090773	-0.086477	-0.079949	-0.071823	-0.06269	-0.053228	-0.044268	-0.036731	-0.031196	-0.027802	-0.026494	-0.027094	-0.029391	-0.033357	-0.038919	-0.045946	-0.054238	-0.063421	-0.073205
p148	0	0.20929	-0.25166	-0.2465	-0.23873	-0.22925	-0.21897	-0.20866	-0.19902	-0.1909	-0.18528	-0.18291	-0.18433	-0.1896	-0.19835	-0.20987	-0.22339	-0.2382	-0.25351	-0.26822	-0.28101	-0.2908	-0.29669	-0.29808	-0.29471	-0.28669	-0.27422	-0.25747	-0.23686	-0.21305	-0.18675	-0.1585	-0.12882	-0.098218	-0.067148	-0.035795	-0.0043437	0.026977	0.058174	0.089239	0.12005	0.15034	0.17983	0.20841	0.23597	0.26209	0.28639	0.30846	0.32771
		Cerebellum
p102	0	0.47955	0.023814	0.029668	0.036426	0.043874	0.051517	0.05889	0.065622	0.071482	0.076217	0.079742	0.082313	0.084392	0.086186	0.08809	0.090536	0.093793	0.098001	0.10317	0.10928	0.11613	0.12331	0.13015	0.1364	0.14177	0.14615	0.14961	0.15227	0.15429	0.15592	0.15751	0.15935	0.16198	0.16552	0.17001	0.17513	0.18056	0.18612	0.19158	0.1966	0.20085	0.20404	0.20568	0.20545	0.20322	0.19921	0.19343	0.18563
p103	0	0.095514	0.076387	0.12607	0.17749	0.22912	0.27933	0.32624	0.36774	0.40159	0.42596	0.43974	0.44266	0.43502	0.41743	0.39066	0.35564	0.31364	0.26618	0.21525	0.16311	0.11179	0.062595	0.016562	-0.02534	-0.062263	-0.093199	-0.11731	-0.13387	-0.14244	-0.14304	-0.13584	-0.12083	-0.098422	-0.06941	-0.034772	0.0039337	0.044982	0.086519	0.12643	0.16265	0.19324	0.21636	0.23103	0.23675	0.23329	0.22098	0.2004	0.17232
p104	1	1.1816	-0.32709	-0.29427	-0.25841	-0.22079	-0.18306	-0.14732	-0.11579	-0.089924	-0.071124	-0.06047	-0.058525	-0.065015	-0.07898	-0.098818	-0.12236	-0.14689	-0.16949	-0.18776	-0.19934	-0.20206	-0.1942	-0.17485	-0.14388	-0.10182	-0.049833	0.010415	0.076992	0.14796	0.2211	0.29399	0.36429	0.43001	0.48964	0.54202	0.58639	0.62219	0.64903	0.66681	0.67576	0.67652	0.66999	0.65711	0.63864	0.61526	0.58755	0.55625	0.5221
p105	0	2.3752	0.49035	0.50986	0.5121	0.498	0.46999	0.43129	0.3854	0.33585	0.28605	0.23919	0.19819	0.16571	0.14413	0.13516	0.13888	0.15447	0.18075	0.21641	0.26029	0.31088	0.36653	0.42552	0.48608	0.54654	0.60613	0.66458	0.72171	0.77697	0.82941	0.87843	0.92333	0.96322	0.9973	1.0248	1.0446	1.0555	1.0561	1.0458	1.0243	0.99128	0.94681	0.89147	0.82597	0.75117	0.6683	0.5789	0.48461
p106	1	0.091964	0.043387	0.04113	0.044931	0.054443	0.068793	0.086954	0.10787	0.13043	0.15357	0.17621	0.19722	0.21555	0.23044	0.24184	0.24991	0.25485	0.25691	0.25631	0.25323	0.24794	0.24077	0.23199	0.22173	0.20983	0.19628	0.18109	0.16435	0.14634	0.12749	0.10826	0.089027	0.070236	0.052346	0.035854	0.021026	0.0080183	-0.0031326	-0.0126	-0.0208	-0.028177	-0.035171	-0.042145	-0.049134	-0.056131	-0.06299	-0.069469	-0.075249
p107	1	0.44649	0.067937	0.077827	0.08775	0.097351	0.10635	0.11451	0.12149	0.12685	0.13017	0.13115	0.12954	0.1252	0.11821	0.10907	0.098368	0.086702	0.075093	0.064654	0.056298	0.050699	0.048385	0.049791	0.055055	0.06393	0.076033	0.09083	0.10733	0.12454	0.14178	0.15852	0.17426	0.1884	0.20049	0.21012	0.21685	0.22044	0.22093	0.21826	0.21223	0.20263	0.18933	0.17241	0.15205	0.12868	0.10303	0.075641	0.047131
p108	0	1.1611	-0.03586	-0.021661	-0.010346	-0.0013727	0.0058686	0.011907	0.01737	0.022357	0.026298	0.029001	0.030716	0.031804	0.03275	0.033764	0.035157	0.037437	0.041218	0.047667	0.058457	0.07475	0.097313	0.12656	0.16232	0.20442	0.25224	0.30454	0.35952	0.41481	0.46767	0.51556	0.55605	0.58702	0.60703	0.6149	0.61009	0.59299	0.56469	0.52673	0.48095	0.42944	0.37447	0.31831	0.26281	0.20958	0.15987	0.11432	0.07314
p110	1	0.68224	-0.0099231	0.0028929	0.018113	0.034955	0.052592	0.070053	0.086426	0.10087	0.11266	0.12105	0.12543	0.1256	0.1216	0.1138	0.10283	0.089568	0.074967	0.060091	0.045963	0.033656	0.024181	0.018305	0.016744	0.019889	0.027798	0.040277	0.057085	0.077737	0.10171	0.12836	0.15685	0.18653	0.21666	0.24643	0.27526	0.30256	0.32761	0.34981	0.36853	0.38331	0.39398	0.4	0.40096	0.39679	0.38746	0.37307	0.35406
p114	1	0.44487	0.16776	0.19121	0.21152	0.22755	0.23833	0.24333	0.24224	0.2352	0.22226	0.20384	0.18081	0.15452	0.12645	0.098219	0.071377	0.047241	0.027044	0.011698	0.0020915	-0.0012723	0.0017734	0.010889	0.025438	0.044399	0.066655	0.091036	0.11623	0.14107	0.16445	0.18538	0.20301	0.21675	0.22629	0.23172	0.23316	0.23075	0.22477	0.21547	0.20293	0.18729	0.16871	0.14741	0.12352	0.097066	0.068335	0.037787	0.006031
p115	1	1.3127	0.045972	0.064452	0.084397	0.10542	0.12684	0.14788	0.16777	0.1858	0.20174	0.21536	0.22648	0.23523	0.24175	0.24637	0.24969	0.25262	0.2561	0.261	0.26792	0.27752	0.29035	0.30658	0.32636	0.34969	0.37635	0.40565	0.43659	0.46813	0.49925	0.52874	0.5554	0.5782	0.5961	0.60809	0.61321	0.61093	0.601	0.58321	0.55756	0.52431	0.48381	0.43644	0.38277	0.3235	0.25967	0.1923	0.12254
p117	0	0.54932	-0.11073	-0.085991	-0.059063	-0.031166	-0.0037079	0.022045	0.045183	0.064882	0.080539	0.091701	0.09819	0.10023	0.098211	0.092754	0.084793	0.075378	0.065538	0.056314	0.048798	0.044075	0.042901	0.045635	0.052565	0.063772	0.079075	0.097989	0.11972	0.14348	0.16821	0.19265	0.21557	0.23596	0.25284	0.26535	0.27305	0.27587	0.27399	0.26751	0.25668	0.24199	0.22425	0.2043	0.18289	0.16078	0.13821	0.11529	0.092099
p118	1	-0.77147	-0.024491	-0.0005333	0.029696	0.064836	0.10325	0.14297	0.18166	0.21691	0.24625	0.26754	0.2788	0.27874	0.26655	0.24188	0.20511	0.15709	0.099491	0.034286	-0.036303	-0.11002	-0.1843	-0.25672	-0.32514	-0.38753	-0.44231	-0.4881	-0.52388	-0.54868	-0.56189	-0.56301	-0.5521	-0.52946	-0.49546	-0.45076	-0.39611	-0.33253	-0.26188	-0.1866	-0.10909	-0.031989	0.042185	0.11101	0.17222	0.22387	0.26416	0.29167	0.30608
p119	0	0.083199	0.084474	0.082815	0.080018	0.076568	0.072679	0.068425	0.064448	0.061303	0.059468	0.059408	0.061259	0.064579	0.068855	0.073673	0.078548	0.082926	0.086094	0.087621	0.087107	0.084005	0.077948	0.069204	0.058281	0.045897	0.032999	0.02051	0.0091572	-0.00046929	-0.007748	-0.011961	-0.012539	-0.0094442	-0.0031224	0.0056817	0.015973	0.026892	0.037873	0.048267	0.057353	0.064383	0.068771	0.070292	0.069215	0.065905	0.06089	0.054675	0.047512
p122	0	0.50089	0.36979	0.37168	0.36947	0.364	0.35628	0.34732	0.33791	0.32862	0.31997	0.3126	0.30764	0.3065	0.30986	0.31777	0.32988	0.34546	0.36378	0.384	0.40507	0.42576	0.44465	0.46004	0.47065	0.47574	0.47494	0.46842	0.4565	0.43966	0.41879	0.39491	0.36893	0.3418	0.3142	0.2865	0.2587	0.23027	0.20066	0.16953	0.13618	0.099916	0.06034	0.01742	-0.028464	-0.076713	-0.12626	-0.17536	-0.22257
p124	0	1.1187	0.28168	0.3003	0.31186	0.31661	0.3151	0.30841	0.29783	0.28479	0.27079	0.25716	0.24529	0.23712	0.23434	0.23836	0.25007	0.26935	0.29558	0.32793	0.36545	0.40725	0.45203	0.49741	0.5409	0.58032	0.61401	0.64116	0.6613	0.67402	0.67892	0.67558	0.66392	0.64491	0.61964	0.58903	0.55365	0.51364	0.46936	0.42134	0.37036	0.31733	0.26307	0.20791	0.15232	0.096853	0.042155	-0.010883	-0.061707
p125	0	1.0138	-0.16752	-0.09875	-0.025174	0.050635	0.12567	0.19699	0.26193	0.31809	0.36358	0.39717	0.41833	0.4273	0.4249	0.41235	0.39163	0.36498	0.33483	0.30373	0.27416	0.24823	0.22748	0.21304	0.20564	0.20574	0.21307	0.22699	0.24645	0.27013	0.29657	0.3244	0.35235	0.37905	0.40322	0.42369	0.43977	0.45097	0.45718	0.45833	0.45445	0.44572	0.43247	0.4154	0.39529	0.37295	0.34894	0.32387	0.2982
p127	0	1.0213	0.27611	0.30138	0.32429	0.34408	0.36	0.37168	0.37898	0.38187	0.38041	0.37478	0.36514	0.35199	0.33628	0.31938	0.30271	0.28755	0.27502	0.26617	0.26198	0.26306	0.26977	0.28197	0.29915	0.32036	0.34443	0.37006	0.39587	0.42038	0.44212	0.45998	0.47324	0.48133	0.48388	0.48078	0.47211	0.45811	0.43927	0.41623	0.38976	0.36034	0.32815	0.29347	0.25663	0.21789	0.1777	0.13652	0.094702
p128	1	0.79684	0.13516	0.14342	0.15298	0.16433	0.17758	0.19242	0.20859	0.22595	0.24432	0.26374	0.28406	0.30477	0.32544	0.34537	0.36408	0.38145	0.39726	0.41126	0.42302	0.43165	0.43635	0.43692	0.43338	0.4262	0.41585	0.4028	0.38759	0.37075	0.35307	0.33578	0.32013	0.30685	0.29648	0.28909	0.28447	0.28204	0.28111	0.28099	0.28069	0.27889	0.27426	0.26572	0.25229	0.23322	0.20817	0.17724	0.14073
p131	1	0.78262	0.010534	0.032936	0.052749	0.069318	0.082215	0.091521	0.097374	0.099879	0.099461	0.097079	0.093956	0.091103	0.089251	0.089265	0.092021	0.098076	0.10785	0.12179	0.14	0.16192	0.18667	0.21325	0.24091	0.26867	0.29525	0.31947	0.34031	0.35683	0.36841	0.37486	0.37624	0.37293	0.36523	0.35367	0.33905	0.32233	0.30425	0.2855	0.26661	0.24799	0.23006	0.21283	0.19626	0.18013	0.16409	0.1476	0.13029
p132	1	1.1478	0.087068	0.094013	0.098632	0.1016	0.10336	0.10423	0.10443	0.10391	0.10277	0.10103	0.09883	0.096609	0.094958	0.094199	0.094769	0.097181	0.10193	0.10945	0.12004	0.13403	0.15142	0.17184	0.19468	0.2194	0.24551	0.27251	0.2999	0.32704	0.35316	0.37747	0.39958	0.41935	0.4368	0.45197	0.46481	0.47521	0.483	0.48821	0.49101	0.49148	0.48939	0.48435	0.47606	0.46417	0.44839	0.42846	0.4043
p133	0	0.60414	-0.06303	-0.058296	-0.052209	-0.04468	-0.035859	-0.026536	-0.01739	-0.0087916	-0.00091748	0.0060484	0.012002	0.01679	0.020395	0.022979	0.025138	0.028007	0.032581	0.039333	0.04842	0.060026	0.074323	0.091429	0.11128	0.13364	0.15769	0.18219	0.20593	0.22808	0.24802	0.26507	0.27854	0.28783	0.29244	0.29219	0.28739	0.27863	0.26643	0.25131	0.23394	0.21511	0.19566	0.17657	0.1587	0.14261	0.12851	0.11656	0.10712
p137	1	1.1901	0.048887	0.072093	0.093382	0.11189	0.12676	0.13739	0.14375	0.14634	0.14572	0.14259	0.13799	0.13304	0.12899	0.12718	0.12906	0.136	0.14884	0.16795	0.19358	0.22567	0.26377	0.30722	0.35478	0.40471	0.455	0.50342	0.54796	0.58686	0.61849	0.64139	0.65448	0.65709	0.64914	0.63122	0.60427	0.56956	0.5285	0.48256	0.43316	0.38179	0.32973	0.278	0.22745	0.17851	0.13154	0.086791	0.04431
p138	0	0.51419	0.27965	0.3022	0.31797	0.32618	0.32639	0.31829	0.30208	0.2785	0.24862	0.2139	0.17595	0.13652	0.097336	0.060104	0.026405	-0.0022003	-0.024448	-0.039479	-0.046702	-0.045926	-0.037583	-0.0224	-0.0012885	0.024579	0.053884	0.085187	0.11705	0.14808	0.17687	0.20224	0.22362	0.24055	0.25267	0.25987	0.26221	0.25984	0.25319	0.24293	0.22992	0.21492	0.19817	0.18003	0.161	0.14156	0.1222	0.10338	0.085297
p139	1	0.28504	0.26201	0.27952	0.29398	0.30492	0.31194	0.31522	0.31518	0.31245	0.30783	0.30193	0.29532	0.28861	0.28239	0.27727	0.2738	0.27213	0.27221	0.27378	0.27645	0.27994	0.28392	0.28796	0.29166	0.29446	0.29585	0.2954	0.2928	0.28785	0.28039	0.27018	0.25702	0.24081	0.22153	0.19942	0.17485	0.14815	0.11964	0.089594	0.058313	0.026216	-0.0062085	-0.038547	-0.070406	-0.10165	-0.13224	-0.16213	-0.19116
p143	0	0.43348	0.027029	0.042957	0.058834	0.07428	0.088938	0.10297	0.11668	0.13032	0.144	0.1579	0.172	0.18572	0.1988	0.21118	0.22291	0.23368	0.24314	0.25114	0.2579	0.26358	0.26843	0.27291	0.27702	0.28068	0.28376	0.28622	0.28798	0.28869	0.28759	0.28396	0.27711	0.26641	0.25194	0.23386	0.21243	0.18804	0.16111	0.13232	0.10263	0.073069	0.044846	0.019058	-0.0038984	-0.02375	-0.040366	-0.053877	-0.064519
p145	1	-0.32539	0.28697	0.2916	0.29557	0.29831	0.2995	0.29864	0.29521	0.28862	0.2785	0.26463	0.24721	0.22675	0.20396	0.17957	0.15425	0.12893	0.10459	0.082235	0.062657	0.046508	0.034011	0.025039	0.019104	0.015496	0.013338	0.011539	0.0090735	0.0050282	-0.0012054	-0.010203	-0.022249	-0.037389	-0.055246	-0.075138	-0.096228	-0.11764	-0.13871	-0.15908	-0.17867	-0.19739	-0.21523	-0.23227	-0.24893	-0.26577	-0.28326	-0.30169	-0.32109
p146	1	0.38672	0.17497	0.19537	0.21163	0.22318	0.22962	0.23097	0.22753	0.21985	0.2087	0.1952	0.18047	0.16536	0.15059	0.13676	0.12458	0.11441	0.10642	0.10062	0.096985	0.095354	0.095485	0.097263	0.10059	0.10529	0.11105	0.11772	0.12513	0.13314	0.14133	0.14913	0.15606	0.16185	0.16647	0.16995	0.1722	0.17289	0.17191	0.16909	0.16443	0.15814	0.15025	0.14039	0.12793	0.11236	0.093604	0.071895	0.047293
p147	1	0.69778	0.13006	0.13737	0.14132	0.1418	0.13903	0.13316	0.12454	0.11402	0.10272	0.091815	0.082617	0.076844	0.076206	0.081775	0.094213	0.11417	0.14183	0.1765	0.21693	0.26155	0.30854	0.35578	0.40105	0.44241	0.47815	0.50648	0.52612	0.53652	0.53769	0.53003	0.5142	0.491	0.4612	0.42564	0.3852	0.34095	0.29369	0.24421	0.1932	0.14111	0.088344	0.0355	-0.016495	-0.066788	-0.11453	-0.15897	-0.19937
p148	0	0.67721	-0.0086633	0.0032107	0.012115	0.01739	0.018562	0.015345	0.0077485	-0.003898	-0.019061	-0.036883	-0.056125	-0.07558	-0.094123	-0.11076	-0.12466	-0.13508	-0.14148	-0.14352	-0.14088	-0.13349	-0.12144	-0.10488	-0.084199	-0.059749	-0.031841	-0.00084199	0.032884	0.068863	0.10649	0.14503	0.18356	0.22116	0.25714	0.29069	0.32085	0.34666	0.36717	0.38181	0.39027	0.39256	0.38904	0.38017	0.36628	0.34798	0.32622	0.30218	0.27713
		Temporal cortex
p102	0	0.55046	0.1441	0.162	0.17857	0.19311	0.20502	0.21401	0.21991	0.22271	0.2226	0.22024	0.2167	0.21313	0.2102	0.20851	0.20851	0.21036	0.21408	0.21953	0.22646	0.23428	0.24243	0.25014	0.25698	0.26251	0.26645	0.26874	0.2695	0.26904	0.2678	0.26637	0.26495	0.26392	0.26341	0.26346	0.26395	0.2647	0.26536	0.2654	0.26411	0.26078	0.25512	0.24676	0.23556	0.22159	0.205	0.18593	0.16451
p103	0	0.29717	0.024655	0.071526	0.11811	0.16248	0.20283	0.2371	0.26306	0.27881	0.28311	0.27556	0.25656	0.22714	0.1887	0.14259	0.090466	0.034442	-0.023059	-0.079743	-0.13347	-0.18244	-0.22552	-0.26195	-0.29122	-0.31264	-0.32561	-0.32975	-0.325	-0.31129	-0.28886	-0.25822	-0.21977	-0.17406	-0.12184	-0.064463	-0.0037944	0.058034	0.11886	0.17635	0.22845	0.2735	0.30995	0.33664	0.3527	0.35799	0.35304	0.33872	0.31619
p104	1	0.47181	-0.14514	-0.10224	-0.056184	-0.0085234	0.039116	0.084921	0.12708	0.16442	0.19623	0.22202	0.24171	0.25556	0.26391	0.2672	0.26595	0.261	0.25337	0.24393	0.23334	0.22227	0.21122	0.20049	0.19041	0.18137	0.17385	0.16811	0.16431	0.1624	0.16222	0.16361	0.16641	0.1707	0.17651	0.1837	0.19181	0.20031	0.20861	0.21641	0.22357	0.22985	0.23492	0.23819	0.23887	0.23633	0.23036	0.22098	0.2083
p105	0	0.88747	0.3017	0.28184	0.25236	0.21451	0.16992	0.12098	0.070631	0.021892	-0.02243	-0.059974	-0.088539	-0.10634	-0.11213	-0.10518	-0.085712	-0.054884	-0.014624	0.032938	0.085682	0.14143	0.19782	0.25259	0.30379	0.34991	0.3901	0.42428	0.45296	0.4765	0.49509	0.5092	0.51959	0.52681	0.53131	0.53314	0.5319	0.52667	0.51604	0.49901	0.47504	0.44367	0.40442	0.35734	0.30266	0.24113	0.17432	0.10436	0.033917
p106	1	0.24264	-0.12667	-0.1422	-0.15182	-0.15495	-0.15166	-0.14261	-0.12885	-0.1114	-0.091194	-0.069496	-0.047695	-0.027012	-0.0085792	0.0070457	0.01965	0.029338	0.036426	0.041135	0.043577	0.044172	0.043338	0.041436	0.038921	0.03607	0.033321	0.031097	0.029709	0.029574	0.03118	0.034705	0.040355	0.048259	0.058375	0.070542	0.084042	0.097889	0.1113	0.12352	0.13381	0.14163	0.14637	0.14754	0.14498	0.13876	0.12949	0.11815	0.10536
p107	1	0.55909	-0.073396	-0.066539	-0.058275	-0.049237	-0.039929	-0.030901	-0.022801	-0.016412	-0.012568	-0.01176	-0.014264	-0.020158	-0.029279	-0.041191	-0.055395	-0.071197	-0.087596	-0.10337	-0.11727	-0.12831	-0.13562	-0.13837	-0.13585	-0.12766	-0.11356	-0.093635	-0.06831	-0.038331	-0.0045613	0.032093	0.070631	0.10994	0.14878	0.18592	0.22018	0.25062	0.27645	0.2972	0.3126	0.3226	0.32735	0.32714	0.32254	0.31423	0.30306	0.2898	0.27519
p108	0	0.33298	0.040197	0.065837	0.086013	0.10067	0.10998	0.11477	0.11584	0.11425	0.11094	0.10667	0.10213	0.09795	0.094717	0.092704	0.092044	0.092476	0.093837	0.095838	0.098244	0.10083	0.10327	0.10519	0.10629	0.10668	0.10674	0.10704	0.10797	0.10988	0.11305	0.11764	0.12378	0.1316	0.14101	0.15151	0.16218	0.17195	0.17988	0.18511	0.1869	0.18477	0.17846	0.16782	0.15299	0.13438	0.11281	0.089282	0.064827
p110	1	0.10744	-0.15455	-0.14591	-0.13226	-0.11452	-0.093842	-0.071665	-0.049378	-0.028195	-0.0095123	0.0053377	0.01534	0.01967	0.017954	0.010452	-0.0022232	-0.019263	-0.039828	-0.062998	-0.087486	-0.11196	-0.13531	-0.15634	-0.17389	-0.18727	-0.1961	-0.2001	-0.19906	-0.193	-0.18236	-0.16753	-0.14882	-0.12688	-0.10265	-0.076858	-0.050071	-0.022714	0.0047311	0.031927	0.058706	0.08469	0.10957	0.1333	0.15606	0.17789	0.19862	0.21787	0.23542
p114	1	-0.084501	-0.17914	-0.19017	-0.20327	-0.2178	-0.23267	-0.2469	-0.25955	-0.26951	-0.2755	-0.27648	-0.27188	-0.26153	-0.24546	-0.22439	-0.19969	-0.17268	-0.14466	-0.11715	-0.091846	-0.07006	-0.052628	-0.040059	-0.032702	-0.030381	-0.032307	-0.037589	-0.045396	-0.054664	-0.064164	-0.072879	-0.080103	-0.085158	-0.087426	-0.086693	-0.083176	-0.077316	-0.069489	-0.060027	-0.049325	-0.037765	-0.025668	-0.013659	-0.0022944	0.0082946	0.018421	0.028654	0.039415
p115	1	0.66664	0.021971	0.033627	0.044387	0.054357	0.063409	0.071449	0.078437	0.084274	0.088809	0.091692	0.092813	0.092256	0.089988	0.085983	0.080635	0.074653	0.068746	0.063608	0.05984	0.058195	0.059237	0.063134	0.07023	0.08085	0.095011	0.11231	0.13219	0.1542	0.17796	0.20291	0.22826	0.25342	0.27752	0.29969	0.31905	0.335	0.34704	0.35455	0.35694	0.35394	0.34564	0.33224	0.31407	0.29166	0.26569	0.23684	0.20573
p117	0	0.41731	-0.042047	-0.020185	0.0039429	0.029525	0.055433	0.080516	0.10393	0.12487	0.14269	0.15676	0.1665	0.17163	0.17194	0.16753	0.15902	0.14721	0.13293	0.11708	0.10058	0.084495	0.06979	0.0572	0.047618	0.04177	0.04	0.042445	0.048991	0.059344	0.072967	0.089128	0.10705	0.12598	0.14488	0.16277	0.17907	0.19326	0.20493	0.21378	0.21969	0.22265	0.22277	0.22031	0.21571	0.20933	0.20103	0.19065	0.17822
p118	1	-0.081323	-0.089171	-0.089592	-0.088979	-0.087932	-0.086684	-0.085676	-0.085168	-0.085537	-0.087431	-0.0917	-0.099333	-0.11098	-0.12729	-0.14876	-0.17585	-0.20844	-0.24563	-0.28599	-0.32771	-0.36885	-0.40741	-0.44159	-0.46944	-0.48912	-0.49905	-0.49824	-0.48683	-0.46568	-0.43589	-0.39861	-0.35511	-0.30696	-0.25597	-0.20394	-0.15252	-0.10313	-0.05667	-0.013816	0.024788	0.058384	0.086315	0.10847	0.12493	0.1357	0.14077	0.14019	0.1343
p119	0	0.23953	0.034984	0.045138	0.054352	0.062108	0.067848	0.070811	0.070565	0.066844	0.059553	0.048945	0.035504	0.019662	0.0020787	-0.016525	-0.035406	-0.05376	-0.070838	-0.085865	-0.098268	-0.10789	-0.11477	-0.11882	-0.12008	-0.11854	-0.11418	-0.10703	-0.097256	-0.085124	-0.070842	-0.054439	-0.035904	-0.015359	0.0068224	0.029988	0.053402	0.076356	0.098318	0.11875	0.13714	0.15301	0.1659	0.17538	0.18137	0.18409	0.18384	0.18087	0.17524
p122	0	0.78959	0.017229	0.03541	0.053669	0.071467	0.088095	0.10288	0.11524	0.12439	0.1295	0.12973	0.12463	0.11428	0.099015	0.079522	0.056893	0.03233	0.0072618	-0.016388	-0.036672	-0.051788	-0.06012	-0.060519	-0.052295	-0.035211	-0.0095834	0.023999	0.06449	0.11006	0.1588	0.20894	0.2584	0.30515	0.34738	0.38355	0.41245	0.43306	0.44487	0.44818	0.44333	0.43057	0.41072	0.38502	0.35485	0.32153	0.28632	0.25056	0.21512
p124	0	0.91305	0.021085	0.047501	0.072539	0.09534	0.11535	0.1324	0.14634	0.15697	0.16403	0.16731	0.16681	0.16318	0.15722	0.14986	0.14179	0.13326	0.12467	0.11692	0.11127	0.10901	0.11112	0.1178	0.129	0.1447	0.165	0.19009	0.21967	0.25273	0.28779	0.32328	0.35777	0.39036	0.42021	0.44625	0.46726	0.4821	0.49014	0.49129	0.48573	0.47377	0.4558	0.43192	0.40233	0.3674	0.32776	0.28415	0.23719
p125	0	0.28961	-0.14451	-0.11891	-0.0852	-0.044611	0.0012353	0.050382	0.10044	0.14902	0.19395	0.2335	0.26621	0.29096	0.30718	0.31472	0.31404	0.30601	0.292	0.27362	0.25271	0.23087	0.20941	0.18933	0.17137	0.15609	0.14368	0.13407	0.12694	0.12186	0.11809	0.11517	0.11282	0.1109	0.10936	0.10824	0.10775	0.10819	0.10988	0.11301	0.11775	0.12387	0.13113	0.1391	0.14735	0.15527	0.16203	0.16676	0.16859
p127	0	0.68743	0.073688	0.086783	0.098998	0.10984	0.11877	0.12535	0.12952	0.13131	0.13044	0.12652	0.11946	0.10982	0.098357	0.086147	0.074379	0.064322	0.056952	0.053148	0.05402	0.060601	0.073426	0.092178	0.11623	0.1446	0.17592	0.2086	0.24128	0.2727	0.30137	0.32586	0.34521	0.35918	0.36774	0.37107	0.36983	0.36485	0.35673	0.34589	0.33306	0.31883	0.30361	0.28746	0.27043	0.25255	0.23361	0.21327	0.19156
p128	1	0.93687	0.044066	0.074151	0.10074	0.12348	0.14236	0.15742	0.1691	0.17814	0.18524	0.19119	0.1967	0.20234	0.20852	0.21533	0.22278	0.23103	0.24001	0.24945	0.25909	0.26853	0.27762	0.28662	0.29589	0.30587	0.31683	0.3286	0.34111	0.35446	0.3687	0.38379	0.39933	0.41457	0.42879	0.44125	0.45138	0.45901	0.46393	0.46566	0.46372	0.45782	0.44791	0.43397	0.41579	0.39321	0.36612	0.33427	0.29753
p131	1	0.53365	-0.31592	-0.34639	-0.37226	-0.39237	-0.40591	-0.41215	-0.41073	-0.40169	-0.38564	-0.3635	-0.33599	-0.3039	-0.26859	-0.23159	-0.19421	-0.15777	-0.12348	-0.092317	-0.064632	-0.040463	-0.020021	-0.0034504	0.0097078	0.020286	0.029076	0.036881	0.044621	0.053188	0.063025	0.074465	0.088016	0.10417	0.12299	0.14399	0.16654	0.19005	0.21385	0.23717	0.25951	0.2802	0.29855	0.31386	0.32553	0.33337	0.33749	0.33788	0.33451
p132	1	0.75459	-0.096426	-0.093497	-0.089267	-0.083336	-0.075527	-0.065812	-0.054123	-0.040943	-0.026628	-0.011598	0.0038515	0.01964	0.035999	0.052792	0.069767	0.086651	0.10297	0.11864	0.13371	0.14834	0.16239	0.17549	0.18703	0.19684	0.20516	0.2125	0.21963	0.22683	0.23392	0.24071	0.24747	0.25477	0.26338	0.27374	0.28587	0.29949	0.31385	0.32858	0.34362	0.3588	0.3735	0.3868	0.39755	0.4049	0.4081	0.40662	0.40041
p133	0	0.26563	-0.056547	-0.065036	-0.071083	-0.073674	-0.071965	-0.066353	-0.05735	-0.045459	-0.031065	-0.014858	0.002494	0.020684	0.039344	0.057777	0.075357	0.092454	0.10944	0.12646	0.1432	0.15954	0.17543	0.19056	0.20454	0.21716	0.22811	0.23662	0.24206	0.24411	0.24298	0.23883	0.23176	0.22196	0.20975	0.19554	0.17992	0.16366	0.1473	0.13109	0.11503	0.099153	0.083609	0.068641	0.054474	0.041142	0.028508	0.016362	0.0049092
p137	1	0.64393	-0.14697	-0.12781	-0.10761	-0.087239	-0.067682	-0.049694	-0.033619	-0.019768	-0.0086251	-0.00059147	0.0041873	0.0056244	0.0041249	-1.0464e-06	-0.0061429	-0.01363	-0.021823	-0.029781	-0.036292	-0.040084	-0.03992	-0.034636	-0.023726	-0.0068695	0.015908	0.04424	0.077391	0.11418	0.15314	0.19254	0.23057	0.26553	0.29625	0.32173	0.34115	0.35394	0.35996	0.35946	0.35283	0.34081	0.32434	0.30432	0.2814	0.25629	0.22981	0.20291	0.17642
p138	0	-0.075038	-0.028865	-0.042913	-0.060171	-0.079961	-0.10163	-0.12429	-0.14711	-0.1694	-0.1906	-0.21012	-0.22723	-0.2414	-0.25238	-0.2601	-0.26454	-0.26595	-0.26467	-0.26113	-0.25562	-0.24855	-0.24042	-0.23158	-0.22227	-0.21263	-0.20269	-0.1923	-0.18108	-0.16873	-0.15515	-0.14024	-0.12398	-0.10666	-0.088606	-0.070232	-0.052189	-0.035277	-0.020479	-0.0084832	0.00035977	0.0057992	0.007824	0.0068363	0.0033407	-0.0020041	-0.0083044	-0.014586	-0.019712
p139	1	0.6616	0.21719	0.23404	0.24542	0.25105	0.2508	0.24508	0.23448	0.21995	0.20284	0.18446	0.16575	0.14745	0.1302	0.11479	0.10206	0.092582	0.086858	0.085124	0.087264	0.093023	0.10224	0.11486	0.13074	0.14946	0.17041	0.19289	0.21615	0.23943	0.26211	0.28361	0.3034	0.32092	0.33566	0.34721	0.35521	0.35941	0.35962	0.35565	0.34746	0.33501	0.31826	0.29709	0.2716	0.24202	0.20876	0.17231	0.13332
p143	0	0.24895	-0.048979	-0.06899	-0.084851	-0.096109	-0.10247	-0.104	-0.10136	-0.095634	-0.088222	-0.080599	-0.074112	-0.069589	-0.067496	-0.068201	-0.071971	-0.078788	-0.087998	-0.098223	-0.10788	-0.11559	-0.12022	-0.12108	-0.11784	-0.11025	-0.098079	-0.081309	-0.060469	-0.036847	-0.01181	0.013499	0.038097	0.061163	0.082154	0.10061	0.1161	0.12828	0.13699	0.14249	0.14506	0.14499	0.14266	0.13854	0.13302	0.12636	0.11881	0.11061	0.10214
p145	1	-0.17114	0.26994	0.28185	0.292	0.29974	0.30461	0.30628	0.30446	0.29875	0.28899	0.27497	0.25674	0.23464	0.20928	0.18155	0.15229	0.12234	0.092629	0.064214	0.038081	0.015299	-0.0033666	-0.017491	-0.027075	-0.032458	-0.034088	-0.032568	-0.028694	-0.023379	-0.017505	-0.012128	-0.0081451	-0.0062553	-0.0068302	-0.010006	-0.015815	-0.024115	-0.034602	-0.047006	-0.061134	-0.076597	-0.092969	-0.10983	-0.12689	-0.14391	-0.16066	-0.17701	-0.19289
p146	1	0.43594	-0.058804	-0.078715	-0.099254	-0.12001	-0.14042	-0.15986	-0.17799	-0.19437	-0.2084	-0.21947	-0.227	-0.23041	-0.22948	-0.22419	-0.21466	-0.20103	-0.18338	-0.16194	-0.13702	-0.10892	-0.078059	-0.04492	-0.0098277	0.026853	0.064617	0.10292	0.14094	0.17766	0.21188	0.24228	0.26772	0.2874	0.30074	0.30731	0.30685	0.29923	0.28493	0.2649	0.24042	0.21282	0.1832	0.15226	0.12037	0.087956	0.055615	0.023993	-0.0068343
p147	1	0.06822	0.084634	0.080615	0.076682	0.072905	0.069986	0.068425	0.068218	0.069107	0.070673	0.072259	0.073416	0.074463	0.07575	0.077064	0.077509	0.076269	0.072945	0.067475	0.059966	0.050767	0.040083	0.027562	0.013008	-0.0032801	-0.020128	-0.03629	-0.050672	-0.06255	-0.071184	-0.075946	-0.076247	-0.071298	-0.060793	-0.044971	-0.0251	-0.0027173	0.020447	0.043023	0.063537	0.080433	0.092384	0.098194	0.097372	0.089947	0.076844	0.059363	0.039104
p148	0	0.43741	-0.48256	-0.4717	-0.45631	-0.43713	-0.41492	-0.39047	-0.36485	-0.33927	-0.3149	-0.29291	-0.27439	-0.26043	-0.25173	-0.24832	-0.25007	-0.25671	-0.26732	-0.28069	-0.29549	-0.31028	-0.32363	-0.33403	-0.3402	-0.3413	-0.3365	-0.32506	-0.30679	-0.28178	-0.2502	-0.21244	-0.16904	-0.12077	-0.068569	-0.013362	0.043712	0.10136	0.15835	0.21351	0.26557	0.31331	0.3557	0.39194	0.42155	0.44428	0.46007	0.46913	0.47202

## Sheet: S5Fig
		Decision Phase	Probability, C	Probability, UC	PredRewMag, C	PrewdRewMag, UC	PredEffMag, C	PredEffMag, UC	Last reward type	Outcome Phase	Reward type	Reward type prediction	RPE, C	EPE, C	RewMagOutcome, C	EffMagOutcome, C	RPE, UC	EPE, UC	RewMagOutcome, UC	EffMagOutcome,UC	Effort exertion phase	Clicking Rate	Confound - Visual
P102	Decision Phase	100	3	12	2	21	5	10	12	3	0	0	0	1	1	2	0	1	1	0	11	1	11
	Probability, C	3	100	6	2	1	21	8	11	0	0	0	1	0	1	0	1	0	0	1	0	1	1
	Probability, UC	12	6	100	26	31	13	20	1	1	0	0	0	0	0	0	0	0	2	2	1	1	4
	PredRewMag, C	2	2	26	100	14	55	16	14	1	0	0	0	0	3	1	0	1	1	1	0	0	2
	PrewdRewMag, UC	21	1	31	14	100	7	19	1	1	1	1	0	0	1	1	1	1	7	2	1	1	3
	PredEffMag, C	5	21	13	55	7	100	7	12	1	0	0	0	0	1	2	1	0	1	1	2	2	2
	PredEffMag, UC	10	8	20	16	19	7	100	4	0	0	0	0	1	1	1	2	2	3	7	1	1	1
	Last reward type	12	11	1	14	1	12	4	100	1	2	0	1	1	0	1	2	0	1	0	0	0	4
	Outcome Phase	3	0	1	1	1	1	0	1	100	1	1	2	1	2	0	1	1	3	0	11	1	5
	Reward type	0	0	0	0	1	0	0	2	1	100	11	6	7	5	15	10	5	8	5	0	1	0
	Reward type prediction	0	0	0	0	1	0	0	0	1	11	100	5	8	3	12	12	9	9	3	0	1	0
	RPE, C	0	1	0	0	0	0	0	1	2	6	5	100	29	40	2	5	17	0	13	0	0	1
	EPE, C	1	0	0	0	0	0	1	1	1	7	8	29	100	19	43	3	5	2	7	1	1	2
	RewMagOutcome, C	1	1	0	3	1	1	1	0	2	5	3	40	19	100	36	6	2	15	7	1	0	0
	EffMagOutcome, C	2	0	0	1	1	2	1	1	0	15	12	2	43	36	100	9	1	18	5	2	3	1
	RPE, UC	0	1	0	0	1	1	2	2	1	10	12	5	3	6	9	100	9	41	6	0	0	0
	EPE, UC	1	0	0	1	1	0	2	0	1	5	9	17	5	2	1	9	100	2	52	0	1	0
	RewMagOutcome, UC	1	0	2	1	7	1	3	1	3	8	9	0	2	15	18	41	2	100	24	1	0	0
	EffMagOutcome,UC	0	1	2	1	2	1	7	0	0	5	3	13	7	7	5	6	52	24	100	0	2	0
	Effort exertion phase	11	0	1	0	1	2	1	0	11	0	0	0	1	1	2	0	0	1	0	100	18	3
	Clicking Rate	1	1	1	0	1	2	1	0	1	1	1	0	1	0	3	0	1	0	2	18	100	0
	Confound - Visual	11	1	4	2	3	2	1	4	5	0	0	1	2	0	1	0	0	0	0	3	0	100
P103	Decision Phase	100	7	4	0	4	2	4	3	4	0	0	0	0	0	3	1	0	1	1	12	2	17
	Probability, C	7	100	16	3	8	8	9	3	0	0	1	0	1	0	0	0	1	2	0	0	2	0
	Probability, UC	4	16	100	10	10	12	9	5	0	1	1	1	0	0	0	0	0	1	1	1	1	2
	PredRewMag, C	0	3	10	100	8	15	2	3	0	0	1	1	0	1	0	0	2	1	2	0	0	2
	PrewdRewMag, UC	4	8	10	8	100	11	27	1	1	0	0	1	0	1	0	0	1	9	1	1	3	2
	PredEffMag, C	2	8	12	15	11	100	34	11	2	0	0	1	1	1	1	2	0	1	2	2	5	3
	PredEffMag, UC	4	9	9	2	27	34	100	1	1	0	0	1	0	0	0	2	0	3	9	1	3	2
	Last reward type	3	3	5	3	1	11	1	100	0	5	1	1	0	0	0	1	0	0	1	0	1	0
	Outcome Phase	4	0	0	0	1	2	1	0	100	0	0	1	1	2	1	0	2	0	1	17	1	6
	Reward type	0	0	1	0	0	0	0	5	0	100	25	8	2	3	0	3	5	4	1	0	3	0
	Reward type prediction	0	1	1	1	0	0	0	1	0	25	100	1	5	2	4	0	3	6	7	0	2	0
	RPE, C	0	0	1	1	1	1	1	1	1	8	1	100	12	46	14	13	15	8	23	1	0	0
	EPE, C	0	1	0	0	0	1	0	0	1	2	5	12	100	10	33	10	10	9	1	0	0	0
	RewMagOutcome, C	0	0	0	1	1	1	0	0	2	3	2	46	10	100	7	4	2	4	10	0	1	0
	EffMagOutcome, C	3	0	0	0	0	1	0	0	1	0	4	14	33	7	100	17	5	10	25	4	7	1
	RPE, UC	1	0	0	0	0	2	2	1	0	3	0	13	10	4	17	100	8	41	26	1	2	0
	EPE, UC	0	1	0	2	1	0	0	0	2	5	3	15	10	2	5	8	100	2	38	0	0	0
	RewMagOutcome, UC	1	2	1	1	9	1	3	0	0	4	6	8	9	4	10	41	2	100	34	1	6	0
	EffMagOutcome,UC	1	0	1	2	1	2	9	1	1	1	7	23	1	10	25	26	38	34	100	1	8	0
	Effort exertion phase	12	0	1	0	1	2	1	0	17	0	0	1	0	0	4	1	0	1	1	100	22	3
	Clicking Rate	2	2	1	0	3	5	3	1	1	3	2	0	0	1	7	2	0	6	8	22	100	1
	Confound - Visual	17	0	2	2	2	3	2	0	6	0	0	0	0	0	1	0	0	0	0	3	1	100
P104	Decision Phase	100	6	6	6	9	8	5	3	5	1	0	2	1	2	2	0	1	1	0	10	2	1
	Probability, C	6	100	19	4	1	26	19	3	0	0	3	0	0	0	1	1	1	0	1	0	0	0
	Probability, UC	6	19	100	9	3	6	10	9	0	1	1	1	1	0	1	0	0	0	0	0	1	2
	PredRewMag, C	6	4	9	100	21	48	13	12	1	1	0	1	1	3	2	0	0	1	1	1	2	1
	PrewdRewMag, UC	9	1	3	21	100	37	35	11	1	1	0	2	0	2	1	1	1	7	3	0	0	0
	PredEffMag, C	8	26	6	48	37	100	30	0	1	0	2	0	1	2	4	0	0	3	2	2	3	2
	PredEffMag, UC	5	19	10	13	35	30	100	9	0	0	2	0	1	0	0	1	1	3	7	1	0	0
	Last reward type	3	3	9	12	11	0	9	100	1	2	0	1	1	0	0	2	1	0	0	0	0	2
	Outcome Phase	5	0	0	1	1	1	0	1	100	2	2	1	1	1	2	1	3	1	1	12	2	4
	Reward type	1	0	1	1	1	0	0	2	2	100	5	13	12	12	18	9	0	1	10	0	3	1
	Reward type prediction	0	3	1	0	0	2	2	0	2	5	100	6	16	8	15	13	13	4	4	0	0	0
	RPE, C	2	0	1	1	2	0	0	1	1	13	6	100	18	36	3	9	10	4	8	0	0	1
	EPE, C	1	0	1	1	0	1	1	1	1	12	16	18	100	13	36	7	2	1	0	1	5	1
	RewMagOutcome, C	2	0	0	3	2	2	0	0	1	12	8	36	13	100	40	4	4	18	19	1	2	0
	EffMagOutcome, C	2	1	1	2	1	4	0	0	2	18	15	3	36	40	100	8	6	31	24	3	9	1
	RPE, UC	0	1	0	0	1	0	1	2	1	9	13	9	7	4	8	100	19	41	2	0	2	0
	EPE, UC	1	1	0	0	1	0	1	1	3	0	13	10	2	4	6	19	100	5	52	0	3	0
	RewMagOutcome, UC	1	0	0	1	7	3	3	0	1	1	4	4	1	18	31	41	5	100	39	1	1	0
	EffMagOutcome,UC	0	1	0	1	3	2	7	0	1	10	4	8	0	19	24	2	52	39	100	1	4	1
	Effort exertion phase	10	0	0	1	0	2	1	0	12	0	0	0	1	1	3	0	0	1	1	100	38	1
	Clicking Rate	2	0	1	2	0	3	0	0	2	3	0	0	5	2	9	2	3	1	4	38	100	1
	Confound - Visual	1	0	2	1	0	2	0	2	4	1	0	1	1	0	1	0	0	0	1	1	1	100
P105	Decision Phase	100	0	1	3	3	0	4	10	1	0	0	0	1	1	2	0	0	0	0	12	2	15
	Probability, C	0	100	0	16	11	20	5	4	0	0	1	0	0	1	0	1	1	1	0	0	1	3
	Probability, UC	1	0	100	9	5	10	11	4	1	0	1	0	0	1	1	1	0	0	1	0	1	3
	PredRewMag, C	3	16	9	100	20	35	30	10	1	0	0	0	0	1	0	1	1	1	2	1	2	0
	PrewdRewMag, UC	3	11	5	20	100	19	37	1	0	0	0	1	0	1	1	1	1	7	3	0	0	0
	PredEffMag, C	0	20	10	35	19	100	33	3	1	0	0	1	1	1	1	0	0	1	2	1	4	3
	PredEffMag, UC	4	5	11	30	37	33	100	13	1	0	0	0	1	0	1	1	1	3	6	0	0	3
	Last reward type	10	4	4	10	1	3	13	100	1	2	0	0	0	0	0	1	1	0	1	0	1	3
	Outcome Phase	1	0	1	1	0	1	1	1	100	1	1	2	0	0	0	0	2	1	1	10	2	5
	Reward type	0	0	0	0	0	0	0	2	1	100	18	9	5	2	13	4	2	1	9	0	1	2
	Reward type prediction	0	1	1	0	0	0	0	0	1	18	100	8	15	6	7	6	9	13	1	0	2	1
	RPE, C	0	0	0	0	1	1	0	0	2	9	8	100	28	47	2	5	16	6	18	0	0	1
	EPE, C	1	0	0	0	0	1	1	0	0	5	15	28	100	18	39	4	4	2	0	1	5	0
	RewMagOutcome, C	1	1	1	1	1	1	0	0	0	2	6	47	18	100	30	6	3	16	28	1	3	0
	EffMagOutcome, C	2	0	1	0	1	1	1	0	0	13	7	2	39	30	100	6	2	15	27	3	8	1
	RPE, UC	0	1	1	1	1	0	1	1	0	4	6	5	4	6	6	100	13	37	3	1	1	1
	EPE, UC	0	1	0	1	1	0	1	1	2	2	9	16	4	3	2	13	100	0	50	0	0	0
	RewMagOutcome, UC	0	1	0	1	7	1	3	0	1	1	13	6	2	16	15	37	0	100	37	1	1	1
	EffMagOutcome,UC	0	0	1	2	3	2	6	1	1	9	1	18	0	28	27	3	50	37	100	1	2	1
	Effort exertion phase	12	0	0	1	0	1	0	0	10	0	0	0	1	1	3	1	0	1	1	100	34	3
	Clicking Rate	2	1	1	2	0	4	0	1	2	1	2	0	5	3	8	1	0	1	2	34	100	0
	Confound - Visual	15	3	3	0	0	3	3	3	5	2	1	1	0	0	1	1	0	1	1	3	0	100
P106	Decision Phase	100	3	1	1	2	1	5	3	1	0	0	0	1	0	2	0	0	0	0	12	1	13
	Probability, C	3	100	5	13	9	15	19	15	0	0	1	0	1	0	0	0	1	0	1	1	0	2
	Probability, UC	1	5	100	8	9	16	7	6	0	0	0	1	0	0	0	1	0	1	0	0	0	1
	PredRewMag, C	1	13	8	100	16	22	2	7	0	0	0	0	0	0	0	0	1	1	1	0	1	5
	PrewdRewMag, UC	2	9	9	16	100	5	14	10	0	0	0	1	0	1	0	0	0	7	1	0	0	5
	PredEffMag, C	1	15	16	22	5	100	15	12	1	0	0	1	1	1	0	2	0	0	1	1	4	6
	PredEffMag, UC	5	19	7	2	14	15	100	2	1	0	0	0	1	0	0	0	1	1	7	0	1	1
	Last reward type	3	15	6	7	10	12	2	100	0	3	1	0	0	0	0	1	0	1	1	1	0	1
	Outcome Phase	1	0	0	0	0	1	1	0	100	1	1	1	2	0	2	1	1	2	1	11	2	4
	Reward type	0	0	0	0	0	0	0	3	1	100	28	7	2	8	0	0	4	19	1	0	1	0
	Reward type prediction	0	1	0	0	0	0	0	1	1	28	100	5	2	12	15	4	7	9	11	1	1	0
	RPE, C	0	0	1	0	1	1	0	0	1	7	5	100	19	41	12	14	8	9	14	0	1	1
	EPE, C	1	1	0	0	0	1	1	0	2	2	2	19	100	21	45	21	10	1	3	1	1	1
	RewMagOutcome, C	0	0	0	0	1	1	0	0	0	8	12	41	21	100	11	5	6	10	1	0	0	1
	EffMagOutcome, C	2	0	0	0	0	0	0	0	2	0	15	12	45	11	100	24	1	12	11	3	5	1
	RPE, UC	0	0	1	0	0	2	0	1	1	0	4	14	21	5	24	100	16	41	14	1	2	0
	EPE, UC	0	1	0	1	0	0	1	0	1	4	7	8	10	6	1	16	100	13	43	0	1	0
	RewMagOutcome, UC	0	0	1	1	7	0	1	1	2	19	9	9	1	10	12	41	13	100	23	0	3	1
	EffMagOutcome,UC	0	1	0	1	1	1	7	1	1	1	11	14	3	1	11	14	43	23	100	0	3	0
	Effort exertion phase	12	1	0	0	0	1	0	1	11	0	1	0	1	0	3	1	0	0	0	100	22	3
	Clicking Rate	1	0	0	1	0	4	1	0	2	1	1	1	1	0	5	2	1	3	3	22	100	1
	Confound - Visual	13	2	1	5	5	6	1	1	4	0	0	1	1	1	1	0	0	1	0	3	1	100
P107	Decision Phase	100	2	2	1	4	1	4	7	1	0	1	1	1	1	2	1	0	1	0	10	0	3
	Probability, C	2	100	8	5	19	11	0	2	1	1	2	1	0	1	1	1	1	1	0	1	0	0
	Probability, UC	2	8	100	8	11	27	9	1	2	0	1	0	0	1	0	0	0	1	0	1	1	0
	PredRewMag, C	1	5	8	100	19	30	10	10	2	1	1	1	1	1	1	1	2	1	1	1	1	1
	PrewdRewMag, UC	4	19	11	19	100	9	25	1	0	0	0	0	0	1	0	1	1	7	2	1	1	1
	PredEffMag, C	1	11	27	30	9	100	42	11	1	0	0	2	1	2	1	1	0	1	3	2	2	0
	PredEffMag, UC	4	0	9	10	25	42	100	1	0	0	0	1	1	2	1	1	0	2	7	1	1	1
	Last reward type	7	2	1	10	1	11	1	100	2	4	1	1	0	0	1	0	0	0	1	0	2	0
	Outcome Phase	1	1	2	2	0	1	0	2	100	0	3	2	3	3	5	4	0	1	2	12	1	5
	Reward type	0	1	0	1	0	0	0	4	0	100	28	2	6	15	6	1	1	3	4	0	0	0
	Reward type prediction	1	2	1	1	0	0	0	1	3	28	100	4	14	0	7	13	11	9	3	0	0	0
	RPE, C	1	1	0	1	0	2	1	1	2	2	4	100	14	50	12	12	17	7	15	0	0	1
	EPE, C	1	0	0	1	0	1	1	0	3	6	14	14	100	4	33	6	12	3	1	1	1	1
	RewMagOutcome, C	1	1	1	1	1	2	2	0	3	15	0	50	4	100	22	16	1	2	16	1	1	0
	EffMagOutcome, C	2	1	0	1	0	1	1	1	5	6	7	12	33	22	100	19	12	10	25	3	3	1
	RPE, UC	1	1	0	1	1	1	1	0	4	1	13	12	6	16	19	100	11	54	28	0	1	0
	EPE, UC	0	1	0	2	1	0	0	0	0	1	11	17	12	1	12	11	100	1	28	0	3	0
	RewMagOutcome, UC	1	1	1	1	7	1	2	0	1	3	9	7	3	2	10	54	1	100	37	0	2	0
	EffMagOutcome,UC	0	0	0	1	2	3	7	1	2	4	3	15	1	16	25	28	28	37	100	1	1	1
	Effort exertion phase	10	1	1	1	1	2	1	0	12	0	0	0	1	1	3	0	0	0	1	100	20	3
	Clicking Rate	0	0	1	1	1	2	1	2	1	0	0	0	1	1	3	1	3	2	1	20	100	1
	Confound - Visual	3	0	0	1	1	0	1	0	5	0	0	1	1	0	1	0	0	0	1	3	1	100
P108	Decision Phase	100	1	11	2	9	4	4	5	1	0	1	1	1	1	2	0	1	1	0	10	1	3
	Probability, C	1	100	8	5	6	10	11	6	1	0	1	1	0	2	0	0	0	1	0	1	0	0
	Probability, UC	11	8	100	13	22	13	5	2	1	0	0	0	0	1	0	1	0	2	1	1	0	0
	PredRewMag, C	2	5	13	100	12	38	16	8	1	1	0	0	0	0	1	0	2	0	0	0	3	0
	PrewdRewMag, UC	9	6	22	12	100	9	35	15	0	0	0	0	0	0	0	0	1	6	2	1	1	0
	PredEffMag, C	4	10	13	38	9	100	29	22	1	1	1	2	1	1	1	1	0	0	1	1	2	1
	PredEffMag, UC	4	11	5	16	35	29	100	2	0	1	1	0	0	1	1	1	1	3	6	0	0	0
	Last reward type	5	6	2	8	15	22	2	100	1	3	1	0	0	1	1	1	0	0	0	0	0	0
	Outcome Phase	1	1	1	1	0	1	0	1	100	0	2	2	3	4	5	4	1	0	2	11	1	4
	Reward type	0	0	0	1	0	1	1	3	0	100	22	3	1	8	7	1	10	9	4	0	0	0
	Reward type prediction	1	1	0	0	0	1	1	1	2	22	100	2	10	5	6	10	6	2	14	0	2	0
	RPE, C	1	1	0	0	0	2	0	0	2	3	2	100	13	47	11	12	15	5	20	0	2	1
	EPE, C	1	0	0	0	0	1	0	0	3	1	10	13	100	15	38	9	12	10	1	1	2	1
	RewMagOutcome, C	1	2	1	0	0	1	1	1	4	8	5	47	15	100	18	7	0	10	21	1	3	1
	EffMagOutcome, C	2	0	0	1	0	1	1	1	5	7	6	11	38	18	100	13	10	5	24	3	3	0
	RPE, UC	0	0	1	0	0	1	1	1	4	1	10	12	9	7	13	100	12	45	29	0	0	1
	EPE, UC	1	0	0	2	1	0	1	0	1	10	6	15	12	0	10	12	100	5	29	0	4	0
	RewMagOutcome, UC	1	1	2	0	6	0	3	0	0	9	2	5	10	10	5	45	5	100	39	0	1	1
	EffMagOutcome,UC	0	0	1	0	2	1	6	0	2	4	14	20	1	21	24	29	29	39	100	0	0	0
	Effort exertion phase	10	1	1	0	1	1	0	0	11	0	0	0	1	1	3	0	0	0	0	100	19	3
	Clicking Rate	1	0	0	3	1	2	0	0	1	0	2	2	2	3	3	0	4	1	0	19	100	0
	Confound - Visual	3	0	0	0	0	1	0	0	4	0	0	1	1	1	0	1	0	1	0	3	0	100
P110	Decision Phase	100	2	13	11	12	1	2	5	5	1	6	5	4	6	4	1	1	1	3	10	6	1
	Probability, C	2	100	28	1	4	16	11	5	2	8	4	0	0	0	0	5	2	2	2	3	2	2
	Probability, UC	13	28	100	13	9	13	6	5	5	0	7	2	1	3	1	2	1	0	0	4	2	1
	PredRewMag, C	11	1	13	100	8	14	6	13	4	4	7	1	0	2	2	5	0	2	2	7	0	1
	PrewdRewMag, UC	12	4	9	8	100	3	17	4	0	4	5	0	1	2	3	1	1	8	1	4	7	0
	PredEffMag, C	1	16	13	14	3	100	35	18	1	0	2	0	2	2	7	2	3	1	2	4	2	2
	PredEffMag, UC	2	11	6	6	17	35	100	10	6	3	0	1	1	3	1	7	2	3	2	2	3	1
	Last reward type	5	5	5	13	4	18	10	100	0	0	6	3	0	0	2	2	0	3	1	3	0	1
	Outcome Phase	5	2	5	4	0	1	6	0	100	6	4	3	0	10	2	3	0	1	1	27	6	1
	Reward type	1	8	0	4	4	0	3	0	6	100	18	5	1	7	5	2	2	18	12	2	0	2
	Reward type prediction	6	4	7	7	5	2	0	6	4	18	100	3	12	7	15	1	8	5	10	2	4	1
	RPE, C	5	0	2	1	0	0	1	3	3	5	3	100	12	32	10	6	29	12	29	2	1	2
	EPE, C	4	0	1	0	1	2	1	0	0	1	12	12	100	18	32	2	16	12	9	1	0	1
	RewMagOutcome, C	6	0	3	2	2	2	3	0	10	7	7	32	18	100	9	9	4	10	8	1	1	2
	EffMagOutcome, C	4	0	1	2	3	7	1	2	2	5	15	10	32	9	100	21	4	10	27	4	6	0
	RPE, UC	1	5	2	5	1	2	7	2	3	2	1	6	2	9	21	100	9	50	30	0	1	0
	EPE, UC	1	2	1	0	1	3	2	0	0	2	8	29	16	4	4	9	100	7	36	5	3	2
	RewMagOutcome, UC	1	2	0	2	8	1	3	3	1	18	5	12	12	10	10	50	7	100	38	2	2	3
	EffMagOutcome,UC	3	2	0	2	1	2	2	1	1	12	10	29	9	8	27	30	36	38	100	2	1	1
	Effort exertion phase	10	3	4	7	4	4	2	3	27	2	2	2	1	1	4	0	5	2	2	100	17	1
	Clicking Rate	6	2	2	0	7	2	3	0	6	0	4	1	0	1	6	1	3	2	1	17	100	1
	Confound - Visual	1	2	1	1	0	2	1	1	1	2	1	2	1	2	0	0	2	3	1	1	1	100
P114	Decision Phase	100	8	10	5	4	5	4	2	5	0	0	1	1	2	3	0	0	0	0	9	2	1
	Probability, C	8	100	21	7	8	6	4	8	0	1	4	0	1	0	0	2	1	0	0	0	1	0
	Probability, UC	10	21	100	9	28	23	14	2	1	1	1	0	0	0	0	0	0	2	1	1	1	0
	PredRewMag, C	5	7	9	100	8	38	6	1	1	0	1	0	0	4	2	1	0	1	1	1	1	0
	PrewdRewMag, UC	4	8	28	8	100	29	37	9	1	0	1	1	0	1	1	1	1	7	3	0	1	1
	PredEffMag, C	5	6	23	38	29	100	37	12	1	1	1	1	0	2	4	0	1	3	3	2	3	1
	PredEffMag, UC	4	4	14	6	37	37	100	11	1	0	1	0	1	0	0	2	2	3	6	0	0	0
	Last reward type	2	8	2	1	9	12	11	100	0	1	0	1	0	1	0	2	1	0	0	0	1	0
	Outcome Phase	5	0	1	1	1	1	1	0	100	2	5	2	0	1	1	3	1	2	0	10	1	3
	Reward type	0	1	1	0	0	1	0	1	2	100	15	13	13	8	24	21	3	11	2	1	0	0
	Reward type prediction	0	4	1	1	1	1	1	0	5	15	100	7	14	16	2	25	12	5	5	0	1	0
	RPE, C	1	0	0	0	1	1	0	1	2	13	7	100	14	41	0	9	12	8	5	0	0	1
	EPE, C	1	1	0	0	0	0	1	0	0	13	14	14	100	2	40	5	2	4	8	1	3	1
	RewMagOutcome, C	2	0	0	4	1	2	0	1	1	8	16	41	2	100	37	10	4	12	8	1	3	0
	EffMagOutcome, C	3	0	0	2	1	4	0	0	1	24	2	0	40	37	100	9	13	30	29	3	7	2
	RPE, UC	0	2	0	1	1	0	2	2	3	21	25	9	5	10	9	100	23	43	1	0	2	1
	EPE, UC	0	1	0	0	1	1	2	1	1	3	12	12	2	4	13	23	100	3	46	0	3	0
	RewMagOutcome, UC	0	0	2	1	7	3	3	0	2	11	5	8	4	12	30	43	3	100	31	1	5	0
	EffMagOutcome,UC	0	0	1	1	3	3	6	0	0	2	5	5	8	8	29	1	46	31	100	0	5	1
	Effort exertion phase	9	0	1	1	0	2	0	0	10	1	0	0	1	1	3	0	0	1	0	100	26	2
	Clicking Rate	2	1	1	1	1	3	0	1	1	0	1	0	3	3	7	2	3	5	5	26	100	0
	Confound - Visual	1	0	0	0	1	1	0	0	3	0	0	1	1	0	2	1	0	0	1	2	0	100
P115	Decision Phase	100	4	4	7	5	6	3	1	6	1	0	0	0	1	2	1	0	0	1	10	1	0
	Probability, C	4	100	0	1	2	11	3	18	0	2	3	0	0	0	0	1	1	1	0	0	1	1
	Probability, UC	4	0	100	4	13	13	3	11	0	0	0	0	0	0	0	1	0	2	1	0	1	2
	PredRewMag, C	7	1	4	100	2	31	20	12	0	0	0	0	1	5	1	0	2	0	0	1	0	1
	PrewdRewMag, UC	5	2	13	2	100	1	23	6	0	1	0	1	1	0	0	0	1	9	2	0	2	1
	PredEffMag, C	6	11	13	31	1	100	26	15	2	1	0	1	1	1	4	2	1	2	1	1	1	1
	PredEffMag, UC	3	3	3	20	23	26	100	16	1	1	0	1	0	1	1	2	1	3	8	0	1	1
	Last reward type	1	18	11	12	6	15	16	100	0	2	1	1	0	0	1	3	0	1	1	0	0	1
	Outcome Phase	6	0	0	0	0	2	1	0	100	6	3	3	2	3	0	3	1	0	2	12	1	3
	Reward type	1	2	0	0	1	1	1	2	6	100	24	3	15	7	3	5	4	18	1	0	0	0
	Reward type prediction	0	3	0	0	0	0	0	1	3	24	100	0	1	7	12	16	5	6	1	0	0	1
	RPE, C	0	0	0	0	1	1	1	1	3	3	0	100	2	45	10	9	8	7	11	1	0	0
	EPE, C	0	0	0	1	1	1	0	0	2	15	1	2	100	11	29	21	12	6	2	0	0	0
	RewMagOutcome, C	1	0	0	5	0	1	1	0	3	7	7	45	11	100	20	2	10	7	14	0	0	1
	EffMagOutcome, C	2	0	0	1	0	4	1	1	0	3	12	10	29	20	100	35	18	22	21	3	3	1
	RPE, UC	1	1	1	0	0	2	2	3	3	5	16	9	21	2	35	100	6	47	18	1	3	0
	EPE, UC	0	1	0	2	1	1	1	0	1	4	5	8	12	10	18	6	100	6	39	1	5	1
	RewMagOutcome, UC	0	1	2	0	9	2	3	1	0	18	6	7	6	7	22	47	6	100	35	0	2	0
	EffMagOutcome,UC	1	0	1	0	2	1	8	1	2	1	1	11	2	14	21	18	39	35	100	0	3	0
	Effort exertion phase	10	0	0	1	0	1	0	0	12	0	0	1	0	0	3	1	1	0	0	100	8	2
	Clicking Rate	1	1	1	0	2	1	1	0	1	0	0	0	0	0	3	3	5	2	3	8	100	0
	Confound - Visual	0	1	2	1	1	1	1	1	3	0	1	0	0	1	1	0	1	0	0	2	0	100
P117	Decision Phase	100	4	3	2	5	4	9	1	5	0	0	0	1	2	2	1	1	0	0	9	1	3
	Probability, C	4	100	15	3	12	15	2	7	1	0	2	0	0	1	1	1	1	1	0	0	0	2
	Probability, UC	3	15	100	1	12	5	8	13	0	0	1	1	0	1	1	1	0	1	1	0	0	0
	PredRewMag, C	2	3	1	100	11	47	17	10	1	0	0	0	1	3	1	0	1	1	1	0	1	1
	PrewdRewMag, UC	5	12	12	11	100	26	40	2	1	0	1	0	0	0	1	2	1	6	3	1	1	0
	PredEffMag, C	4	15	5	47	26	100	34	12	1	1	1	0	0	1	3	0	0	2	2	1	0	1
	PredEffMag, UC	9	2	8	17	40	34	100	1	1	1	1	0	1	1	1	1	1	3	6	1	1	3
	Last reward type	1	7	13	10	2	12	1	100	0	1	0	1	0	1	0	2	0	0	0	0	1	1
	Outcome Phase	5	1	0	1	1	1	1	0	100	1	3	3	3	1	2	4	4	2	1	10	2	4
	Reward type	0	0	0	0	0	1	1	1	1	100	4	10	12	13	26	19	14	10	7	0	1	0
	Reward type prediction	0	2	1	0	1	1	1	0	3	4	100	2	10	0	7	8	15	9	8	0	1	0
	RPE, C	0	0	1	0	0	0	0	1	3	10	2	100	24	41	0	9	6	11	3	0	1	1
	EPE, C	1	0	0	1	0	0	1	0	3	12	10	24	100	9	37	12	2	0	1	1	3	1
	RewMagOutcome, C	2	1	1	3	0	1	1	1	1	13	0	41	9	100	38	1	6	5	23	1	1	1
	EffMagOutcome, C	2	1	1	1	1	3	1	0	2	26	7	0	37	38	100	12	6	27	28	2	4	1
	RPE, UC	1	1	1	0	2	0	1	2	4	19	8	9	12	1	12	100	12	36	4	0	2	0
	EPE, UC	1	1	0	1	1	0	1	0	4	14	15	6	2	6	6	12	100	1	47	0	1	0
	RewMagOutcome, UC	0	1	1	1	6	2	3	0	2	10	9	11	0	5	27	36	1	100	43	1	1	1
	EffMagOutcome,UC	0	0	1	1	3	2	6	0	1	7	8	3	1	23	28	4	47	43	100	1	2	1
	Effort exertion phase	9	0	0	0	1	1	1	0	10	0	0	0	1	1	2	0	0	1	1	100	27	2
	Clicking Rate	1	0	0	1	1	0	1	1	2	1	1	1	3	1	4	2	1	1	2	27	100	0
	Confound - Visual	3	2	0	1	0	1	3	1	4	0	0	1	1	1	1	0	0	1	1	2	0	100
P118	Decision Phase	100	3	4	10	1	5	16	3	6	0	0	1	0	0	2	1	0	0	1	10	1	0
	Probability, C	3	100	11	4	3	24	17	0	1	2	3	0	0	0	1	1	1	0	1	0	0	1
	Probability, UC	4	11	100	13	23	23	12	1	0	0	0	0	0	1	1	0	0	2	0	0	0	2
	PredRewMag, C	10	4	13	100	5	19	4	6	1	1	0	1	1	4	0	1	2	1	1	0	0	0
	PrewdRewMag, UC	1	3	23	5	100	7	26	2	1	0	0	0	0	1	0	1	1	8	3	0	0	1
	PredEffMag, C	5	24	23	19	7	100	25	8	1	1	1	0	1	0	4	3	1	1	1	1	1	2
	PredEffMag, UC	16	17	12	4	26	25	100	3	2	1	0	1	0	1	1	2	1	2	8	0	0	2
	Last reward type	3	0	1	6	2	8	3	100	0	2	0	0	1	1	0	1	0	0	1	0	0	1
	Outcome Phase	6	1	0	1	1	1	2	0	100	7	3	1	3	2	2	0	0	2	0	14	2	3
	Reward type	0	2	0	1	0	1	1	2	7	100	22	9	7	4	10	2	3	12	9	0	2	0
	Reward type prediction	0	3	0	0	0	1	0	0	3	22	100	2	6	3	25	7	0	3	14	1	2	1
	RPE, C	1	0	0	1	0	0	1	0	1	9	2	100	10	36	12	8	12	5	22	0	1	0
	EPE, C	0	0	0	1	0	1	0	1	3	7	6	10	100	23	35	15	12	1	3	0	0	1
	RewMagOutcome, C	0	0	1	4	1	0	1	1	2	4	3	36	23	100	14	6	5	11	19	0	1	0
	EffMagOutcome, C	2	1	1	0	0	4	1	0	2	10	25	12	35	14	100	26	16	15	17	3	3	1
	RPE, UC	1	1	0	1	1	3	2	1	0	2	7	8	15	6	26	100	10	49	27	1	5	0
	EPE, UC	0	1	0	2	1	1	1	0	0	3	0	12	12	5	16	10	100	9	33	0	3	0
	RewMagOutcome, UC	0	0	2	1	8	1	2	0	2	12	3	5	1	11	15	49	9	100	44	1	3	1
	EffMagOutcome,UC	1	1	0	1	3	1	8	1	0	9	14	22	3	19	17	27	33	44	100	0	3	0
	Effort exertion phase	10	0	0	0	0	1	0	0	14	0	1	0	0	0	3	1	0	1	0	100	27	2
	Clicking Rate	1	0	0	0	0	1	0	0	2	2	2	1	0	1	3	5	3	3	3	27	100	0
	Confound - Visual	0	1	2	0	1	2	2	1	3	0	1	0	1	0	1	0	0	1	0	2	0	100
P119	Decision Phase	100	4	0	5	5	6	3	7	6	1	0	1	1	1	2	0	0	1	0	10	2	0
	Probability, C	4	100	1	10	17	32	16	4	0	1	3	1	0	0	1	1	1	1	0	0	0	1
	Probability, UC	0	1	100	16	15	2	0	7	0	0	0	1	0	0	0	1	0	1	0	1	1	1
	PredRewMag, C	5	10	16	100	17	32	17	12	1	0	1	0	0	4	1	0	0	1	1	1	3	1
	PrewdRewMag, UC	5	17	15	17	100	21	25	2	1	1	0	1	0	1	0	2	0	6	1	0	1	0
	PredEffMag, C	6	32	2	32	21	100	3	26	2	1	1	0	1	1	4	2	1	2	1	3	4	1
	PredEffMag, UC	3	16	0	17	25	3	100	12	0	0	1	1	0	1	0	0	0	2	6	0	2	0
	Last reward type	7	4	7	12	2	26	12	100	1	3	0	2	0	1	1	1	1	0	1	1	1	0
	Outcome Phase	6	0	0	1	1	2	0	1	100	6	1	2	1	0	1	0	3	4	0	14	1	3
	Reward type	1	1	0	0	1	1	0	3	6	100	9	7	3	4	8	6	10	5	10	0	0	1
	Reward type prediction	0	3	0	1	0	1	1	0	1	9	100	3	10	7	10	7	12	14	0	0	2	0
	RPE, C	1	1	1	0	1	0	1	2	2	7	3	100	43	41	4	9	4	4	2	0	0	0
	EPE, C	1	0	0	0	0	1	0	0	1	3	10	43	100	13	49	13	2	5	15	1	4	1
	RewMagOutcome, C	1	0	0	4	1	1	1	1	0	4	7	41	13	100	30	8	5	20	14	1	3	0
	EffMagOutcome, C	2	1	0	1	0	4	0	1	1	8	10	4	49	30	100	27	3	24	1	2	7	1
	RPE, UC	0	1	1	0	2	2	0	1	0	6	7	9	13	8	27	100	10	43	10	1	2	0
	EPE, UC	0	1	0	0	0	1	0	1	3	10	12	4	2	5	3	10	100	17	69	0	1	0
	RewMagOutcome, UC	1	1	1	1	6	2	2	0	4	5	14	4	5	20	24	43	17	100	27	1	1	1
	EffMagOutcome,UC	0	0	0	1	1	1	6	1	0	10	0	2	15	14	1	10	69	27	100	0	0	0
	Effort exertion phase	10	0	1	1	0	3	0	1	14	0	0	0	1	1	2	1	0	1	0	100	24	1
	Clicking Rate	2	0	1	3	1	4	2	1	1	0	2	0	4	3	7	2	1	1	0	24	100	1
	Confound - Visual	0	1	1	1	0	1	0	0	3	1	0	0	1	0	1	0	0	1	0	1	1	100
P122	Decision Phase	100	2	5	7	5	5	5	3	6	0	1	0	1	1	2	1	0	0	1	10	1	0
	Probability, C	2	100	10	7	13	10	21	1	1	1	2	1	0	1	1	0	1	1	0	0	2	0
	Probability, UC	5	10	100	0	13	19	11	14	1	1	0	1	1	0	1	0	0	1	0	0	1	0
	PredRewMag, C	7	7	0	100	14	24	3	3	1	0	1	0	0	4	1	1	2	0	2	0	0	0
	PrewdRewMag, UC	5	13	13	14	100	10	17	15	1	1	1	0	1	0	0	0	1	8	2	0	0	1
	PredEffMag, C	5	10	19	24	10	100	33	17	1	1	1	0	1	0	4	2	0	1	2	2	2	0
	PredEffMag, UC	5	21	11	3	17	33	100	9	2	1	0	2	0	0	0	1	1	2	8	0	1	0
	Last reward type	3	1	14	3	15	17	9	100	0	3	1	1	1	0	0	1	1	2	0	0	1	0
	Outcome Phase	6	1	1	1	1	1	2	0	100	4	2	1	4	2	3	1	2	7	5	14	2	3
	Reward type	0	1	1	0	1	1	1	3	4	100	20	5	3	0	4	6	1	4	4	0	1	0
	Reward type prediction	1	2	0	1	1	1	0	1	2	20	100	1	2	4	6	15	3	6	2	0	2	0
	RPE, C	0	1	1	0	0	0	2	1	1	5	1	100	13	43	12	8	18	12	23	1	3	0
	EPE, C	1	0	1	0	1	1	0	1	4	3	2	13	100	21	33	9	12	8	2	1	1	0
	RewMagOutcome, C	1	1	0	4	0	0	0	0	2	0	4	43	21	100	13	6	3	10	8	0	0	0
	EffMagOutcome, C	2	1	1	1	0	4	0	0	3	4	6	12	33	13	100	20	10	17	26	3	5	1
	RPE, UC	1	0	0	1	0	2	1	1	1	6	15	8	9	6	20	100	13	45	26	1	2	1
	EPE, UC	0	1	0	2	1	0	1	1	2	1	3	18	12	3	10	13	100	2	36	0	1	0
	RewMagOutcome, UC	0	1	1	0	8	1	2	2	7	4	6	12	8	10	17	45	2	100	31	0	3	1
	EffMagOutcome,UC	1	0	0	2	2	2	8	0	5	4	2	23	2	8	26	26	36	31	100	0	4	0
	Effort exertion phase	10	0	0	0	0	2	0	0	14	0	0	1	1	0	3	1	0	0	0	100	24	2
	Clicking Rate	1	2	1	0	0	2	1	1	2	1	2	3	1	0	5	2	1	3	4	24	100	0
	Confound - Visual	0	0	0	0	1	0	0	0	3	0	0	0	0	0	1	1	0	1	0	2	0	100
P124	Decision Phase	100	8	3	0	0	1	6	4	6	0	1	0	0	0	2	1	0	0	1	10	0	0
	Probability, C	8	100	9	3	3	8	26	14	1	1	3	1	0	1	0	0	1	0	2	1	1	0
	Probability, UC	3	9	100	8	0	17	18	7	0	0	0	0	1	1	1	2	1	1	1	0	0	1
	PredRewMag, C	0	3	8	100	16	39	11	8	0	1	0	1	1	5	1	1	3	1	1	1	1	0
	PrewdRewMag, UC	0	3	0	16	100	5	20	3	0	2	0	1	0	0	0	0	0	8	2	1	0	0
	PredEffMag, C	1	8	17	39	5	100	12	14	2	0	0	0	0	1	4	3	0	1	1	1	1	1
	PredEffMag, UC	6	26	18	11	20	12	100	10	1	1	1	1	1	0	1	0	1	2	9	0	0	1
	Last reward type	4	14	7	8	3	14	10	100	0	3	1	0	1	1	0	2	2	0	1	0	0	0
	Outcome Phase	6	1	0	0	0	2	1	0	100	4	4	2	2	4	0	2	1	2	3	13	0	3
	Reward type	0	1	0	1	2	0	1	3	4	100	19	3	1	17	4	2	4	24	15	0	1	0
	Reward type prediction	1	3	0	0	0	0	1	1	4	19	100	6	8	10	19	3	4	2	14	0	2	1
	RPE, C	0	1	0	1	1	0	1	0	2	3	6	100	9	38	6	8	9	13	18	0	1	0
	EPE, C	0	0	1	1	0	0	1	1	2	1	8	9	100	22	45	21	12	1	2	0	1	0
	RewMagOutcome, C	0	1	1	5	0	1	0	1	4	17	10	38	22	100	17	3	10	15	11	0	1	0
	EffMagOutcome, C	2	0	1	1	0	4	1	0	0	4	19	6	45	17	100	29	12	11	11	3	2	0
	RPE, UC	1	0	2	1	0	3	0	2	2	2	3	8	21	3	29	100	9	45	14	0	4	0
	EPE, UC	0	1	1	3	0	0	1	2	1	4	4	9	12	10	12	9	100	4	38	0	2	1
	RewMagOutcome, UC	0	0	1	1	8	1	2	0	2	24	2	13	1	15	11	45	4	100	27	0	3	1
	EffMagOutcome,UC	1	2	1	1	2	1	9	1	3	15	14	18	2	11	11	14	38	27	100	0	1	1
	Effort exertion phase	10	1	0	1	1	1	0	0	13	0	0	0	0	0	3	0	0	0	0	100	9	2
	Clicking Rate	0	1	0	1	0	1	0	0	0	1	2	1	1	1	2	4	2	3	1	9	100	1
	Confound - Visual	0	0	1	0	0	1	1	0	3	0	1	0	0	0	0	0	1	1	1	2	1	100
P125	Decision Phase	100	10	1	0	1	1	3	1	5	1	1	0	1	1	2	1	1	1	0	10	1	1
	Probability, C	10	100	20	9	2	34	15	17	1	1	4	0	0	0	2	1	0	0	1	0	2	0
	Probability, UC	1	20	100	4	0	7	3	0	1	0	1	1	0	0	1	0	0	0	0	0	0	0
	PredRewMag, C	0	9	4	100	20	49	26	10	1	0	1	0	1	4	2	1	0	2	2	1	0	0
	PrewdRewMag, UC	1	2	0	20	100	20	39	8	1	0	0	1	0	1	1	1	0	8	3	0	1	1
	PredEffMag, C	1	34	7	49	20	100	21	17	2	1	2	0	1	2	5	1	0	2	2	2	3	0
	PredEffMag, UC	3	15	3	26	39	21	100	2	0	0	1	0	0	0	1	1	1	4	7	0	1	0
	Last reward type	1	17	0	10	8	17	2	100	0	2	1	1	0	1	0	2	0	1	0	0	1	0
	Outcome Phase	5	1	1	1	1	2	0	0	100	2	4	2	3	0	1	3	5	3	0	11	2	3
	Reward type	1	1	0	0	0	1	0	2	2	100	17	9	11	9	19	7	2	1	4	0	0	1
	Reward type prediction	1	4	1	1	0	2	1	1	4	17	100	8	18	10	19	5	15	5	1	0	2	0
	RPE, C	0	0	1	0	1	0	0	1	2	9	8	100	31	40	5	9	11	1	3	0	2	1
	EPE, C	1	0	0	1	0	1	0	0	3	11	18	31	100	19	38	6	2	3	5	1	3	1
	RewMagOutcome, C	1	0	0	4	1	2	0	1	0	9	10	40	19	100	38	1	5	19	24	1	1	0
	EffMagOutcome, C	2	2	1	2	1	5	1	0	1	19	19	5	38	38	100	11	6	25	23	3	7	1
	RPE, UC	1	1	0	1	1	1	1	2	3	7	5	9	6	1	11	100	4	38	5	0	4	0
	EPE, UC	1	0	0	0	0	0	1	0	5	2	15	11	2	5	6	4	100	10	54	0	2	0
	RewMagOutcome, UC	1	0	0	2	8	2	4	1	3	1	5	1	3	19	25	38	10	100	43	0	4	1
	EffMagOutcome,UC	0	1	0	2	3	2	7	0	0	4	1	3	5	24	23	5	54	43	100	1	5	0
	Effort exertion phase	10	0	0	1	0	2	0	0	11	0	0	0	1	1	3	0	0	0	1	100	26	1
	Clicking Rate	1	2	0	0	1	3	1	1	2	0	2	2	3	1	7	4	2	4	5	26	100	0
	Confound - Visual	1	0	0	0	1	0	0	0	3	1	0	1	1	0	1	0	0	1	0	1	0	100
P127	Decision Phase	100	7	9	4	7	2	10	3	6	0	0	0	0	0	2	0	1	0	1	10	1	0
	Probability, C	7	100	6	6	14	3	1	3	0	2	3	1	0	1	0	0	0	1	0	0	2	1
	Probability, UC	9	6	100	12	6	23	8	0	1	1	0	0	0	1	1	0	0	0	0	0	1	1
	PredRewMag, C	4	6	12	100	13	30	10	11	0	0	1	0	0	5	1	1	2	1	1	0	2	1
	PrewdRewMag, UC	7	14	6	13	100	6	20	3	0	1	0	0	1	0	0	0	0	8	2	1	3	1
	PredEffMag, C	2	3	23	30	6	100	30	27	1	1	1	0	1	0	4	2	1	1	1	0	0	1
	PredEffMag, UC	10	1	8	10	20	30	100	9	2	1	1	1	0	0	0	2	2	2	8	0	2	1
	Last reward type	3	3	0	11	3	27	9	100	0	2	0	0	0	0	2	3	0	1	0	0	2	1
	Outcome Phase	6	0	1	0	0	1	2	0	100	3	5	2	2	3	0	2	1	0	2	11	0	2
	Reward type	0	2	1	0	1	1	1	2	3	100	20	5	1	7	5	0	1	11	10	1	3	1
	Reward type prediction	0	3	0	1	0	1	1	0	5	20	100	2	6	2	9	7	4	10	3	0	3	1
	RPE, C	0	1	0	0	0	0	1	0	2	5	2	100	15	44	18	9	14	11	18	1	1	1
	EPE, C	0	0	0	0	1	1	0	0	2	1	6	15	100	17	38	12	12	9	2	1	2	1
	RewMagOutcome, C	0	1	1	5	0	0	0	0	3	7	2	44	17	100	13	3	1	13	10	0	2	0
	EffMagOutcome, C	2	0	1	1	0	4	0	2	0	5	9	18	38	13	100	22	14	13	22	2	0	1
	RPE, UC	0	0	0	1	0	2	2	3	2	0	7	9	12	3	22	100	16	41	27	1	5	0
	EPE, UC	1	0	0	2	0	1	2	0	1	1	4	14	12	1	14	16	100	0	30	1	1	0
	RewMagOutcome, UC	0	1	0	1	8	1	2	1	0	11	10	11	9	13	13	41	0	100	30	0	7	0
	EffMagOutcome,UC	1	0	0	1	2	1	8	0	2	10	3	18	2	10	22	27	30	30	100	0	2	0
	Effort exertion phase	10	0	0	0	1	0	0	0	11	1	0	1	1	0	2	1	1	0	0	100	6	2
	Clicking Rate	1	2	1	2	3	0	2	2	0	3	3	1	2	2	0	5	1	7	2	6	100	0
	Confound - Visual	0	1	1	1	1	1	1	1	2	1	1	1	1	0	1	0	0	0	0	2	0	100
P128	Decision Phase	100	4	0	5	7	1	0	0	7	1	0	0	0	0	3	1	1	0	0	10	0	0
	Probability, C	4	100	6	6	11	19	17	8	0	2	3	1	0	0	0	1	1	1	1	0	0	0
	Probability, UC	0	6	100	4	27	13	7	1	1	1	0	1	1	0	1	1	0	3	0	1	1	0
	PredRewMag, C	5	6	4	100	9	40	18	1	0	1	0	0	0	5	1	0	3	0	0	0	3	0
	PrewdRewMag, UC	7	11	27	9	100	7	29	12	1	1	0	0	1	1	0	0	0	8	2	0	2	0
	PredEffMag, C	1	19	13	40	7	100	32	16	1	1	0	0	0	1	3	2	1	0	2	1	4	1
	PredEffMag, UC	0	17	7	18	29	32	100	3	1	0	1	2	0	0	1	1	2	1	8	0	1	0
	Last reward type	0	8	1	1	12	16	3	100	0	3	1	0	0	1	1	1	1	1	0	0	1	0
	Outcome Phase	7	0	1	0	1	1	1	0	100	6	3	2	4	2	2	1	2	1	0	14	2	3
	Reward type	1	2	1	1	1	1	0	3	6	100	22	1	4	7	4	1	1	11	13	0	2	1
	Reward type prediction	0	3	0	0	0	0	1	1	3	22	100	2	5	8	21	9	0	1	14	1	0	1
	RPE, C	0	1	1	0	0	0	2	0	2	1	2	100	10	40	15	8	13	8	19	0	0	0
	EPE, C	0	0	1	0	1	0	0	0	4	4	5	10	100	20	39	13	13	1	5	1	1	1
	RewMagOutcome, C	0	0	0	5	1	1	0	1	2	7	8	40	20	100	19	1	7	9	20	0	5	0
	EffMagOutcome, C	3	0	1	1	0	3	1	1	2	4	21	15	39	19	100	23	15	16	19	3	5	1
	RPE, UC	1	1	1	0	0	2	1	1	1	1	9	8	13	1	23	100	10	50	23	1	5	0
	EPE, UC	1	1	0	3	0	1	2	1	2	1	0	13	13	7	15	10	100	6	28	0	2	0
	RewMagOutcome, UC	0	1	3	0	8	0	1	1	1	11	1	8	1	9	16	50	6	100	40	0	2	1
	EffMagOutcome,UC	0	1	0	0	2	2	8	0	0	13	14	19	5	20	19	23	28	40	100	0	1	0
	Effort exertion phase	10	0	1	0	0	1	0	0	14	0	1	0	1	0	3	1	0	0	0	100	23	2
	Clicking Rate	0	0	1	3	2	4	1	1	2	2	0	0	1	5	5	5	2	2	1	23	100	1
	Confound - Visual	0	0	0	0	0	1	0	0	3	1	1	0	1	0	1	0	0	1	0	2	1	100
P131	Decision Phase	100	8	12	0	14	16	3	8	7	0	1	1	1	2	2	0	0	0	0	10	2	1
	Probability, C	8	100	36	3	5	14	5	7	1	0	6	0	0	1	1	1	1	0	1	0	1	0
	Probability, UC	12	36	100	20	3	6	30	14	1	0	2	1	0	1	1	0	1	0	2	1	1	0
	PredRewMag, C	0	3	20	100	13	43	33	16	1	0	0	0	0	5	3	1	1	1	2	1	3	0
	PrewdRewMag, UC	14	5	3	13	100	4	36	15	0	1	1	0	0	0	0	1	0	7	3	1	2	0
	PredEffMag, C	16	14	6	43	4	100	22	13	0	1	0	0	0	2	5	1	1	1	1	2	2	0
	PredEffMag, UC	3	5	30	33	36	22	100	13	1	0	0	1	0	1	0	2	2	4	6	0	0	0
	Last reward type	8	7	14	16	15	13	13	100	1	2	0	0	0	1	1	2	1	1	0	0	1	1
	Outcome Phase	7	1	1	1	0	0	1	1	100	1	2	1	1	1	1	2	2	2	1	13	1	3
	Reward type	0	0	0	0	1	1	0	2	1	100	4	6	18	13	23	16	7	3	8	1	0	0
	Reward type prediction	1	6	2	0	1	0	0	0	2	4	100	9	11	10	8	19	13	7	4	0	0	0
	RPE, C	1	0	1	0	0	0	1	0	1	6	9	100	18	34	2	9	11	4	1	0	1	0
	EPE, C	1	0	0	0	0	0	0	0	1	18	11	18	100	2	42	6	2	11	4	1	1	1
	RewMagOutcome, C	2	1	1	5	0	2	1	1	1	13	10	34	2	100	38	3	3	19	20	1	3	1
	EffMagOutcome, C	2	1	1	3	0	5	0	1	1	23	8	2	42	38	100	12	0	26	23	3	4	2
	RPE, UC	0	1	0	1	1	1	2	2	2	16	19	9	6	3	12	100	19	44	4	0	1	0
	EPE, UC	0	1	1	1	0	1	2	1	2	7	13	11	2	3	0	19	100	5	45	0	1	0
	RewMagOutcome, UC	0	0	0	1	7	1	4	1	2	3	7	4	11	19	26	44	5	100	37	1	2	1
	EffMagOutcome,UC	0	1	2	2	3	1	6	0	1	8	4	1	4	20	23	4	45	37	100	1	1	1
	Effort exertion phase	10	0	1	1	1	2	0	0	13	1	0	0	1	1	3	0	0	1	1	100	25	1
	Clicking Rate	2	1	1	3	2	2	0	1	1	0	0	1	1	3	4	1	1	2	1	25	100	1
	Confound - Visual	1	0	0	0	0	0	0	1	3	0	0	0	1	1	2	0	0	1	1	1	1	100
P132	Decision Phase	100	4	6	7	5	2	3	5	6	0	0	0	1	2	2	1	0	0	0	9	2	0
	Probability, C	4	100	25	1	21	8	8	8	1	0	4	1	0	0	1	2	0	1	1	0	1	0
	Probability, UC	6	25	100	1	0	8	13	6	0	0	2	1	0	1	0	0	0	0	1	0	0	2
	PredRewMag, C	7	1	1	100	17	52	23	2	1	1	0	0	0	5	3	0	0	1	2	1	2	1
	PrewdRewMag, UC	5	21	0	17	100	25	37	21	1	0	2	0	0	1	1	2	1	7	3	1	1	1
	PredEffMag, C	2	8	8	52	25	100	28	0	1	2	1	0	0	3	5	0	1	3	3	2	3	0
	PredEffMag, UC	3	8	13	23	37	28	100	14	1	0	0	0	0	1	1	0	1	3	7	0	1	0
	Last reward type	5	8	6	2	21	0	14	100	0	1	0	1	0	1	0	3	0	1	1	0	1	0
	Outcome Phase	6	1	0	1	1	1	1	0	100	1	2	0	1	1	1	1	1	1	0	11	2	3
	Reward type	0	0	0	1	0	2	0	1	1	100	14	17	9	21	24	16	3	0	1	1	1	0
	Reward type prediction	0	4	2	0	2	1	0	0	2	14	100	4	9	4	9	12	4	4	4	0	1	0
	RPE, C	0	1	1	0	0	0	0	1	0	17	4	100	22	43	1	9	12	2	0	0	1	1
	EPE, C	1	0	0	0	0	0	0	0	1	9	9	22	100	8	39	4	2	4	2	1	4	1
	RewMagOutcome, C	2	0	1	5	1	3	1	1	1	21	4	43	8	100	43	3	3	17	20	1	3	0
	EffMagOutcome, C	2	1	0	3	1	5	1	0	1	24	9	1	39	43	100	12	6	29	26	3	9	1
	RPE, UC	1	2	0	0	2	0	0	3	1	16	12	9	4	3	12	100	14	36	2	0	0	0
	EPE, UC	0	0	0	0	1	1	1	0	1	3	4	12	2	3	6	14	100	3	46	0	1	1
	RewMagOutcome, UC	0	1	0	1	7	3	3	1	1	0	4	2	4	17	29	36	3	100	36	1	2	0
	EffMagOutcome,UC	0	1	1	2	3	3	7	1	0	1	4	0	2	20	26	2	46	36	100	1	4	1
	Effort exertion phase	9	0	0	1	1	2	0	0	11	1	0	0	1	1	3	0	0	1	1	100	32	2
	Clicking Rate	2	1	0	2	1	3	1	1	2	1	1	1	4	3	9	0	1	2	4	32	100	1
	Confound - Visual	0	0	2	1	1	0	0	0	3	0	0	1	1	0	1	0	1	0	1	2	1	100
P133	Decision Phase	100	5	2	7	6	2	4	2	6	0	0	0	1	1	3	0	0	2	1	10	1	1
	Probability, C	5	100	3	4	15	12	23	6	0	1	3	1	0	0	1	1	1	1	1	1	0	1
	Probability, UC	2	3	100	17	35	5	27	10	0	0	1	1	0	1	1	0	0	3	2	0	1	1
	PredRewMag, C	7	4	17	100	20	31	13	3	0	0	1	0	0	4	1	1	1	1	0	2	0	0
	PrewdRewMag, UC	6	15	35	20	100	5	23	13	1	0	0	1	0	2	0	1	0	7	1	0	2	1
	PredEffMag, C	2	12	5	31	5	100	7	1	2	1	0	0	0	1	3	0	1	1	2	3	3	1
	PredEffMag, UC	4	23	27	13	23	7	100	3	1	0	2	1	0	1	1	1	1	3	8	0	0	0
	Last reward type	2	6	10	3	13	1	3	100	0	4	0	1	0	1	1	2	0	1	0	0	1	0
	Outcome Phase	6	0	0	0	1	2	1	0	100	5	1	3	2	1	2	2	1	5	1	14	1	4
	Reward type	0	1	0	0	0	1	0	4	5	100	10	3	1	1	3	10	3	11	6	0	1	1
	Reward type prediction	0	3	1	1	0	0	2	0	1	10	100	3	8	1	3	13	11	18	3	0	0	1
	RPE, C	0	1	1	0	1	0	1	1	3	3	3	100	34	35	15	9	7	0	4	1	1	0
	EPE, C	1	0	0	0	0	0	0	0	2	1	8	34	100	11	46	10	2	2	7	1	1	1
	RewMagOutcome, C	1	0	1	4	2	1	1	1	1	1	1	35	11	100	21	5	0	12	1	0	0	1
	EffMagOutcome, C	3	1	1	1	0	3	1	1	2	3	3	15	46	21	100	11	7	3	13	3	4	2
	RPE, UC	0	1	0	1	1	0	1	2	2	10	13	9	10	5	11	100	0	43	9	0	5	0
	EPE, UC	0	1	0	1	0	1	1	0	1	3	11	7	2	0	7	0	100	2	55	0	1	1
	RewMagOutcome, UC	2	1	3	1	7	1	3	1	5	11	18	0	2	12	3	43	2	100	19	0	1	1
	EffMagOutcome,UC	1	1	2	0	1	2	8	0	1	6	3	4	7	1	13	9	55	19	100	0	4	1
	Effort exertion phase	10	1	0	2	0	3	0	0	14	0	0	1	1	0	3	0	0	0	0	100	13	1
	Clicking Rate	1	0	1	0	2	3	0	1	1	1	0	1	1	0	4	5	1	1	4	13	100	1
	Confound - Visual	1	1	1	0	1	1	0	0	4	1	1	0	1	1	2	0	1	1	1	1	1	100
P137	Decision Phase	100	6	5	3	1	5	1	5	4	0	0	1	1	1	3	1	0	0	0	9	1	1
	Probability, C	6	100	28	23	0	26	5	4	0	0	3	1	1	1	1	1	0	0	0	0	1	0
	Probability, UC	5	28	100	15	2	6	4	14	0	0	2	0	0	1	1	0	0	0	1	0	0	0
	PredRewMag, C	3	23	15	100	24	42	21	2	0	0	1	1	1	3	1	1	0	2	1	1	0	0
	PrewdRewMag, UC	1	0	2	24	100	16	32	9	1	0	1	1	0	1	1	2	2	6	2	0	1	0
	PredEffMag, C	5	26	6	42	16	100	33	5	1	1	1	0	0	2	3	1	1	2	2	1	1	1
	PredEffMag, UC	1	5	4	21	32	33	100	3	1	0	1	0	1	0	1	1	1	2	6	0	0	1
	Last reward type	5	4	14	2	9	5	3	100	0	1	0	0	0	1	0	2	0	0	0	0	1	0
	Outcome Phase	4	0	0	0	1	1	1	0	100	1	1	2	2	2	0	4	1	0	1	10	1	3
	Reward type	0	0	0	0	0	1	0	1	1	100	19	12	12	9	16	15	3	3	5	0	2	0
	Reward type prediction	0	3	2	1	1	1	1	0	1	19	100	1	3	19	13	6	1	3	1	0	2	0
	RPE, C	1	1	0	1	1	0	0	0	2	12	1	100	13	39	0	9	18	14	3	0	1	1
	EPE, C	1	1	0	1	0	0	1	0	2	12	3	13	100	5	38	0	1	13	5	1	0	0
	RewMagOutcome, C	1	1	1	3	1	2	0	1	2	9	19	39	5	100	35	10	5	20	15	1	2	0
	EffMagOutcome, C	3	1	1	1	1	3	1	0	0	16	13	0	38	35	100	13	8	28	27	2	3	1
	RPE, UC	1	1	0	1	2	1	1	2	4	15	6	9	0	10	13	100	23	36	5	0	2	0
	EPE, UC	0	0	0	0	2	1	1	0	1	3	1	18	1	5	8	23	100	1	43	0	3	0
	RewMagOutcome, UC	0	0	0	2	6	2	2	0	0	3	3	14	13	20	28	36	1	100	36	1	2	0
	EffMagOutcome,UC	0	0	1	1	2	2	6	0	1	5	1	3	5	15	27	5	43	36	100	1	0	1
	Effort exertion phase	9	0	0	1	0	1	0	0	10	0	0	0	1	1	2	0	0	1	1	100	17	2
	Clicking Rate	1	1	0	0	1	1	0	1	1	2	2	1	0	2	3	2	3	2	0	17	100	0
	Confound - Visual	1	0	0	0	0	1	1	0	3	0	0	1	0	0	1	0	0	0	1	2	0	100
P138	Decision Phase	100	11	3	3	1	3	1	4	5	0	1	1	1	1	3	0	0	0	1	10	3	1
	Probability, C	11	100	33	4	5	17	13	3	1	0	4	1	0	0	1	1	1	0	1	0	0	1
	Probability, UC	3	33	100	4	4	0	12	21	0	1	1	0	0	0	0	0	0	1	1	0	0	0
	PredRewMag, C	3	4	4	100	20	41	18	6	1	0	1	0	0	3	2	0	0	1	1	1	0	0
	PrewdRewMag, UC	1	5	4	20	100	20	37	6	1	0	0	1	1	1	1	1	0	7	2	0	1	0
	PredEffMag, C	3	17	0	41	20	100	35	5	1	1	1	1	0	2	4	0	1	1	2	2	3	1
	PredEffMag, UC	1	13	12	18	37	35	100	13	1	0	1	1	1	0	0	1	2	3	6	0	1	0
	Last reward type	4	3	21	6	6	5	13	100	1	1	0	1	1	1	0	1	1	1	0	0	1	0
	Outcome Phase	5	1	0	1	1	1	1	1	100	3	4	1	0	3	4	1	2	2	4	10	1	3
	Reward type	0	0	1	0	0	1	0	1	3	100	8	19	3	14	12	6	7	0	3	0	2	0
	Reward type prediction	1	4	1	1	0	1	1	0	4	8	100	0	13	9	9	9	8	11	4	0	0	0
	RPE, C	1	1	0	0	1	1	1	1	1	19	0	100	22	40	3	9	11	0	12	0	1	1
	EPE, C	1	0	0	0	1	0	1	1	0	3	13	22	100	9	34	6	2	0	6	1	3	1
	RewMagOutcome, C	1	0	0	3	1	2	0	1	3	14	9	40	9	100	36	1	5	20	24	0	2	0
	EffMagOutcome, C	3	1	0	2	1	4	0	0	4	12	9	3	34	36	100	4	10	21	25	2	8	1
	RPE, UC	0	1	0	0	1	0	1	1	1	6	9	9	6	1	4	100	14	36	1	0	1	0
	EPE, UC	0	1	0	0	0	1	2	1	2	7	8	11	2	5	10	14	100	3	51	1	1	0
	RewMagOutcome, UC	0	0	1	1	7	1	3	1	2	0	11	0	0	20	21	36	3	100	40	0	3	0
	EffMagOutcome,UC	1	1	1	1	2	2	6	0	4	3	4	12	6	24	25	1	51	40	100	1	5	1
	Effort exertion phase	10	0	0	1	0	2	0	0	10	0	0	0	1	0	2	0	1	0	1	100	28	2
	Clicking Rate	3	0	0	0	1	3	1	1	1	2	0	1	3	2	8	1	1	3	5	28	100	0
	Confound - Visual	1	1	0	0	0	1	0	0	3	0	0	1	1	0	1	0	0	0	1	2	0	100
P139	Decision Phase	100	3	5	1	1	5	2	3	6	0	0	0	1	0	3	1	0	0	1	10	0	1
	Probability, C	3	100	2	18	8	20	17	17	1	2	2	1	0	1	0	0	1	0	1	0	1	0
	Probability, UC	5	2	100	0	10	9	9	6	0	1	0	0	0	1	0	1	1	1	0	0	1	0
	PredRewMag, C	1	18	0	100	12	22	9	2	0	2	1	1	0	4	1	1	2	1	2	1	2	0
	PrewdRewMag, UC	1	8	10	12	100	3	1	13	0	2	1	1	0	0	1	0	1	8	1	1	1	0
	PredEffMag, C	5	20	9	22	3	100	14	19	2	0	0	1	1	0	3	1	0	0	1	1	0	1
	PredEffMag, UC	2	17	9	9	1	14	100	6	2	0	0	1	1	0	0	1	2	0	8	1	0	1
	Last reward type	3	17	6	2	13	19	6	100	0	4	2	1	0	1	0	2	1	1	1	1	1	1
	Outcome Phase	6	1	0	0	0	2	2	0	100	4	3	0	2	3	2	1	1	1	0	14	1	4
	Reward type	0	2	1	2	2	0	0	4	4	100	27	2	8	14	3	6	5	29	11	0	0	0
	Reward type prediction	0	2	0	1	1	0	0	2	3	27	100	0	4	17	24	5	2	5	14	1	0	1
	RPE, C	0	1	0	1	1	1	1	1	0	2	0	100	12	39	9	10	13	17	20	1	3	0
	EPE, C	1	0	0	0	0	1	1	0	2	8	4	12	100	23	49	18	13	1	3	1	0	1
	RewMagOutcome, C	0	1	1	4	0	0	0	1	3	14	17	39	23	100	13	3	5	13	2	0	1	0
	EffMagOutcome, C	3	0	0	1	1	3	0	0	2	3	24	9	49	13	100	19	1	1	12	3	1	0
	RPE, UC	1	0	1	1	0	1	1	2	1	6	5	10	18	3	19	100	12	38	12	0	4	0
	EPE, UC	0	1	1	2	1	0	2	1	1	5	2	13	13	5	1	12	100	4	39	0	1	0
	RewMagOutcome, UC	0	0	1	1	8	0	0	1	1	29	5	17	1	13	1	38	4	100	11	0	2	0
	EffMagOutcome,UC	1	1	0	2	1	1	8	1	0	11	14	20	3	2	12	12	39	11	100	0	3	0
	Effort exertion phase	10	0	0	1	1	1	1	1	14	0	1	1	1	0	3	0	0	0	0	100	13	2
	Clicking Rate	0	1	1	2	1	0	0	1	1	0	0	3	0	1	1	4	1	2	3	13	100	1
	Confound - Visual	1	0	0	0	0	1	1	1	4	0	1	0	1	0	0	0	0	0	0	2	1	100
P143	Decision Phase	100	0	0	1	5	7	6	13	6	0	0	0	0	0	3	0	1	0	0	10	2	0
	Probability, C	0	100	4	16	10	6	2	5	0	2	3	1	0	2	0	1	1	0	0	1	0	0
	Probability, UC	0	4	100	26	5	14	15	4	0	0	0	1	0	1	1	0	0	0	1	0	0	1
	PredRewMag, C	1	16	26	100	7	21	12	2	0	1	1	0	1	4	1	1	3	0	2	1	2	1
	PrewdRewMag, UC	5	10	5	7	100	4	17	2	1	1	1	1	0	1	0	1	1	9	1	0	1	1
	PredEffMag, C	7	6	14	21	4	100	27	16	1	2	0	0	1	1	3	0	0	1	1	1	2	1
	PredEffMag, UC	6	2	15	12	17	27	100	17	1	0	0	1	0	1	0	1	0	1	8	0	1	0
	Last reward type	13	5	4	2	2	16	17	100	0	3	1	0	0	0	1	1	1	0	0	1	1	0
	Outcome Phase	6	0	0	0	1	1	1	0	100	7	1	1	1	2	0	0	2	1	2	13	2	3
	Reward type	0	2	0	1	1	2	0	3	7	100	29	1	1	10	6	1	6	10	15	0	0	0
	Reward type prediction	0	3	0	1	1	0	0	1	1	29	100	5	1	9	10	19	3	5	3	0	2	0
	RPE, C	0	1	1	0	1	0	1	0	1	1	5	100	9	44	10	8	11	2	32	0	2	0
	EPE, C	0	0	0	1	0	1	0	0	1	1	1	9	100	20	32	16	12	9	0	0	0	0
	RewMagOutcome, C	0	2	1	4	1	1	1	0	2	10	9	44	20	100	22	9	17	15	7	1	5	1
	EffMagOutcome, C	3	0	1	1	0	3	0	1	0	6	10	10	32	22	100	10	14	9	25	3	5	1
	RPE, UC	0	1	0	1	1	0	1	1	0	1	19	8	16	9	10	100	8	35	1	0	3	0
	EPE, UC	1	1	0	3	1	0	0	1	2	6	3	11	12	17	14	8	100	3	37	0	3	0
	RewMagOutcome, UC	0	0	0	0	9	1	1	0	1	10	5	2	9	15	9	35	3	100	13	1	5	0
	EffMagOutcome,UC	0	0	1	2	1	1	8	0	2	15	3	32	0	7	25	1	37	13	100	0	0	0
	Effort exertion phase	10	1	0	1	0	1	0	1	13	0	0	0	0	1	3	0	0	1	0	100	26	2
	Clicking Rate	2	0	0	2	1	2	1	1	2	0	2	2	0	5	5	3	3	5	0	26	100	0
	Confound - Visual	0	0	1	1	1	1	0	0	3	0	0	0	0	1	1	0	0	0	0	2	0	100
P145	Decision Phase	100	5	8	15	4	12	10	1	6	0	0	1	1	0	1	1	0	1	0	9	1	1
	Probability, C	5	100	25	17	11	31	14	11	0	0	5	0	0	0	1	1	0	1	2	0	1	1
	Probability, UC	8	25	100	20	1	9	29	18	0	0	1	1	1	1	1	0	0	1	1	0	0	0
	PredRewMag, C	15	17	20	100	19	57	15	23	0	1	1	0	1	5	2	0	0	1	1	1	1	1
	PrewdRewMag, UC	4	11	1	19	100	26	19	5	0	1	0	1	1	2	1	2	2	7	3	0	2	1
	PredEffMag, C	12	31	9	57	26	100	11	19	1	1	1	0	0	3	5	0	0	2	1	2	3	2
	PredEffMag, UC	10	14	29	15	19	11	100	16	1	0	2	1	1	1	0	1	1	2	7	0	0	1
	Last reward type	1	11	18	23	5	19	16	100	0	2	1	1	0	0	0	2	1	0	0	0	1	1
	Outcome Phase	6	0	0	0	0	1	1	0	100	6	3	1	2	2	4	1	1	1	4	10	2	2
	Reward type	0	0	0	1	1	1	0	2	6	100	9	12	8	12	12	11	0	11	5	0	1	0
	Reward type prediction	0	5	1	1	0	1	2	1	3	9	100	9	12	14	14	14	10	10	11	0	1	0
	RPE, C	1	0	1	0	1	0	1	1	1	12	9	100	27	40	5	9	4	2	6	0	2	0
	EPE, C	1	0	1	1	1	0	1	0	2	8	12	27	100	21	35	13	2	3	4	1	4	1
	RewMagOutcome, C	0	0	1	5	2	3	1	0	2	12	14	40	21	100	34	3	6	20	17	0	0	1
	EffMagOutcome, C	1	1	1	2	1	5	0	0	4	12	14	5	35	34	100	7	6	19	8	2	6	1
	RPE, UC	1	1	0	0	2	0	1	2	1	11	14	9	13	3	7	100	11	37	4	0	0	0
	EPE, UC	0	0	0	0	2	0	1	1	1	0	10	4	2	6	6	11	100	16	56	0	1	0
	RewMagOutcome, UC	1	1	1	1	7	2	2	0	1	11	10	2	3	20	19	37	16	100	36	0	1	0
	EffMagOutcome,UC	0	2	1	1	3	1	7	0	4	5	11	6	4	17	8	4	56	36	100	0	0	0
	Effort exertion phase	9	0	0	1	0	2	0	0	10	0	0	0	1	0	2	0	0	0	0	100	27	2
	Clicking Rate	1	1	0	1	2	3	0	1	2	1	1	2	4	0	6	0	1	1	0	27	100	1
	Confound - Visual	1	1	0	1	1	2	1	1	2	0	0	0	1	1	1	0	0	0	0	2	1	100
P146	Decision Phase	100	7	1	2	4	2	2	3	5	1	0	1	2	2	3	1	1	1	0	10	2	1
	Probability, C	7	100	11	4	7	24	9	6	0	0	3	1	0	0	1	1	0	0	1	1	1	0
	Probability, UC	1	11	100	22	23	16	14	6	0	0	1	0	0	1	1	0	0	2	1	0	2	0
	PredRewMag, C	2	4	22	100	24	46	19	12	1	0	0	0	0	4	2	0	0	2	2	1	2	0
	PrewdRewMag, UC	4	7	23	24	100	19	33	1	1	0	1	0	0	1	0	1	1	8	3	0	1	0
	PredEffMag, C	2	24	16	46	19	100	6	4	1	0	1	1	0	1	4	0	0	2	1	2	3	1
	PredEffMag, UC	2	9	14	19	33	6	100	4	1	0	1	1	0	0	0	1	1	3	7	0	2	0
	Last reward type	3	6	6	12	1	4	4	100	1	2	0	1	1	0	0	2	1	0	0	0	0	1
	Outcome Phase	5	0	0	1	1	1	1	1	100	7	1	1	2	2	4	2	2	1	5	12	1	4
	Reward type	1	0	0	0	0	0	0	2	7	100	11	8	4	7	9	4	5	6	7	0	3	1
	Reward type prediction	0	3	1	0	1	1	1	0	1	11	100	0	14	4	12	10	6	4	6	0	1	0
	RPE, C	1	1	0	0	0	1	1	1	1	8	0	100	26	37	6	9	6	4	2	0	1	1
	EPE, C	2	0	0	0	0	0	0	1	2	4	14	26	100	14	41	11	2	1	4	1	2	1
	RewMagOutcome, C	2	0	1	4	1	1	0	0	2	7	4	37	14	100	36	2	5	20	16	1	2	1
	EffMagOutcome, C	3	1	1	2	0	4	0	0	4	9	12	6	41	36	100	12	7	20	6	3	7	2
	RPE, UC	1	1	0	0	1	0	1	2	2	4	10	9	11	2	12	100	10	40	2	0	3	0
	EPE, UC	1	0	0	0	1	0	1	1	2	5	6	6	2	5	7	10	100	9	52	1	2	0
	RewMagOutcome, UC	1	0	2	2	8	2	3	0	1	6	4	4	1	20	20	40	9	100	34	0	1	1
	EffMagOutcome,UC	0	1	1	2	3	1	7	0	5	7	6	2	4	16	6	2	52	34	100	1	3	0
	Effort exertion phase	10	1	0	1	0	2	0	0	12	0	0	0	1	1	3	0	1	0	1	100	31	1
	Clicking Rate	2	1	2	2	1	3	2	0	1	3	1	1	2	2	7	3	2	1	3	31	100	0
	Confound - Visual	1	0	0	0	0	1	0	1	4	1	0	1	1	1	2	0	0	1	0	1	0	100
P147	Decision Phase	100	1	2	4	6	1	5	4	7	1	1	1	0	1	2	1	0	1	1	10	1	0
	Probability, C	1	100	4	5	11	4	3	5	1	2	2	1	0	1	1	1	1	1	1	0	0	1
	Probability, UC	2	4	100	5	10	25	18	9	0	1	1	0	0	0	1	1	0	1	1	0	2	1
	PredRewMag, C	4	5	5	100	4	29	7	5	1	0	0	0	0	5	1	1	1	1	0	0	1	0
	PrewdRewMag, UC	6	11	10	4	100	13	33	11	1	0	0	0	1	1	0	1	2	9	2	1	0	0
	PredEffMag, C	1	4	25	29	13	100	36	6	2	1	1	1	0	0	4	1	0	1	3	1	3	1
	PredEffMag, UC	5	3	18	7	33	36	100	1	2	1	1	2	0	0	1	1	2	3	9	0	2	1
	Last reward type	4	5	9	5	11	6	1	100	1	4	1	0	1	1	1	2	1	0	0	1	0	0
	Outcome Phase	7	1	0	1	1	2	2	1	100	4	3	3	4	1	2	3	2	3	5	16	1	3
	Reward type	1	2	1	0	0	1	1	4	4	100	30	2	3	3	10	8	1	11	1	1	2	0
	Reward type prediction	1	2	1	0	0	1	1	1	3	30	100	3	1	2	3	16	2	4	5	0	2	0
	RPE, C	1	1	0	0	0	1	2	0	3	2	3	100	7	46	13	9	10	2	21	1	0	0
	EPE, C	0	0	0	0	1	0	0	1	4	3	1	7	100	4	35	16	13	9	9	0	2	1
	RewMagOutcome, C	1	1	0	5	1	0	0	1	1	3	2	46	4	100	17	2	5	7	20	0	2	0
	EffMagOutcome, C	2	1	1	1	0	4	1	1	2	10	3	13	35	17	100	19	9	12	23	3	7	1
	RPE, UC	1	1	1	1	1	1	1	2	3	8	16	9	16	2	19	100	2	49	20	0	0	1
	EPE, UC	0	1	0	1	2	0	2	1	2	1	2	10	13	5	9	2	100	11	30	0	0	0
	RewMagOutcome, UC	1	1	1	1	9	1	3	0	3	11	4	2	9	7	12	49	11	100	35	0	1	1
	EffMagOutcome,UC	1	1	1	0	2	3	9	0	5	1	5	21	9	20	23	20	30	35	100	0	3	0
	Effort exertion phase	10	0	0	0	1	1	0	1	16	1	0	1	0	0	3	0	0	0	0	100	26	2
	Clicking Rate	1	0	2	1	0	3	2	0	1	2	2	0	2	2	7	0	0	1	3	26	100	3
	Confound - Visual	0	1	1	0	0	1	1	0	3	0	0	0	1	0	1	1	0	1	0	2	3	100
P148	Decision Phase	100	4	4	5	3	4	3	6	6	0	1	0	0	0	3	1	1	0	0	10	1	0
	Probability, C	4	100	6	16	18	5	0	0	1	1	3	0	1	0	0	1	0	1	0	0	0	1
	Probability, UC	4	6	100	10	13	17	9	8	0	0	0	0	0	1	0	1	1	2	0	0	1	1
	PredRewMag, C	5	16	10	100	14	14	7	7	0	0	0	0	0	4	1	0	2	2	2	0	1	1
	PrewdRewMag, UC	3	18	13	14	100	7	24	1	0	0	1	0	1	1	0	0	1	8	2	1	1	0
	PredEffMag, C	4	5	17	14	7	100	36	9	2	1	1	1	0	1	3	2	0	1	2	1	2	1
	PredEffMag, UC	3	0	9	7	24	36	100	8	0	1	1	1	0	1	1	2	1	3	8	0	0	1
	Last reward type	6	0	8	7	1	9	8	100	0	2	0	1	0	0	0	1	0	0	1	1	1	0
	Outcome Phase	6	1	0	0	0	2	0	0	100	5	2	1	4	0	1	0	1	5	1	11	0	3
	Reward type	0	1	0	0	0	1	1	2	5	100	25	3	9	7	5	9	7	3	0	0	1	0
	Reward type prediction	1	3	0	0	1	1	1	0	2	25	100	4	5	8	4	17	6	10	4	0	1	0
	RPE, C	0	0	0	0	0	1	1	1	1	3	4	100	9	52	9	8	19	10	23	0	1	0
	EPE, C	0	1	0	0	1	0	0	0	4	9	5	9	100	9	33	6	12	1	2	0	1	0
	RewMagOutcome, C	0	0	1	4	1	1	1	0	0	7	8	52	9	100	10	6	5	8	10	0	1	0
	EffMagOutcome, C	3	0	0	1	0	3	1	0	1	5	4	9	33	10	100	21	15	14	27	3	3	1
	RPE, UC	1	1	1	0	0	2	2	1	0	9	17	8	6	6	21	100	8	47	27	1	1	0
	EPE, UC	1	0	1	2	1	0	1	0	1	7	6	19	12	5	15	8	100	10	34	0	0	0
	RewMagOutcome, UC	0	1	2	2	8	1	3	0	5	3	10	10	1	8	14	47	10	100	34	0	0	1
	EffMagOutcome,UC	0	0	0	2	2	2	8	1	1	0	4	23	2	10	27	27	34	34	100	1	1	0
	Effort exertion phase	10	0	0	0	1	1	0	1	11	0	0	0	0	0	3	1	0	0	1	100	18	2
	Clicking Rate	1	0	1	1	1	2	0	1	0	1	1	1	1	1	3	1	0	0	1	18	100	1
	Confound - Visual	0	1	1	1	0	1	1	0	3	0	0	0	0	0	1	0	0	1	0	2	1	100

## Sheet: S7FigA
Participant ID	Group (1=citalopram, 0=placebo)	Constant (regression weight)	Proability t (rw)	Reward magnitude prediciton t-1 (rw)	Effort magnitude prediction t-1 (rw)	RPE t-1 (rw)	EPE (t-1)	Reward type t-1
p102	0	1.7012	2.5405	0.45161	-1.9301	0.07896	-1.205	0.20654
p103	0	1.4718	1.3515	1.197	-0.76573	0.1409	-0.39455	0.15484
p104	1	1.3957	3.7516	1.0939	-1.6156	-0.46475	-0.87889	0.61465
p105	0	0.82867	0.62467	0.20764	-0.36438	0.10924	-0.24463	1.5138
p106	1	2.398	0.83038	0.27314	-1.755	0.4289	-0.79142	0.48182
p107	1	4.6637	1.8869	3.5751	-1.1771	1.2372	0.037149	0.60308
p108	0	2.8391	1.8384	2.6806	-1.9082	0.80892	-1.3137	0.091263
p110	1	0.64102	2.0718	1.3806	-0.45359	-0.14968	-0.053096	0.24507
p114	1	2.1785	2.9386	2.3522	-1.0062	0.77275	-0.10939	0.35625
p115	1	1.6765	0.82514	1.5639	-1.5038	0.46592	-0.35316	0.011207
p117	0	1.4524	2.6017	2.1963	-0.69307	0.26227	0.01968	0.059317
p118	1	2.7006	4.3738	3.7564	-4.5675	0.96269	-1.447	-0.70151
p119	0	3.1258	0.96226	0.57757	-2.2235	0.2929	-1.3864	-0.22214
p122	0	1.9286	2.4312	2.0476	-1.4164	0.089917	-0.35183	0.15387
p124	0	2.3511	1.7784	1.8615	-2.8015	0.60348	-1.6769	-0.24958
p125	0	1.4443	1.9728	1.4875	-1.3817	0.26695	-0.48172	0.21344
p127	0	0.81583	1.7524	1.3004	-1.1136	0.034771	0.00043404	-0.011616
p128	1	2.3324	3.0795	3.5535	-2.6442	0.56679	-1.0589	-0.57407
p131	1	0.83181	2.9784	1.1823	-1.7017	-0.011203	-1.0883	0.66223
p132	1	1.4705	2.6729	1.9946	-1.3086	0.65707	-0.7234	0.20673
p133	0	2.3269	1.4764	-0.095183	-1.8254	-0.11523	-1.2764	-0.010039
p137	1	0.52666	2.8577	0.4957	-0.29473	0.35359	-0.4117	0.52429
p138	0	1.3095	4.1864	1.0021	-1.8514	-0.49531	-0.22617	0.74792
p139	1	1.891	1.3204	0.075705	-2.0025	0.30892	-0.78706	0.35879
p143	0	0.51715	0.13806	0.47067	-0.88899	0.46632	0.19807	-0.18344
p145	1	2.2792	2.665	1.2953	-2.4931	0.066522	-0.6225	-0.04321
p146	1	1.735	1.1559	1.4222	-1.9892	0.29935	-0.62588	0.20562
p147	1	2.514	1.4138	2.5482	-2.1366	0.7459	-0.48548	0.77234
p148	0	3.057	1.5613	2.6687	-0.4549	0.87121	0.20359	0.18914
		1.79781	1.80114	1.28957	-1.40135	0.24395	-0.581109	0.189523
		1.94897	2.32145	1.77085	-1.77663	0.415998	-0.626602	0.248219

## Sheet: S7FigC
Model Rew/Eff LRs - Add, individual parameters
Participant ID	Group (1=citalopram, 0=placebo)	Inverse temperature	Relative reward magnitude decisions weight	Relative effort magnitude decisions weight	Learning rate for reward	Learning rate for effort
p102	0	0.060702	0.13291	0.43978	0.53586	0.96815
p103	0	0.032901	0.54727	0.22549	0.16863	0.12377
p104	1	0.088641	0.30806	0.26209	0.1971	0.23247
p105	0	0.010697	0.44656	0.35602	0.14562	0.094829
p106	1	0.019854	0.16873	0.65682	1	0.51328
p107	1	0.042513	0.73039	0.12258	0.33345	0.12958
p108	0	0.042974	0.55749	0.23953	0.30805	1
p110	1	0.052281	0.50079	0.13667	0.15184	0.073215
p114	1	0.068523	0.52257	0.14292	0.42419	0.34472
p115	1	0.018964	0.51407	0.3475	0.50485	0.32579
p117	0	0.066287	0.51403	0.1313	0.42256	0.2295
p118	1	0.090491	0.35467	0.34189	0.60047	0.54927
p119	0	0.024294	0.14453	0.69021	0.91342	0.60859
p122	0	0.067929	0.46697	0.27195	0.21907	0.10432
p124	0	0.041083	0.33176	0.45693	0.52819	0.8603
p125	0	0.04677	0.41616	0.2667	0.27654	0.52828
p127	0	0.042113	0.42493	0.23439	0.21023	0.29618
p128	1	0.068639	0.47718	0.24928	0.43978	0.65521
p131	1	0.072237	0.32305	0.24228	0.11919	0.96224
p132	1	0.056649	0.46932	0.15346	0.20285	1
p133	0	0.035874	-0.12542	0.75738	9.2571e-17	0.82393
p137	1	0.069638	0.46845	-0.26338	0.031878	0.030779
p138	0	0.094838	0.26996	0.26625	0.17332	0.24467
p139	1	0.030688	0.19891	0.54754	0.018172	0.42256
p143	0	0.0035145	0.39579	0.52673	1	0.3151
p145	1	0.076979	0.32142	0.37992	0.11575	0.25893
p146	1	0.028658	0.39859	0.41704	0.21786	0.41616
p147	1	0.03043	0.54167	0.30728	0.3586	0.2303
p148	0	0.03527	0.72319	0.08057	0.48204	0.44668

## Sheet: S8FigB
Participant ID	Group (1=citalopram, 0=placebo)	EPE when RPE favorable t-1 (low quartile, regression weight)	EPE when RPE unvaforable t-1 (high quartile, rw)	EPE when RPE neutral t-1 (middle half, rw)	Constant (rw)	RPE t-1 (rw)	Reward probability t (rw)	Reward magnitude prediction t-1 (rw)	Effort magnitude prediction t-1 (rw)	Reward type t-1 (rw)
p102	0	-0.76666	-0.72557	-1.6581	1.7326	0.076551	2.6297	0.40632	-1.9657	0.23511
p103	0	-0.84	-0.78648	-0.15993	1.4999	0.14893	1.3773	1.2052	-0.7831	0.18298
p104	1	-1.2653	-0.65646	-0.80847	1.414	-0.43658	3.823	1.1836	-1.7046	0.64511
p105	0	-0.62863	0.57495	-0.37973	0.8581	0.1149	0.62336	0.17381	-0.35915	1.5976
p106	1	-0.55437	-1.1557	-0.78981	2.4043	0.38686	0.83376	0.25402	-1.7553	0.46246
p107	1	-0.84893	-0.21865	0.32564	4.6718	1.2306	1.8905	3.5589	-1.1125	0.63064
p108	0	-0.5787	-0.72335	-1.9912	2.9899	0.88113	1.9152	2.8355	-2.0511	0.087737
p110	1	0.097704	0.12535	-0.16506	0.64879	-0.15796	2.0747	1.3798	-0.4516	0.24434
p114	1	0.5716	0.161	-0.49566	2.2791	0.82615	2.9994	2.4732	-1.0422	0.3596
p115	1	-0.28717	-0.096657	-0.46505	1.6796	0.47782	0.82223	1.5816	-1.5102	0.021822
p117	0	0.43873	0.39989	-0.20962	1.5256	0.25389	2.6431	2.2483	-0.71005	0.029344
p118	1	-0.82205	-0.68022	-2.1175	2.7964	1.0149	4.5905	3.913	-4.747	-0.76266
p119	0	-1.452	-1.7769	-1.3538	3.1896	0.32581	0.96334	0.58733	-2.3143	-0.21463
p122	0	-0.041285	-0.87601	-0.36955	1.9443	0.095344	2.4262	2.0527	-1.4076	0.14143
p124	0	-2.5554	-0.58259	-1.9552	2.4623	0.85185	1.9102	1.8814	-2.8725	-0.052525
p125	0	-1.1085	0.16633	-0.45007	1.4767	0.23515	2.0352	1.5689	-1.3973	0.23214
p127	0	0.027184	0.33742	-0.094139	0.81842	0.027051	1.7584	1.3252	-1.1241	-0.011067
p128	1	-0.26205	-0.41294	-1.6882	2.444	0.61383	3.1188	3.7684	-2.7887	-0.63041
p131	1	-0.85397	-1.6054	-0.96551	0.87189	-0.043532	3.0218	1.2168	-1.698	0.63255
p132	1	-0.49285	-0.84068	-0.80251	1.4662	0.6758	2.655	1.9831	-1.311	0.20108
p133	0	-1.4046	-1.5521	-1.1269	2.3549	-0.067497	1.4914	-0.09149	-1.8506	-0.010003
p137	1	-0.014748	0.157	-0.87714	0.54528	0.32898	2.945	0.49303	-0.30285	0.54312
p138	0	-0.63148	-1.3127	0.020287	1.362	-0.486	4.3571	1.0861	-1.9272	0.69073
p139	1	-0.50247	-0.36029	-1.0872	1.9121	0.28185	1.3344	0.065911	-2.0075	0.33673
p143	0	0.074075	0.022416	0.31355	0.51656	0.46469	0.14413	0.46909	-0.89084	-0.19241
p145	1	-0.74312	-0.47432	-0.6142	2.2762	0.076523	2.6583	1.2803	-2.4806	-0.028958
p146	1	-0.23553	0.074041	-0.97372	1.7753	0.26872	1.1628	1.434	-2.0223	0.22884
p147	1	0.18399	-1.7658	-0.46346	2.7793	0.77042	1.51	2.8043	-2.4461	0.86451
p148	0	-2.3645	1.3644	0.38242	3.7393	1.193	1.8617	3.346	-0.67576	0.38953

## Sheet: S9Fig
		RPEs (chosen)				RPE (chosen) interaction with reward type				RPE (chosen) interaction with EPE (chosen-unchosen) (sign reversed)
Participant ID	Group (1=citalopram, 0=placebo)	Striatum	MCC	vmPFC	Parietal	Striatum	MCC	vmPFC	Parietal	Striatum	MCC	vmPFC	Parietal
p102	0	-0.29518	-0.17847	-0.086886	-0.030954	-0.29518	-0.17847	-0.086886	-0.030954	0.29518	0.17847	0.086886	0.030954
p103	0	-0.15453	0.2127	0.1629	0.12387	-0.15453	0.2127	0.1629	0.12387	0.15453	-0.2127	-0.1629	-0.12387
p105	0	0.021269	0.024475	-0.031546	0.025729	0.021269	0.024475	-0.031546	0.025729	-0.021269	-0.024475	0.031546	-0.025729
p108	0	0.032624	-0.09688	0.048218	0.047154	0.032624	-0.09688	0.048218	0.047154	-0.032624	0.09688	-0.048218	-0.047154
p117	0	-0.18749	0.048824	-0.1662	0.050354	-0.18749	0.048824	-0.1662	0.050354	0.18749	-0.048824	0.1662	-0.050354
p119	0	-0.13324	0.23759	0.077877	0.42924	-0.13324	0.23759	0.077877	0.42924	0.13324	-0.23759	-0.077877	-0.42924
p122	0	-0.2454	-0.10964	-0.26284	-0.22304	-0.2454	-0.10964	-0.26284	-0.22304	0.2454	0.10964	0.26284	0.22304
p124	0	0.31932	0.10791	0.46176	0.46358	0.31932	0.10791	0.46176	0.46358	-0.31932	-0.10791	-0.46176	-0.46358
p125	0	0.1174	-0.11892	-0.086876	0.15506	0.1174	-0.11892	-0.086876	0.15506	-0.1174	0.11892	0.086876	-0.15506
p127	0	0.18277	0.44296	0.23203	0.26433	0.18277	0.44296	0.23203	0.26433	-0.18277	-0.44296	-0.23203	-0.26433
p133	0	-0.15664	0.13244	-0.20683	0.026381	-0.15664	0.13244	-0.20683	0.026381	0.15664	-0.13244	0.20683	-0.026381
p138	0	0.023646	-0.063644	0.058404	0.29811	0.023646	-0.063644	0.058404	0.29811	-0.023646	0.063644	-0.058404	-0.29811
p143	0	0.43231	-0.036963	-0.12068	-0.092018	0.43231	-0.036963	-0.12068	-0.092018	-0.43231	0.036963	0.12068	0.092018
p148	0	-0.21256	0.031078	-0.27342	-0.086077	-0.21256	0.031078	-0.27342	-0.086077	0.21256	-0.031078	0.27342	0.086077
p104	1	0.18302	0.010167	0.071082	-0.27183	0.18302	0.010167	0.071082	-0.27183	-0.18302	-0.010167	-0.071082	0.27183
p106	1	0.19701	-0.14365	-0.18203	0.084282	0.19701	-0.14365	-0.18203	0.084282	-0.19701	0.14365	0.18203	-0.084282
p107	1	0.044659	-0.056393	-0.047289	-0.046552	0.044659	-0.056393	-0.047289	-0.046552	-0.044659	0.056393	0.047289	0.046552
p110	1	0.124	0.21137	-0.060037	0.20164	0.124	0.21137	-0.060037	0.20164	-0.124	-0.21137	0.060037	-0.20164
p114	1	0.11014	0.11237	0.35904	0.18189	0.11014	0.11237	0.35904	0.18189	-0.11014	-0.11237	-0.35904	-0.18189
p115	1	-0.029425	-0.21196	0.25008	-0.15849	-0.029425	-0.21196	0.25008	-0.15849	0.029425	0.21196	-0.25008	0.15849
p118	1	0.15348	0.11725	-0.018707	0.23021	0.15348	0.11725	-0.018707	0.23021	-0.15348	-0.11725	0.018707	-0.23021
p128	1	0.012998	-0.054399	0.13302	-0.12487	0.012998	-0.054399	0.13302	-0.12487	-0.012998	0.054399	-0.13302	0.12487
p131	1	-0.48531	-0.30087	-0.16268	-0.49234	-0.48531	-0.30087	-0.16268	-0.49234	0.48531	0.30087	0.16268	0.49234
p132	1	-0.0072622	0.45478	-0.13089	-0.096915	-0.0072622	0.45478	-0.13089	-0.096915	0.0072622	-0.45478	0.13089	0.096915
p137	1	0.096489	0.18195	0.12306	0.030342	0.096489	0.18195	0.12306	0.030342	-0.096489	-0.18195	-0.12306	-0.030342
p139	1	0.67157	0.94899	0.61905	0.54093	0.67157	0.94899	0.61905	0.54093	-0.67157	-0.94899	-0.61905	-0.54093
p145	1	0.41431	0.12468	0.10879	0.20043	0.41431	0.12468	0.10879	0.20043	-0.41431	-0.12468	-0.10879	-0.20043
p146	1	0.1873	-0.23139	-0.045603	-0.079514	0.1873	-0.23139	-0.045603	-0.079514	-0.1873	0.23139	0.045603	0.079514
p147	1	0.11078	-0.083654	-0.018336	-0.1013	0.11078	-0.083654	-0.018336	-0.1013	-0.11078	0.083654	0.018336	0.1013

## Sheet: S10Fig
Participant ID	Group (1=citalopram, 0=placebo)	Constant	Effort, chosen	Effort, unchosen	Rew, C	Rew, UC	Reward type
p102	0	0.11511	0.085205	0.0092601	0.063413	-0.031084	0.019504
p103	0	0.76802	0.026438	-0.009027	0.034201	0.021136	-0.02923
p104	1	0.17124	0.069546	-0.0019651	0.017915	-0.0063089	-0.012931
p105	0	0.24381	0.026567	0.016102	-0.0045935	-0.011021	-0.003451
p106	1	0.082756	0.052277	-0.017072	0.012286	0.0056102	0.021898
p107	1	0.32608	0.052051	0.0032108	0.035969	0.026805	-0.0094158
p108	0	0.20817	0.085379	-0.015889	-0.0058611	0.013928	-0.0054325
p110	1	0.2499	0.082319	0.0076355	0.035141	-0.0378	0.04294
p114	1	0.64239	0.13971	0.040956	-0.01127	0.085971	-0.0011961
p115	1	0.22305	0.0073652	-0.029833	-0.025268	0.008559	-0.0069033
p117	0	1.0736	0.036454	0.0059299	0.007457	-0.020706	0.0057822
p118	1	0.61597	0.092229	-0.017881	0.023819	0.026598	0.02262
p119	0	0.89211	0.030754	0.015372	0.034311	0.024474	0.021984
p122	0	0.24535	0.053856	-0.012435	0.035842	-0.0037664	-0.016693
p124	0	0.08904	0.016734	-0.034865	0.012056	-0.0068047	0.016646
p125	0	0.22416	0.064106	0.01753	0.0013944	0.030565	-0.0021375
p127	0	0.22598	0.15213	-0.021084	-0.038406	-0.0077386	0.013626
p128	1	0.38241	0.043752	-0.038955	-0.0070867	0.036846	-0.022665
p131	1	0.67862	0.069974	0.022673	0.027799	-0.0030282	-0.01214
p132	1	0.4848	0.066752	0.0049459	0.012994	-0.024097	0.020359
p133	0	0.15209	0.027586	-0.013816	-0.0014966	0.047551	0.0023674
p137	1	0.32008	0.063478	0.0072492	0.01504	-0.0039246	0.0095338
p138	0	0.55213	0.040859	0.031537	0.041314	-0.023318	0.0182
p139	1	0.12252	0.06822	0.0041415	0.008227	0.0087626	-0.02071
p143	0	0.19682	0.058553	-4.1051e-05	-0.0030932	0.025326	-0.0082503
p145	1	0.27186	0.061766	0.036255	0.027835	-0.038029	0.032
p146	1	-0.074251	0.075467	-0.037827	-0.0030087	0.047802	0.0039058
p147	1	0.85578	0.07807	-0.0043071	0.011578	0.0095738	0.01181
p148	0	0.094825	0.077588	0.012816	0.017424	-0.0048635	0.033434

[truncated: 1 more sheets: S11Fig]
